# Supplementary material for: Notch Signaling Facilitates In Vitro Generation of Cross-Presenting Classical Dendritic Cells
Source: Cell Rep. 2018 Jun 19;23(12):3658–3672.e6. doi: 10.1016/j.celrep.2018.05.068 (PMC6063084; doi:10.1016/j.celrep.2018.05.068)
Supplement: Table S1. Gene Expression in DC Subsets as Determined by RNA-Seq and Used for Multidimensionality Scaling Analysis, Related to Figures 3A and S3A — The table includes log2-transformed normalized expression values in sorted cDC1 and cDC2 from FL or FL-Notch cultures (this study) or from primary splenic cDC1, cDC2 (Esamhi) and cDC2 (Esamlo) (Lau et al., 2016). [file mmc2.csv]

	Culture-derived DC								Primary splenic DC
gene	DC1 (FL) #1	DC1 (FL) #2	DC1 (FL+Notch) #1	DC1 (FL+Notch) #2	DC2 (FL) #1	DC2 (FL) #2	DC2 (FL+Notch) #1	DC2 (FL+Notch) #2	DC1 #1	DC1 #2	DC1 #3	DC2 Esamhi #1	DC2 Esamhi #2	DC2 Esamlo #1	DC2 Esamlo #2
ENSMUSG00000000001	10.868	10.319	10.53	10.317	10.601	10.092	10.186	10.717	11.543	11.368	11.373	11.212	11.157	11.102	11.191
ENSMUSG00000000003	-1.709	-1.706	-1.024	-1.696	-1.26	-1.708	-1.703	-1.482	-1.712	-1.713	-1.712	-1.712	-1.711	-1.711	-1.707
ENSMUSG00000000028	9.35	8.629	7.694	8.279	8.673	8.061	7.825	8.124	8.495	7.794	7.603	6.812	7.309	7.176	6.604
ENSMUSG00000000031	-0.019	0.004	1.796	2.329	0.657	0.646	0.504	1.904	-0.047	-0.061	-0.052	-0.049	-0.035	-0.043	0.002
ENSMUSG00000000037	1.361	1.119	1.596	1.944	2.043	1.587	2.256	2.168	2.452	2.547	1.065	1.603	2.538	1.073	2.583
ENSMUSG00000000049	-0.58	-0.567	0.273	0.983	-0.575	0.183	-0.127	-0.038	-0.596	-0.603	-0.598	-0.597	-0.589	-0.593	-0.568
ENSMUSG00000000056	9.012	8.348	9.588	8.607	8.765	8.551	8.384	8.996	9.036	9.41	8.919	9.669	9.307	9.331	9.577
ENSMUSG00000000058	6.322	5.804	4.889	5.394	8.693	5.72	6.54	6.08	4.557	4.006	4.556	5.202	5.318	6.615	5.726
ENSMUSG00000000078	13.608	13.652	13.863	14.02	13.575	13.285	13.626	13.793	13.355	13.405	13.704	13.556	13.531	13.365	13.409
ENSMUSG00000000085	8.89	8.842	8.926	8.384	8.409	8.515	7.58	8.081	8.845	9.265	9.219	9.064	8.997	8.699	8.789
ENSMUSG00000000088	10.932	12.083	12.227	11.817	11.29	11.775	12.107	11.438	10.612	10.259	10.3	10.036	10.192	10.234	9.955
ENSMUSG00000000093	1.743	2.089	3.402	3.504	2.23	3.606	4.561	3.932	2.181	2.522	3.526	1.629	1.681	2.823	1.818
ENSMUSG00000000094	-0.123	-0.107	1.558	0.485	-0.117	1.695	0.865	1.023	-0.142	-0.151	-0.145	-0.143	-0.134	-0.139	-0.108
ENSMUSG00000000103	-0.618	-0.843	-0.829	-0.825	-0.256	-0.42	-0.108	-0.455	-0.853	-0.855	-0.853	-0.853	-0.851	-0.852	-0.844
ENSMUSG00000000120	1.014	1.342	2.391	2.737	1.023	2.51	2.051	2.356	1.671	0.973	0.982	1.662	1.849	1.808	2.042
ENSMUSG00000000125	1.393	2.599	2.748	2.597	2.509	2.49	2.155	2.16	0.806	0.789	0.801	1.066	0.821	0.811	0.868
ENSMUSG00000000126	2.585	1.132	3.948	2.21	1.404	5.569	2.757	2.434	0.508	0.47	0.497	0.503	0.541	0.52	0.638
ENSMUSG00000000127	3.209	3.081	5.718	5.175	4.35	4.75	5.364	4.637	2.9	3.012	3.659	4.051	4.253	4.255	3.652
ENSMUSG00000000131	9.934	9.757	9.865	10.152	9.706	9.897	9.978	9.76	10.553	10.71	10.751	10.482	10.596	10.502	10.516
ENSMUSG00000000134	9.954	9.667	9.373	9.036	10.015	10.13	9.714	9.854	10.068	10.205	10.27	10.479	10.497	10.383	10.418
ENSMUSG00000000142	2.323	1.669	4.073	3.686	1.624	3.464	2.272	2.696	2.151	2.065	1.22	2.443	2.848	1.513	2.125
ENSMUSG00000000148	8.569	8.221	8.398	7.718	8.61	8.576	7.567	8.354	8.08	8.565	8.098	8.32	8.208	8.248	8.433
ENSMUSG00000000149	10.191	9.806	9.244	8.726	9.939	9.515	9.276	9.087	9.619	9.991	10.022	9.662	9.533	9.993	9.914
ENSMUSG00000000154	7.612	7.996	6.612	7.195	6.384	5.4	5.826	5.885	6.281	7.337	6.818	4.89	3.918	5.479	5.367
ENSMUSG00000000157	3.439	2.485	2.788	3.305	2.731	2.38	1.937	1.818	0.843	0.821	0.837	1.352	0.863	0.85	0.924
ENSMUSG00000000159	-0.296	-0.283	1.367	0.299	0.05	1.208	1.023	-0.3	-0.313	-0.32	-0.315	-0.314	-0.306	-0.31	-0.284
ENSMUSG00000000167	2.672	2.38	4.092	2.965	2.471	3.285	3.981	2.632	2.967	3.336	2.565	2.262	2.67	1.564	2.792
ENSMUSG00000000168	9.521	8.717	7.856	8.636	9.273	8.527	8.672	9.272	9.51	9.467	9.465	9.374	9.287	9.494	9.375
ENSMUSG00000000171	11.662	11.851	11.74	11.593	11.834	11.035	11.884	11.813	11.462	11.033	11.067	10.507	10.47	10.677	10.518
ENSMUSG00000000182	-0.3	-0.292	0.675	0.503	-0.297	0.496	0.691	-0.052	-0.31	0.033	-0.312	-0.311	-0.306	-0.309	-0.293
ENSMUSG00000000183	0.613	0.304	1.198	2.43	0.637	1.72	1.627	1.954	0.256	0.244	0.253	0.528	0.268	0.261	0.303
ENSMUSG00000000184	7.12	7.352	8.292	9.068	10.035	10.001	11.461	11.197	7.752	7.63	8.624	10.319	10.129	9.596	9.87
ENSMUSG00000000194	9.273	8.979	8.241	9.191	9.434	9.266	9.402	9.719	9.561	9.642	9.484	9.67	9.768	9.611	9.643
ENSMUSG00000000197	1.318	2.16	3.699	3.498	1.066	2.903	2.339	2.611	0.583	0.556	0.575	0.58	0.607	0.592	0.679
ENSMUSG00000000202	0.327	0.668	1.146	0.88	1.045	2.12	1.396	1.637	0.307	0.298	0.305	0.306	0.315	1.041	0.341
ENSMUSG00000000204	2.453	3.816	1.26	3.445	1.728	2.779	4.002	2.296	1.024	0.997	2.924	2.582	1.048	1.575	1.123
ENSMUSG00000000214	-0.002	0.013	1.483	1.394	0.004	1.467	0.95	1.102	-0.021	-0.029	-0.023	-0.022	-0.013	-0.018	0.012
ENSMUSG00000000215	-0.957	-0.949	0.45	-0.919	-0.954	-0.232	-0.939	-0.026	-0.966	-0.97	-0.967	-0.967	-0.962	-0.965	-0.95
ENSMUSG00000000216	1.253	1.286	2.365	2.641	1.995	2.394	2.189	2.318	2.369	1.191	1.205	3.547	3.124	3.3	2.686
ENSMUSG00000000223	1.776	2.797	2.393	3.047	1.981	2.759	3.134	3.102	0.996	0.976	0.99	1.771	1.298	1.002	1.414
ENSMUSG00000000244	4.043	4.136	4.213	5.774	4.842	5.831	5.583	5.254	4.883	4.941	4.111	4.816	3.913	6.76	5.991
ENSMUSG00000000247	1.113	0.795	3.406	1.822	1.797	1.609	3.418	2.825	0.714	0.692	0.707	2.026	1.794	0.721	1.18
ENSMUSG00000000248	2.73	3.152	2.091	4.257	3.277	1.804	3.82	2.172	1.683	1.394	2.036	2.979	2.954	3.345	3.651
ENSMUSG00000000253	1.88	3.122	2.269	2.34	2.67	3.009	2.811	4.709	3	1.229	2.718	1.528	1.805	2.784	1.97
ENSMUSG00000000263	1.487	1.431	2.356	2.448	1.372	1.878	2.138	1.304	0.593	0.58	0.589	0.591	0.878	0.597	0.641
ENSMUSG00000000266	1.249	2.347	2.75	3.723	3.026	3.006	4.26	4.117	1.787	1.696	1.117	6.215	6.032	3.19	1.326
ENSMUSG00000000275	10.193	10.064	9.168	10.081	10.327	10.129	10.292	10.3	11.68	10.438	11.31	10.172	10.584	10.512	10.404
ENSMUSG00000000276	7.722	7.662	8.002	8.431	7.369	7.971	7.812	7.346	9.3	8.275	8.822	8.24	8.242	7.515	8.252
ENSMUSG00000000278	11.165	10.611	10.958	10.659	12.258	11.54	11.388	11.745	11.111	10.665	10.88	10.947	11.172	11.371	11.616
ENSMUSG00000000282	8.777	9.503	9.309	8.749	8.734	9.682	9.33	8.76	8.339	8.184	8.785	8.719	9.137	8.973	8.984
ENSMUSG00000000290	13.277	12.681	12.922	12.412	12.777	12.659	12.376	12.553	12.971	12.994	13.242	13.345	13.639	13.269	13.148
ENSMUSG00000000295	8.435	9.21	9.931	8.678	8.191	8.158	8.808	8.591	8.597	8.362	8.513	7.979	7.762	8.228	8.089
ENSMUSG00000000296	-0.239	-0.224	0.879	1.26	-0.233	0.545	-0.203	1.457	-0.259	-0.269	0.011	0.017	-0.251	-0.256	-0.225
ENSMUSG00000000301	5.155	5.739	4.256	5.432	4.139	5.547	3.801	3.831	5.076	4.966	5.354	3.25	3.004	4.12	4.167
ENSMUSG00000000303	4.428	3.72	6.368	4.995	4.044	4.482	8.092	7.622	3.314	3.653	4.399	4.143	4.228	4.554	3.179
ENSMUSG00000000305	2.341	3.97	4.361	5.938	3.192	4.146	4.343	3.212	0.841	0.787	0.825	0.834	0.887	0.858	1.02
ENSMUSG00000000308	1.422	2.171	2.555	3.423	1.206	2.679	2.337	2.374	1.303	1.048	1.599	0.812	0.831	0.821	0.883
ENSMUSG00000000317	0.852	1.959	2.689	2.541	0.862	2.798	1.565	1.348	1.884	0.806	0.816	1.777	1.749	0.825	1.45
ENSMUSG00000000318	5.307	5.807	4.456	5.038	11.485	11.478	7.254	7.224	5.339	5.31	5.159	7.175	6.742	9.902	10.128
ENSMUSG00000000320	3.438	3.752	3.007	3.772	3.137	3.189	3.337	3.029	2.344	1.859	3.353	2.784	1.491	1.477	1.559
ENSMUSG00000000325	3.765	3.501	5.242	4.647	4.453	5.571	5.346	6.222	4.382	4.683	4.78	4.827	5.27	4.977	4.495
ENSMUSG00000000326	9.474	9.491	9.524	9.207	10.44	10.144	10.278	10.003	8.639	8.795	8.458	8.933	8.586	9.09	9.099
ENSMUSG00000000339	9.28	8.731	8.155	8.507	9.11	6.212	8.555	8.529	9.146	9.014	8.871	8.165	8.102	8.491	8.362
ENSMUSG00000000340	7.984	7.845	7.72	8.102	7.616	7.96	7.016	7.914	8.175	8.385	8.5	7.967	7.95	7.998	8.128
ENSMUSG00000000346	13.714	13.56	13.515	13.225	14.007	13.058	13.69	13.984	13.259	13.215	13.242	13.258	13.343	13.325	13.348
ENSMUSG00000000355	10.279	10.637	11.035	10.543	10.426	9.876	10.836	10.348	10.07	9.851	9.853	9.639	9.685	9.765	9.679
ENSMUSG00000000359	3.455	2.358	4.312	3.852	3.519	3.5	5.972	6.809	4.791	4.039	4.748	7.154	7.081	7.293	7.255
ENSMUSG00000000365	2.499	2.483	2.968	3.9	2.66	2.747	3.007	2.842	2.696	2.527	1.586	2.523	3.39	2.989	1.922
ENSMUSG00000000374	8.64	9.336	9.531	8.672	8.354	9.71	8.919	8.489	8.901	8.871	8.992	8.994	9.267	9.049	9.171
ENSMUSG00000000378	10.51	10.291	10.21	9.989	10.414	9.859	10.087	10.656	10.247	10.409	10.2	10.257	10.125	10.267	10.159
ENSMUSG00000000381	-1.926	-1.923	-1.916	-1.914	-1.925	-1.324	-1.355	-1.926	-1.928	-1.929	-1.928	-1.928	-1.927	-1.928	-1.924
ENSMUSG00000000384	8.727	8.703	8.947	8.599	8.332	8.879	8.7	8.592	8.493	8.215	8.382	7.873	7.883	8.147	8.071
ENSMUSG00000000385	1.534	1.511	2.247	1.902	1.448	1.436	1.922	0.853	0.564	1.078	0.561	0.563	0.574	0.568	0.604
ENSMUSG00000000386	10.244	10.552	10.466	10.676	9.613	10.383	9.709	9.724	9.604	10.027	9.966	8.444	8.183	9	8.93
ENSMUSG00000000392	3.218	3.855	3.739	4.493	4.037	4.132	5.1	5.581	4.37	3.958	4.608	4.655	4.003	5.008	5.033
ENSMUSG00000000394	1.269	1.296	3.12	1.84	1.781	1.772	3.056	2.456	2.86	1.731	2.366	2.696	2.306	1.658	2.419
ENSMUSG00000000399	10.907	11.135	11.035	10.83	10.97	10.488	10.784	10.999	10.634	10.413	10.299	9.932	9.906	10.166	10.056
ENSMUSG00000000402	1.201	2.009	1.343	2.402	0.528	0.526	1.416	1.002	1.079	1.253	0.496	1.318	0.508	0.502	0.538
ENSMUSG00000000409	3.73	2.954	4.524	5.527	3.37	4.816	4.088	5.401	5.053	4.829	5.258	6.12	3.896	6.005	6.159
ENSMUSG00000000411	0.613	0.625	1.044	0.677	1.222	1.212	1.785	1.164	0.598	1.473	0.781	1.612	1.358	0.601	1.409
ENSMUSG00000000416	2.822	2.646	4.123	3.826	2.265	3.38	4.668	3.977	1.424	2.076	2.004	1.094	1.13	1.11	1.225
ENSMUSG00000000420	10.262	9.99	9.888	9.171	10.32	10.042	10.274	10.68	11.072	10.869	10.847	11.665	11.559	11.077	11.288
ENSMUSG00000000435	-0.024	-0.749	-0.33	-0.727	-0.752	-0.497	0.188	-0.336	-0.76	-0.763	-0.761	-0.761	-0.758	-0.759	-0.749
ENSMUSG00000000439	8.096	7.591	7.664	7.02	7.642	6.432	7.373	7.567	8.014	8.078	8.264	7.661	7.431	7.683	7.701
ENSMUSG00000000440	5.778	5.942	7.512	6.616	9.044	8.303	7.477	7.541	6.783	7.081	6.717	6.328	4.937	7.671	6.616
ENSMUSG00000000441	9.319	7.801	7.811	7.878	8.982	6.41	7.418	8.474	9.62	9.819	9.401	9.632	9.27	9.668	9.401
ENSMUSG00000000486	8.129	8.025	9.466	8.22	6.805	6.6	8.761	9.178	9.046	9.329	9.084	9.739	9.898	8.656	8.769
ENSMUSG00000000489	9.436	9.791	8.102	8.07	8.798	9.5	7.357	7.658	7.286	7.045	7.795	7.391	7.518	7.978	7.632
ENSMUSG00000000530	10.658	10.317	10.114	9.832	9.495	9.221	8.383	8.419	10.281	10.163	10.358	8.269	8.113	9.208	9.166
ENSMUSG00000000531	10.043	10.468	10.749	10.308	9.501	9.989	10.753	10.261	11.797	10.575	11.922	11.659	12.528	11.305	11.518
ENSMUSG00000000532	6.423	7.943	7.896	7.212	6.77	8.195	7.957	7.751	5.795	6.573	6.314	6.748	7.063	6.462	6.706
ENSMUSG00000000538	7.386	7.923	7.78	7.452	7.284	7.954	7.168	7.36	7.927	8.209	7.987	8.331	8.276	8.101	7.965
ENSMUSG00000000544	0.728	0.254	1.032	1.09	0.245	1.202	1.552	1.728	0.632	0.216	0.221	0.222	0.479	0.226	0.252
ENSMUSG00000000552	10.896	10.67	10.307	10.59	10.986	11.088	10.366	10.305	9.6	10.531	10.382	10.197	10.106	10.404	10.566
ENSMUSG00000000555	8.78	8.436	8.741	8.074	9.146	9.668	8.092	8.834	9.135	8.78	8.978	7.882	7.693	9.032	8.771
ENSMUSG00000000560	2.4	0.695	3.266	3.71	0.671	2.603	2.162	2.264	0.932	0.881	0.597	0.601	0.976	0.948	0.692
ENSMUSG00000000561	8.874	8.594	8.633	8.226	8.486	8.247	8.495	8.035	8.344	8.542	8.233	8.184	7.716	8.059	8.12
ENSMUSG00000000562	8.643	8.615	7.109	8.235	7.839	7.732	6.68	6.736	6.567	7.875	7.215	5.455	5.186	5.625	5.996
ENSMUSG00000000563	11.928	11.981	12.494	11.907	11.896	11.51	11.899	11.95	11.891	11.429	11.491	11.002	11.071	11.142	11.074
ENSMUSG00000000567	1.326	0.935	4.728	5.361	1.374	3.93	5.499	6.235	0.721	1.816	0.702	0.713	2.612	0.741	0.929
ENSMUSG00000000568	12.108	11.917	12.336	11.769	12.021	11.854	11.865	12.063	11.281	11.776	11.951	11.763	11.907	11.91	11.685
ENSMUSG00000000579	3.378	4.246	3.88	4.146	2.753	3.267	3.861	2.361	3.407	3.244	3.321	3.34	2.618	3.797	3.442
ENSMUSG00000000581	10.803	11.006	10.866	10.741	11.148	10.215	11.338	11.017	10.22	9.791	9.879	9.854	10.056	9.87	9.737
ENSMUSG00000000594	15.713	15.446	15.819	15.298	15.292	14.999	15.331	15.525	15.82	15.694	15.684	15.314	15.362	15.47	15.577
ENSMUSG00000000600	9.569	9.514	10.004	10.262	9.888	9.432	9.743	9.717	9.921	10.159	10.151	10.162	10.226	10.188	9.954
ENSMUSG00000000605	10.439	10.223	10.265	9.875	10.347	10.373	10.09	10.11	10.466	10.526	10.432	10.668	10.743	10.701	10.536
ENSMUSG00000000606	-1.183	-1.177	-0.718	-0.117	-1.181	-0.532	-1.17	-1.185	-1.191	-1.194	-1.192	-1.191	-1.188	-1.19	-1.178
ENSMUSG00000000617	1.414	1.298	3.129	3.074	1.239	2.674	1.421	2.632	0.514	0.492	0.507	0.511	0.533	0.521	0.591
ENSMUSG00000000627	9.337	9.222	8.909	8.905	6.789	6.396	5.498	6.502	9.637	8.508	8.992	6.679	7.009	6.525	6.657
ENSMUSG00000000628	9.439	10.644	10.675	10.233	9.539	10.668	9.891	9.306	8.527	9.012	9.154	9.133	9.475	9.352	9.343
ENSMUSG00000000631	9.948	10.812	10.678	10.695	9.663	10.83	9.402	9.675	10.536	10.979	10.921	9.706	9.785	10.209	10.047
ENSMUSG00000000632	1.356	1.157	3.246	3.176	1.806	2.978	3.376	2.979	0.638	0.612	0.631	0.635	0.661	0.647	0.732
ENSMUSG00000000673	10.256	10.113	8.692	8.565	10.142	9.944	9.683	9.648	9.558	9.453	9.324	9.614	9.414	9.614	9.639
ENSMUSG00000000682	14.099	15.234	15.337	14.848	14.032	14.801	14.167	13.534	13.977	13.72	13.74	13.045	13.217	13.342	13.221
ENSMUSG00000000686	8.107	7.528	5.664	6.793	8.7	7.588	7.436	8.121	5.505	5.917	5.971	8.076	7.593	7.679	8.204
ENSMUSG00000000690	-0.007	-0.487	0.869	-0.453	-0.492	0.465	-0.476	-0.232	-0.505	0.221	-0.506	-0.506	-0.501	-0.504	-0.488
ENSMUSG00000000693	4.676	4.288	6.421	5.849	6.793	7.334	7.034	7.013	8.043	7.341	7.62	6.91	7.353	6.838	6.901
ENSMUSG00000000701	0.397	0.47	0.926	1.189	-0.084	0.868	0.771	-0.091	-0.101	-0.107	-0.103	-0.102	-0.096	-0.099	-0.078
ENSMUSG00000000706	1.662	2.341	2.966	3.068	3.142	1.237	2.978	1.629	1.125	0.822	0.837	1.334	1.735	0.849	0.917
ENSMUSG00000000708	8.285	8.791	8.598	8.792	8.196	8.439	8.39	8.403	8.423	8.172	8.844	8.001	8.426	8.387	8.267
ENSMUSG00000000711	8.437	8.033	7.973	7.641	8.28	8.118	7.888	7.979	7.885	8.165	8.141	8.444	7.998	8.25	8.467
ENSMUSG00000000724	1.103	1.981	1.995	2.219	0.622	1.301	1.487	1.623	0.822	0.789	0.59	0.818	0.851	0.596	0.941
ENSMUSG00000000730	2.077	1.691	2.825	3.309	1.092	2.23	3.047	2.259	2.208	1.026	1.038	1.287	2.588	1.049	1.882
ENSMUSG00000000731	2.801	2.459	4.466	5.698	2.649	3.606	4.111	4.062	6.315	5.101	6.543	5.248	5.64	3.276	3.713
ENSMUSG00000000732	10.37	10.295	10.169	9.973	10.433	10.732	10.976	11.291	10.919	10.593	10.757	11.452	11.381	11.239	11.474
ENSMUSG00000000738	9.466	9.407	9.61	9.203	9.331	9.619	9.198	9.361	9.54	9.59	9.394	9.474	9.26	9.316	9.326
ENSMUSG00000000739	1.121	1.018	1.705	1.326	0.969	1.762	2.442	1.242	0.382	0.371	0.379	0.38	0.392	0.385	0.423
ENSMUSG00000000740	8.961	10.142	9.344	9.668	9.086	10.104	9.451	8.718	8.87	8.626	8.647	8.309	8.435	8.457	8.422
ENSMUSG00000000743	10.946	10.154	9.876	9.615	10.838	10.043	9.933	10.649	10.924	10.699	10.583	10.496	10.333	10.355	10.515
ENSMUSG00000000751	10.494	10.301	10.177	9.547	10.028	10.471	10.216	10.302	10.26	10.119	10.035	10.131	10.109	10.069	10.027
ENSMUSG00000000753	9.721	10.19	9.991	10.44	9.045	8.693	9.978	10.293	9.452	9.479	9.162	6.375	6.489	7.855	6.995
ENSMUSG00000000759	8.886	8.87	8.202	8.874	8.654	8.594	8.807	8.873	9.634	9.473	9.398	9.506	9.48	9.283	9.459
ENSMUSG00000000766	4.62	4.947	4.776	6.645	4.929	4.163	6.077	4.562	3.757	4.726	5.204	2.946	4.576	3.913	4.147
ENSMUSG00000000776	7.659	7.318	7.67	7.535	7.118	6.411	7.144	7.745	7.39	7.631	7.233	7.339	6.996	7.329	7.478
ENSMUSG00000000782	4.298	3.652	7.601	7.782	6.387	5.93	9.257	9.39	8.597	6.978	7.992	9.153	9.854	7.207	6.851
ENSMUSG00000000787	11.107	11.13	11.704	11.213	10.966	11.171	11.296	11.309	12.354	12.078	12.381	12.223	12.473	12.049	12.109
ENSMUSG00000000791	2.315	2.319	3.126	3.011	1.579	2.705	2.322	2.82	1.478	2.378	1.251	2.039	1.701	1.826	2.022
ENSMUSG00000000792	1.156	1.572	2.599	2.864	1.785	3.041	3.209	2.342	1.948	1.991	1.092	4.33	3.521	1.108	1.837
ENSMUSG00000000794	1.392	2.067	3.332	3.518	1.832	3.041	2.823	2.421	0.698	0.673	0.691	0.695	0.72	0.706	0.787
ENSMUSG00000000804	8.399	8.725	9.261	9.391	8.205	8.217	8.365	8.734	9.107	9.176	9.177	8.865	8.899	8.494	8.835
ENSMUSG00000000805	0.587	0.019	1.185	2.253	0.008	1.123	1.203	0.754	-0.022	-0.033	-0.025	-0.024	-0.013	-0.019	0.018
ENSMUSG00000000811	5.861	5.08	5.733	4.819	6.009	4.845	2.684	4.505	5.106	5.786	5.874	5.047	4.129	5.465	5.246
ENSMUSG00000000817	1.493	1.555	2.205	2.879	1.518	2.918	4.416	4.247	2.94	3.361	1.4	4.8	4.804	4.11	3.679
ENSMUSG00000000823	8.058	8.455	9.46	9.128	7.522	7.769	8.371	8.344	8.888	9.025	8.831	8.734	8.424	8.567	8.586
ENSMUSG00000000826	10.631	10.819	10.129	10.321	10.469	10.901	10.497	10.689	11.229	11.108	11.141	11.026	11.069	11.022	11.113
ENSMUSG00000000827	10.031	10.062	10.27	9.796	10.297	9.662	10.396	10.194	10.099	9.66	9.46	9.35	9.422	9.769	9.559
ENSMUSG00000000838	9.638	9.681	10.111	9.579	9.364	9.414	9.318	9.452	9.994	9.93	9.871	10.177	10.164	10.035	9.91
ENSMUSG00000000861	9.047	9.363	10.689	10.475	9.97	9.917	10.837	10.865	9.575	10.514	10.329	11.529	11.435	11.039	11.36
ENSMUSG00000000869	1.89	2.19	4.344	4.262	1.52	1.212	2.878	1.666	1.071	1.013	1.309	1.527	1.393	0.73	1.268
ENSMUSG00000000876	9.289	9.71	9.455	9.454	9.084	9.403	9.451	9.219	8.582	8.909	8.627	8.89	8.59	8.988	8.954
ENSMUSG00000000881	3.016	2.203	3.979	5.605	3.451	3.433	4.334	5.42	4.599	4.735	5.556	5.133	5.523	3.109	5.461
ENSMUSG00000000884	6.654	7.104	5.783	6.966	7.087	6.52	6.545	7.12	6.419	6.011	5.304	6.16	6.199	5.903	6.403
ENSMUSG00000000889	0.308	0.985	1.89	2.387	0.317	1.955	1.946	1.695	0.278	0.265	0.274	0.276	0.29	0.283	0.329
ENSMUSG00000000901	1.23	2.002	3.301	4.088	1.255	3.047	5	5.057	2.103	2.571	1.134	2.363	2.581	2.808	1.993
ENSMUSG00000000902	10.574	10.206	9.95	10.145	10.479	10.168	10.249	10.362	10.066	10.161	10.05	10.058	10.099	10.083	9.978
ENSMUSG00000000903	1.029	1.324	0.833	2.07	1.61	1.045	1.81	0.74	0.72	1.093	0.717	1.814	1.716	2.83	1.508
ENSMUSG00000000915	8.724	8.501	8.185	8.68	7.481	7.772	8.348	8.624	9.203	9.472	9.348	9.171	9.341	8.984	9.333
ENSMUSG00000000916	8.343	8.292	6.489	7.813	8.179	7.263	7.452	7.912	7.612	7.772	7.644	7.871	7.714	7.948	7.737
ENSMUSG00000000934	5.015	4.188	6.312	4.749	5.389	5.658	4.609	3.511	5.8	5.377	6.026	5.839	5.888	5.958	6.121
ENSMUSG00000000938	0.508	1.021	2.186	1.335	1.523	3.046	3.996	3.692	1.306	0.413	0.435	1.082	0.471	0.454	0.552
ENSMUSG00000000942	0.33	1.317	1.807	0.424	0.9	0.335	1.054	2.478	0.307	0.297	0.304	1.176	1.126	0.311	0.691
ENSMUSG00000000948	1.653	1.887	1.945	2.518	1.698	1.222	1.765	2.262	0.694	0.684	0.691	0.693	0.703	0.698	0.733
ENSMUSG00000000957	3.706	2.993	5.063	7.052	6.603	6.129	8.702	9.54	4.889	3.265	2.441	5.997	6.752	7.244	7.357
ENSMUSG00000000958	6.982	5.816	4.925	5.516	6.608	6.376	7.1	7.167	6.724	7.624	7.791	8.322	8.342	8.096	8.188
ENSMUSG00000000959	9.336	9.388	8.813	9.251	9.235	9.493	9.528	9.071	8.959	9.101	8.961	9.027	8.984	8.829	9.081
ENSMUSG00000000976	9.117	9.472	8.864	9.467	9.229	9.254	9.581	9.185	8.799	9.293	9.075	9.364	9.182	9.186	9.237
ENSMUSG00000000982	10.27	10.758	11.586	11.636	11.759	11.933	12.226	11.834	9.969	10.292	10.557	11.94	12.067	11.829	11.885
ENSMUSG00000000983	1.494	1.589	3.552	2.592	3.727	5.282	3.537	3.937	1.018	0.978	1.006	1.357	1.691	2.718	2.972
ENSMUSG00000001014	2.384	2.91	2.071	1.417	2.434	3.034	2.129	1.285	2.443	2.349	2.479	1.641	1.844	2.242	1.602
ENSMUSG00000001016	10.041	9.776	10.2	9.476	9.881	9.613	9.764	9.518	10.066	9.665	9.609	9.93	10.105	9.897	9.701
ENSMUSG00000001017	10.244	9.791	10.064	9.467	10.252	10.072	10.03	10.097	10.577	10.366	10.416	10.637	10.829	10.594	10.555
ENSMUSG00000001018	9.595	9.365	9.539	9.019	9.974	8.624	9.987	9.748	9.308	9.374	9.383	9.376	9.316	9.474	9.543
ENSMUSG00000001020	5.832	7.145	7.071	7.763	10.058	11.493	11.451	10.247	6.611	4.803	5.421	9.074	9.4	9.194	9.252
ENSMUSG00000001021	2.353	2.254	3.804	5.1	3.322	5.585	5.69	4.622	1.377	1.327	1.362	3.083	3.48	3.055	3.214
ENSMUSG00000001023	1.071	1.107	1.683	1.737	2.039	3.181	2.975	3.517	1.025	1.003	1.018	2.618	3.257	2.102	2.595
ENSMUSG00000001025	10.687	11.842	10.017	10.489	12.387	13.27	12.801	12.016	8.896	8.523	8.298	10.999	11.021	11.031	11.08
ENSMUSG00000001027	2.062	1.961	3.961	4.194	2.676	3.812	3.689	3.135	1.199	1.169	1.19	2.745	1.226	2.547	2.348
ENSMUSG00000001029	7.033	7.066	5.352	6.818	7.606	7.69	8.112	7.434	6.767	6.617	6.061	6.904	7.017	7.674	7.231
ENSMUSG00000001034	9.875	9.321	8.639	8.937	9.544	9.229	9.078	9.319	9.159	9.479	9.309	9.627	9.239	9.518	9.704
ENSMUSG00000001036	2.559	3.223	2.827	4.202	2.275	2.591	3.489	3.716	3.613	3.293	3.418	2.795	2.969	3.347	2.094
ENSMUSG00000001039	4.315	4.927	4.993	4.216	2.888	4.896	3.668	4.681	4.34	4.42	4.33	2.814	3.806	4.318	3.477
ENSMUSG00000001052	9.645	9.77	9.46	9.656	9.415	9.555	9.508	9.195	9.659	10.079	9.95	10.229	10.17	10.253	10.308
ENSMUSG00000001053	8.549	7.583	5.767	6.641	9.039	8.351	7.898	8.096	6.573	6.638	5.925	7.724	7.076	7.744	7.53
ENSMUSG00000001054	10.188	9.677	8.133	9.07	10.672	10.222	9.521	9.933	8.946	9.27	9.123	9.872	9.614	9.743	9.748
ENSMUSG00000001056	10.544	11.561	11.771	10.922	10.841	11.297	11.185	11.055	10.342	9.903	9.937	9.385	9.581	9.697	9.589
ENSMUSG00000001062	9.397	9.189	9.556	9.283	8.478	9.052	8.297	8.032	9.398	10.276	9.9	9.017	8.83	9.298	9.411
ENSMUSG00000001065	8.46	8.066	8.358	8.268	7.648	7.495	7.352	7.487	9.298	9.436	9.036	8.281	8.017	8.683	8.615
ENSMUSG00000001076	0.124	0.135	1.443	0.624	0.403	0.605	0.749	1.085	0.11	0.104	0.109	1.126	0.533	0.112	0.134
ENSMUSG00000001082	10.935	10.819	9.985	10.478	10.56	10.391	10.096	9.662	9.834	10.209	10.192	9.75	9.522	9.773	9.953
ENSMUSG00000001089	8.602	9.229	8.747	9.038	8.316	8.6	8.357	8.377	8.799	8.478	8.434	8.104	8.369	8.074	8.272
ENSMUSG00000001095	1.921	2.644	0.598	1.437	1.976	0.832	1.232	1.199	0.485	0.473	1.537	0.735	0.496	0.489	0.53
ENSMUSG00000001098	10.02	8.123	7.849	8.114	9.079	7.365	7.111	8.532	9.907	9.978	9.721	9.021	9.08	9.497	9.473
ENSMUSG00000001100	9.36	8.911	8.742	8.133	9.246	9.007	8.892	9.008	9.402	8.975	9.075	8.8	8.839	9.022	8.858
ENSMUSG00000001103	-0.406	-0.392	1.178	0.176	-0.4	0.805	0.321	0.302	-0.422	-0.43	-0.424	-0.423	-0.415	-0.42	-0.393
ENSMUSG00000001105	9.669	10.364	10.954	10.212	9.736	10.056	10.214	10.1	9.571	9.212	9.188	8.757	8.782	9.201	8.893
ENSMUSG00000001119	3.1	2.312	9.048	8.827	3.786	3.591	9.5	10.889	1.225	1.136	1.199	1.214	1.298	1.252	1.508
ENSMUSG00000001120	5.545	5.459	5.784	5.165	5.576	5.482	6.18	4.895	6.371	6.038	6.086	6.327	6.598	6.401	6.667
ENSMUSG00000001123	10.061	10.183	9.048	9.784	10.685	9.998	10.853	10.74	8.279	7.864	8.264	8.933	9.072	9.013	8.994
ENSMUSG00000001127	10.658	10.39	10.653	10.553	10.689	10.105	10.462	10.548	10.712	10.918	10.814	11.059	10.988	10.86	10.976
ENSMUSG00000001128	11.895	11.416	11.183	10.561	12.627	12.047	11.78	12.429	11.295	10.905	10.621	12.131	12.101	11.431	11.516
ENSMUSG00000001131	1.562	2.766	3.766	6.127	2.144	0.698	6.619	6.4	0.531	0.459	0.51	0.522	1.944	0.554	0.762
ENSMUSG00000001134	6.076	7.436	7.598	7.106	6.598	7.154	7.428	6.329	6.222	5.942	5.892	5.982	5.921	6.107	6.157
ENSMUSG00000001138	8.739	8.691	8.235	8.101	8.321	8.781	8.117	8.08	7.689	8.935	8.517	8.653	8.038	8.698	8.7
ENSMUSG00000001143	9.334	8.729	8.164	8.08	9.632	8.835	8.439	8.505	8.862	9.03	9.039	9.358	9.115	9.1	9.294
ENSMUSG00000001150	8.064	8.147	8.901	8.537	8.138	8.305	7.909	8.129	8.485	8.847	8.466	8.762	8.709	8.715	8.689
ENSMUSG00000001151	9.249	9.817	9.915	9.47	9.332	9.581	9.66	9.37	9.018	9.55	9.651	9.639	9.855	9.753	9.539
ENSMUSG00000001155	0.903	0.087	2.006	2.436	0.455	1.702	1.143	0.057	0.034	0.021	0.03	0.033	0.047	0.039	0.085
ENSMUSG00000001156	9.136	8.729	8.907	9.093	9.7	9.475	9.402	10.162	11.654	10.935	11.444	11.484	11.802	10.98	11.422
ENSMUSG00000001157	9.309	8.75	9.073	8.617	8.894	8.676	8.77	8.869	9.374	9.414	9.475	9.394	9.102	9.26	9.034
ENSMUSG00000001158	9.492	10.328	11.474	10.336	9.964	10.535	10.712	10.422	9.186	8.956	8.731	8.823	8.888	8.977	8.914
ENSMUSG00000001166	2.129	2.511	3.323	2.947	4.394	5.498	5.343	5.554	1.679	3.114	1.664	5.687	5.027	5.07	4.112
ENSMUSG00000001168	0.144	0.91	0.654	0.711	-0.131	1.3	-0.11	0.502	-0.148	-0.154	-0.15	-0.149	-0.143	-0.147	-0.126
ENSMUSG00000001173	6.609	6.841	7.056	7.168	6.793	7.055	7.321	6.322	6.754	6.859	6.688	7.049	6.976	7.539	7.172
ENSMUSG00000001175	14.983	15.417	16.54	15.941	15.19	15.145	15.781	15.886	15.575	15.018	15.21	14.262	14.676	14.507	14.414
ENSMUSG00000001211	11.391	11.05	11.302	10.872	8.538	8.719	8.543	9.096	11.619	11.336	11.183	9.731	9.615	9.578	9.349
ENSMUSG00000001225	2.586	2.532	3.385	4.466	2.822	2.879	2.589	2.538	0.872	0.841	0.863	1.629	0.898	0.881	0.978
ENSMUSG00000001227	5.765	5.455	6.292	6.173	4.893	6.239	6.229	5.498	5.599	5.811	4.801	3.05	4.007	4.962	4.421
ENSMUSG00000001228	9.591	9.49	8.618	9.049	9.081	9.109	9.426	9.189	9.381	8.705	8.64	8.513	8.891	8.153	7.915
ENSMUSG00000001229	9.75	9.261	9.402	9.426	9.401	9.796	9.207	8.972	9.579	9.951	9.839	9.673	9.602	9.583	9.743
ENSMUSG00000001240	1.259	2.579	3.139	4.051	1.66	1.649	4.787	4.627	1.503	1.145	3.408	2.356	1.808	2.87	3.216
ENSMUSG00000001247	9.416	8.272	7.285	8.02	8.728	7.685	6.897	6.869	9.378	9.416	9.318	6.904	6.843	7.784	7.656
ENSMUSG00000001248	9.814	9.269	8.767	9.18	9.761	9.654	9.822	10.2	10.188	9.833	9.897	10.554	10.773	10.378	10.525
ENSMUSG00000001249	2.093	2.177	3.377	2.933	2.126	3.652	3.83	3.274	2.805	2.945	2.238	2.122	2.185	2.836	3.212
ENSMUSG00000001260	1.8	2.51	2.33	3.412	0.988	1.495	3.65	1.892	0.509	0.484	0.502	0.506	0.532	0.517	0.599
ENSMUSG00000001270	13.791	13.351	12.259	12.266	12.92	12.145	11.017	11.102	11.885	12.029	11.882	11.198	11.221	11.19	11.14
ENSMUSG00000001280	9.205	9.841	9.124	9.528	9.228	9.762	9.58	9.643	9.045	9.379	9.349	9.712	9.505	9.69	9.768
ENSMUSG00000001281	13.272	12.605	11.104	10.791	13.083	13.057	11.68	11.823	11.683	12.002	11.915	12.089	12.188	12.513	12.37
ENSMUSG00000001285	8.969	8.954	9.088	7.933	9.004	9.234	8.843	9.2	8.037	8.172	7.999	8.296	8.463	8.402	8.364
ENSMUSG00000001288	5.877	5.827	4.524	6.538	7.838	8.875	8.194	8.124	4.831	4.942	4.115	7.399	7.132	7.944	7.928
ENSMUSG00000001289	10.514	11.302	11.352	10.777	10.591	11.478	11.067	10.43	10.84	10.513	10.536	10.239	10.248	10.279	10.309
ENSMUSG00000001300	3.182	2.378	5.804	6.171	3.907	5.028	6.218	6.787	5.632	4.151	3.573	5.507	7.016	4.854	3.995
ENSMUSG00000001305	8.522	8.024	8.509	7.734	8.646	8.12	8.308	8.402	8.295	8.324	8.084	7.98	7.985	8.459	8.056
ENSMUSG00000001313	5.195	5.221	6.696	5.081	5.156	4.17	4.92	5.814	4.853	4.087	4.834	2.952	3.728	3.427	4.22
ENSMUSG00000001323	6.091	5.09	5.671	6.426	5.708	6.08	5.138	5.402	5.941	5.921	5.887	5.486	5.638	6.25	5.848
ENSMUSG00000001333	0.799	1.106	1.554	1.844	0.805	2.003	2.157	1.525	1.717	0.769	0.775	1.706	1.786	1.444	0.814
ENSMUSG00000001334	5.746	5.927	7.194	7.699	3.752	4.822	4.15	4.759	8.274	8.294	7.686	6.321	5.487	4.31	5.568
ENSMUSG00000001348	4.999	4.77	5.869	6.127	6.184	6.051	8.681	8.509	8.692	8.628	8.45	10.85	10.87	10.055	10.126
ENSMUSG00000001349	1.459	0.924	2.276	3.658	1.244	2.5	1.894	2.242	0.851	0.832	2.361	2.08	0.868	2.286	0.922
ENSMUSG00000001366	9.028	8.44	8.112	8.177	9.026	8.335	8.296	8.419	8.943	8.964	8.714	8.844	8.754	8.762	8.815
ENSMUSG00000001376	9.261	9.063	9.449	9.483	9.014	8.292	8.787	8.852	9.343	9.413	9.578	9.268	9.463	9.307	9.293
ENSMUSG00000001380	10.128	9.715	10.347	9.539	9.818	9.999	9.377	9.621	10.163	9.96	9.943	9.413	9.183	9.517	9.473
ENSMUSG00000001383	10.518	10.976	10.437	10.273	10.525	10.841	10.564	10.303	10.247	9.967	9.991	9.659	9.88	9.842	9.769
ENSMUSG00000001403	10.434	11.046	10.238	10.27	10.615	10.43	10.998	10.506	9.381	8.067	7.861	8.058	8.608	8.264	7.493
ENSMUSG00000001415	9.692	9.828	9.963	9.671	9.375	9.676	9.557	9.666	10.165	9.826	9.991	9.633	9.691	9.468	9.609
ENSMUSG00000001416	11.957	11.321	11.503	11.13	11.586	11.147	10.821	11.007	12.14	11.607	11.77	11.191	11.36	11.368	11.106
ENSMUSG00000001418	11.226	11.22	10.425	10.698	11.319	10.651	11.278	11.327	10.302	10.017	9.877	9.674	9.698	9.928	9.78
ENSMUSG00000001419	10.312	10.336	9.609	9.794	10.129	10.377	10.137	10.161	10.035	10.191	10.405	10.526	10.769	10.686	10.565
ENSMUSG00000001420	5.44	5.69	5.855	5.282	3.707	5.184	4.433	3.592	4.04	4.204	4.123	3.147	3.024	3.454	3.264
ENSMUSG00000001424	10.722	10.286	10.932	10.122	10.391	10.681	10.362	10.805	11.25	11.521	11.485	11.008	11.091	11.224	11.123
ENSMUSG00000001435	3.216	1.894	5.012	6.056	2.924	4.57	6.995	7.41	2.742	1.501	2.578	1.193	1.262	2.147	3.151
ENSMUSG00000001436	7.329	6.74	6.356	6.477	7.402	6.374	6.785	6.552	6.604	6.88	7.217	6.625	6.445	7.161	7.272
ENSMUSG00000001440	10.06	10.494	10.646	10.542	9.73	10.329	10.027	10.315	10.265	10.166	10.073	9.847	9.844	10	9.861
ENSMUSG00000001441	9.015	9.732	10.347	9.737	9.305	10.164	9.532	9.656	9.082	9.165	9.401	9.152	9.334	9.17	9.15
ENSMUSG00000001444	5.001	3.713	5.077	3.822	4.412	4.319	6.507	6.154	6.625	5.468	6.884	8.951	9.659	7.731	7.407
ENSMUSG00000001445	9.724	9.536	8.919	8.454	9.665	8.7	9.418	9.574	9.072	9.462	9.336	9.133	8.902	9.253	9.102
ENSMUSG00000001467	9.919	9.005	10.46	9.805	9.908	9.699	9.892	10.454	10.142	9.655	10.131	9.872	10.647	10.208	9.915
ENSMUSG00000001472	11.315	10.851	10.774	10.884	11.185	11.116	10.815	10.787	11.569	11.488	11.565	11.452	11.666	11.452	11.586
ENSMUSG00000001473	11.101	10.481	10.472	10.312	10.252	9.394	9.327	9.657	11.702	10.659	11.142	9.209	9.46	10.374	9.98
ENSMUSG00000001482	8.899	8.335	8.741	8.247	7.741	8.464	7.918	7.224	8.248	8.421	8.19	7.868	7.773	7.952	7.875
ENSMUSG00000001493	1.32	0.958	2.673	1.794	0.92	1.878	2.593	1.29	0.816	1.478	0.548	0.55	0.564	0.556	0.603
ENSMUSG00000001494	-0.399	-0.04	1.207	0.766	-0.395	0.641	-0.373	0.115	-0.412	-0.419	-0.414	-0.413	-0.407	-0.41	-0.389
ENSMUSG00000001496	-0.182	-0.173	0.985	0.317	0.313	0.854	0.447	0.562	-0.193	-0.198	-0.195	-0.194	-0.188	-0.191	-0.174
ENSMUSG00000001497	1.59	0.63	3.477	4.576	1.848	2.506	3.271	3.827	0.494	0.456	0.483	0.49	0.528	0.507	0.626
ENSMUSG00000001504	-0.004	-0.294	0.211	-0.248	0.016	1.347	1.078	0.376	-0.319	-0.326	-0.321	-0.32	-0.314	-0.317	-0.295
ENSMUSG00000001506	3.831	3.767	8.15	8.894	3.83	5.356	9.461	9.949	2.391	1.496	1.879	2.159	1.63	1.59	1.813
ENSMUSG00000001507	7.15	7.155	7.5	7.465	3.898	6.375	5.46	4.83	8.887	7.321	8.349	4.208	4.979	5.917	5.744
ENSMUSG00000001508	1.405	2.157	3.233	2.635	1.809	2.365	2.905	1.567	0.793	0.774	2.172	0.791	0.81	0.799	0.862
ENSMUSG00000001510	0.921	1.271	2.484	2.445	1.6	2.483	3.107	1.784	0.529	0.511	0.524	0.527	0.546	0.535	0.597
ENSMUSG00000001517	9.088	8.374	7.901	7.965	8.485	8.495	8.371	8.366	8.435	7.609	7.705	7.561	7.628	7.626	6.898
ENSMUSG00000001518	8.041	7.713	7.951	8.356	7.861	7.767	7.221	7.551	8.107	8.563	8.135	8.328	7.882	8.244	8.212
ENSMUSG00000001520	3.677	5.062	3.636	4.952	3.664	3.385	4.777	4.288	4.298	4.735	3.77	3.966	3.853	3.563	4.081
ENSMUSG00000001521	5.471	6.245	6.405	7.292	4.532	5.059	5.796	5.632	4.516	5.059	4.331	3.121	3.793	3.73	3.326
ENSMUSG00000001524	8.266	7.426	7.289	7.4	8.186	7.31	7.909	7.707	7.781	7.783	7.3	7.741	7.319	7.852	7.661
ENSMUSG00000001525	12.738	13.421	13.624	12.483	12.635	13.809	13.024	12.848	12.002	11.194	11.269	11.31	11.629	11.35	11.184
ENSMUSG00000001542	7.983	7.535	8.043	8.255	8.335	8.497	8.977	8.766	10.944	9.238	9.734	9.62	10.146	9.184	9.34
ENSMUSG00000001552	7.762	6.885	7.693	8.182	7.472	7.462	7.931	7.551	9.223	8.903	9.454	8.697	9.096	9.295	9.476
ENSMUSG00000001555	2.003	2.934	3.8	5.613	2.834	3.791	6.371	6.605	1.529	1.081	3.24	1.803	2.634	1.165	2.921
ENSMUSG00000001558	1.198	2.267	1.281	1.993	1.823	2.766	1.994	2.631	2.161	1.828	2.209	1.985	1.72	2.019	1.215
ENSMUSG00000001566	-0.544	-0.535	1.01	-0.499	-0.232	0.325	-0.137	0.266	-0.555	-0.56	-0.557	-0.556	-0.551	-0.553	-0.536
ENSMUSG00000001569	9.102	9.051	8.389	8.365	8.801	8.946	8.391	8.386	9.209	9.205	9.011	8.775	8.874	9.041	8.875
ENSMUSG00000001576	10.135	9.884	9.872	9.632	10.216	9.883	10.804	10.946	10.098	9.981	9.918	10.031	10.015	9.839	10.093
ENSMUSG00000001583	1.068	1.333	2.571	0.934	1.106	1.391	1.29	1.191	0.316	0.305	0.313	0.314	0.326	0.319	0.357
ENSMUSG00000001588	10.419	9.909	9.64	9.393	10.583	10.383	10.34	10.801	9.248	9.176	8.891	10.971	10.717	9.942	9.976
ENSMUSG00000001604	3.155	4.191	3.397	4.994	4.312	2.782	4.234	3.916	3.452	3.661	2.71	4.441	4.019	4.984	4.922
ENSMUSG00000001622	0.598	-0.121	1.736	0.446	-0.129	1.245	0.592	0.387	-0.152	-0.16	-0.154	-0.153	-0.145	-0.149	-0.122
ENSMUSG00000001627	10.073	10.014	10.384	10.678	10.489	10.313	11.124	10.413	11.922	10.818	11.941	12.39	13.126	11.94	12.18
ENSMUSG00000001630	7.221	7.228	8.759	7.214	7.613	7.522	8.381	8.549	9.354	8.278	9.476	9.921	10.773	8.788	9.089
ENSMUSG00000001632	9.488	9.801	9.637	9.456	9.223	10.053	9.68	9.43	10.305	10.625	10.421	10.244	10.359	10.515	10.438
ENSMUSG00000001642	8.661	8.854	8.209	8.623	9.034	8.662	8.565	8.214	8.279	8.314	8.395	7.739	7.615	8.007	7.973
ENSMUSG00000001655	-0.1	-0.077	1.957	2.026	0.58	0.296	1.172	0.886	-0.129	-0.143	-0.133	-0.131	-0.117	-0.124	-0.079
ENSMUSG00000001656	-0.248	-0.237	1.312	0.879	0.064	0.469	0.162	0.562	-0.262	-0.268	-0.263	-0.262	-0.256	-0.26	-0.238
ENSMUSG00000001657	1.014	2.974	3.151	1.402	2.196	2.565	4.106	1.833	0.902	0.521	0.541	0.546	0.575	0.559	0.65
ENSMUSG00000001661	-0.216	0.079	0.73	0.26	-0.213	0.879	0.386	-0.218	-0.225	-0.047	-0.227	-0.024	0.18	-0.224	-0.209
ENSMUSG00000001663	1.916	1.237	4.172	5.714	1.973	3.332	7.115	6.781	2.605	1.615	2.291	1.401	1.488	2.87	2.315
ENSMUSG00000001665	7.258	7.359	6.692	7.414	7.485	7.847	7.878	8.194	6.401	6.615	6.465	6.795	6.648	6.534	6.833
ENSMUSG00000001666	7.15	8.147	7.684	8.203	7.353	8.293	9.203	8.575	6.899	6.679	6.73	6.739	6.668	6.573	6.391
ENSMUSG00000001670	-0.711	-0.706	0.232	-0.242	-0.709	0.059	-0.359	-0.284	-0.718	-0.721	-0.719	-0.719	-0.715	-0.717	-0.706
ENSMUSG00000001672	2.107	0.882	2.489	2.888	0.474	1.97	1.712	1.785	0.428	0.411	0.423	0.425	0.443	0.433	0.489
ENSMUSG00000001674	8.115	8.807	8.929	8.572	7.874	8.433	8.013	7.897	7.717	7.714	7.891	7.436	7.341	7.728	7.658
ENSMUSG00000001687	11.704	11.239	11.455	11.274	12.686	12.048	12.319	12.339	12.344	11.919	12.219	12.776	13.078	12.558	12.807
ENSMUSG00000001700	10.811	10.104	9.987	10.312	9.109	8.078	8.636	8.899	10.684	10.358	10.425	9.419	9.531	9.616	9.73
ENSMUSG00000001707	9.545	10.044	9.949	9.797	9.612	9.166	9.617	9.519	9.648	9.32	9.305	8.516	8.597	9.078	8.671
ENSMUSG00000001729	11.961	11.332	11.152	11.072	11.613	11.783	11.401	11.818	12.103	11.876	11.91	11.44	11.313	11.434	11.493
ENSMUSG00000001739	2.998	3.757	2.992	4.805	2.987	2.58	4.309	1.896	1.559	0.921	2.293	0.954	0.991	0.97	1.089
ENSMUSG00000001741	10.801	10.501	10.772	10.073	10.034	10.373	9.563	9.948	10.098	10.797	9.987	10.336	9.863	10.525	10.544
ENSMUSG00000001750	11.296	11.122	11.269	11.352	11.569	11.769	11.33	11.613	11.052	11.479	11.299	11.76	11.576	11.501	11.589
ENSMUSG00000001751	9.953	9.123	8.063	8.265	9.581	9.027	8.146	8.585	8.917	9.398	9.269	8.298	8.581	8.725	8.755
ENSMUSG00000001755	9.179	8.179	8.743	7.711	8.486	8.096	7.357	7.83	8.873	9.218	8.84	8.264	8.211	8.914	8.398
ENSMUSG00000001761	3.106	2.63	4.181	3.73	3.301	4.308	5.198	5.704	6.276	5.263	5.975	4.834	4.38	5.387	4.95
ENSMUSG00000001763	11.366	10.918	11.028	10.514	10.704	10.747	9.877	10.5	10.921	10.992	10.776	9.795	9.945	10.437	10.367
ENSMUSG00000001767	8.908	8.509	7.988	8.298	8.614	8.941	8.887	8.692	9.293	9.231	9.494	9.483	9.388	9.414	9.4
ENSMUSG00000001768	7.534	7.183	6.438	6.073	8.722	8.291	8.215	8.131	7.001	6.905	6.634	9.76	9.739	9.542	9.909
ENSMUSG00000001773	1.049	1.333	1.459	2.675	0.6	0.592	1.286	1.323	0.162	0.145	0.157	0.712	0.177	0.168	0.225
ENSMUSG00000001774	10.477	9.806	10.003	10.302	10.438	9.617	9.802	10.342	10.64	10.304	10.31	10.149	10.333	10.04	10.1
ENSMUSG00000001783	11.426	11.357	11.348	11.134	10.919	10.736	10.469	10.666	11.334	11.391	11.17	10.464	10.254	10.541	10.573
ENSMUSG00000001785	9.266	8.399	8.649	8.292	9.236	8.992	8.247	8.94	9.304	9.313	9.346	8.998	9.149	9.406	9.11
ENSMUSG00000001786	9.092	8.981	7.941	8.53	8.922	8.813	8.858	9.178	8.616	8.71	8.499	8.68	8.479	8.625	8.628
ENSMUSG00000001794	11.224	11.533	11.418	11.186	11.381	11.981	11.173	11.123	10.767	10.673	10.711	10.408	10.546	10.657	10.599
ENSMUSG00000001802	0.928	1.007	2.837	3.31	0.959	3.006	2.585	2.947	0.482	0.457	0.474	0.478	0.503	0.489	0.57
ENSMUSG00000001804	1.504	2.474	1.153	3.032	1.169	2.207	2.413	1.303	0.492	0.475	0.487	0.49	0.508	0.498	0.556
ENSMUSG00000001815	-0.056	-0.044	1.193	0.489	0.483	1.493	0.626	0.986	-0.071	-0.078	-0.073	-0.072	-0.065	-0.069	-0.045
ENSMUSG00000001819	-0.781	-0.772	0.546	0.071	-0.777	-0.461	-0.76	0.123	-0.792	-0.797	-0.793	-0.792	-0.787	-0.79	-0.773
ENSMUSG00000001823	0.096	1.171	0.912	1.735	0.405	0.624	1.166	0.898	0.079	0.072	0.077	0.078	0.086	0.082	0.108
ENSMUSG00000001827	0.556	-0.201	-0.15	1.642	-0.211	0.741	1.208	0.68	-0.237	-0.247	-0.24	-0.239	-0.229	-0.234	-0.202
ENSMUSG00000001829	7.766	7.004	7.864	7.975	7.908	7.247	7.611	7.52	8.351	7.975	7.719	8.233	8.104	8.1	7.869
ENSMUSG00000001833	12.125	11.463	12.352	11.467	12.118	11.301	11.659	12.05	12.12	11.882	11.924	11.706	11.694	11.661	11.663
ENSMUSG00000001844	9.742	9.528	8.652	9.496	9.964	9.611	9.742	9.354	8.962	9.126	9.029	9.164	9.119	9.358	9.105
ENSMUSG00000001847	12.835	12.484	11.97	12.293	12.819	11.512	12.437	12.099	12.404	12.4	12.387	12.068	12.07	12.282	12.313
ENSMUSG00000001855	9.257	9.816	10.104	9.961	9.246	9.546	9.63	9.135	9.894	10.112	10.28	9.934	9.827	9.895	9.976
ENSMUSG00000001864	2.779	1.818	4.316	4.748	1.786	3.146	3.624	3.858	4.024	2.958	3.592	3.369	4.164	2.354	3.706
ENSMUSG00000001865	6.927	4.87	8.015	8.16	4.24	2.913	4.226	5.732	3.296	2.507	1.375	2.263	2.139	1.421	2.075
ENSMUSG00000001870	3.722	3.97	4.158	6.01	2.964	4.589	5.566	5.92	1.191	3.736	1.174	1.184	1.242	1.21	1.389
ENSMUSG00000001891	10.315	9.909	9.633	9.778	10.243	9.48	10.419	10.687	9.829	9.765	9.751	9.921	9.969	9.82	9.795
ENSMUSG00000001901	0.668	0.688	1.737	2.176	0.979	2.471	1.572	1.986	0.642	0.63	1.058	1.971	0.914	0.646	1.25
ENSMUSG00000001909	9.199	9.38	9.095	8.465	9.326	9.576	9.303	9.229	9.247	9.195	9.135	9.048	9.131	9.297	9.182
ENSMUSG00000001910	8.721	8.893	8.662	8.592	8.266	9.023	8.693	8.728	9.196	8.894	9.018	8.663	8.681	8.62	8.954
ENSMUSG00000001911	8.79	9.579	8.897	8.84	8.895	9.525	9.002	8.845	7.525	8.069	8.399	8.438	8.455	8.911	8.917
ENSMUSG00000001918	11.923	11.676	11.156	11.517	11.511	11.108	11.08	11.219	11.337	11.468	11.449	10.934	11.031	11.22	11.158
ENSMUSG00000001924	11.191	10.897	11.008	10.554	10.994	11.327	10.916	11.18	11.617	11.726	11.759	11.527	11.566	11.656	11.633
ENSMUSG00000001930	7.805	7.742	9.887	8.768	6.896	7.22	6.629	6.821	7.907	8.28	8.342	7.884	7.744	8.503	8.1
ENSMUSG00000001942	7.602	7.165	4.94	7.19	7.949	7.581	7.437	7.099	7.492	8.07	8.144	8.244	8.246	8.119	8.368
ENSMUSG00000001943	0.72	0.745	1.604	2.128	0.73	2.27	1.456	1.924	0.689	0.91	1.435	2.646	2.762	0.694	0.743
ENSMUSG00000001946	3.949	4.204	6.081	5.351	4.112	4.354	7.867	7.722	7.093	7.335	6.932	9.107	8.933	5.923	6.757
ENSMUSG00000001948	3.231	3.632	4.74	4.071	3.974	3.849	3.897	4.157	3.971	3.698	3.935	3.459	3.998	3.314	3.134
ENSMUSG00000001962	10.304	10.346	10.402	9.741	10.425	10.248	10.03	10.039	9.727	9.685	9.666	9.651	9.905	9.862	9.743
ENSMUSG00000001964	10.1	10.553	9.552	9.883	9.758	10.943	10.16	10.521	9.509	9.529	10.152	10.004	9.973	9.74	10.089
ENSMUSG00000001983	5.974	5.622	4.817	4.925	5.72	5.348	4.966	5.136	5.222	5.608	5.292	5.736	4.818	5.34	6.211
ENSMUSG00000001985	2.159	0.795	3.869	4.147	1.487	3.616	2.339	2.766	0.678	1.223	1.48	0.674	0.706	0.688	0.791
ENSMUSG00000001986	3.251	4.753	5.916	5.812	5.786	4.716	6.993	7.381	5.258	4.052	3.906	5.259	6.353	6.305	6.087
ENSMUSG00000001988	2.812	1.385	3.205	2.824	2.194	2.92	2.228	3.111	2.476	1.815	1.859	1.317	2.187	2.342	2.096
ENSMUSG00000001995	5.346	4.914	6.171	6.322	4.6	5.252	5.434	6.102	6.835	6.755	6.972	6.827	6.529	6.673	6.338
ENSMUSG00000001998	7.486	7.265	6.199	8.074	6.41	6.167	6.836	6.129	7.843	8.261	8.166	8.418	7.992	8.117	8.125
ENSMUSG00000001999	9.715	10.076	10.089	8.771	10.373	9.853	10.21	10.343	9.289	8.879	9.034	8.931	8.903	9.115	8.985
ENSMUSG00000002006	3.592	3.822	3.841	4.858	4.265	5.312	4.166	4.048	3.714	4.106	4.161	4.314	4.64	4.783	4.569
ENSMUSG00000002007	3.192	1.678	2.28	2.342	3.407	2.957	2.419	3.143	1.553	3.381	3.943	3.994	3.741	4.955	4.382
ENSMUSG00000002010	11.142	10.805	10.45	10.477	11.306	10.687	10.82	10.965	11.071	10.892	10.923	10.585	10.609	10.776	10.726
ENSMUSG00000002012	1.583	1.323	2.903	1.913	1.302	2.634	1.74	2.24	2.816	2.134	1.239	3.352	3.329	3.226	3.115
ENSMUSG00000002014	11.038	12.257	12.435	11.991	11.301	12.274	11.658	10.974	10.93	10.631	10.769	10.464	10.591	10.563	10.468
ENSMUSG00000002015	11.866	12.128	12.149	11.566	12.42	11.798	12.036	12.044	11.155	10.996	10.959	10.739	10.903	11.05	10.986
ENSMUSG00000002017	8.107	8.124	7.356	7.814	7.604	7.62	7.697	8.258	8.059	8.118	8.014	7.977	8.284	7.64	7.881
ENSMUSG00000002020	4.443	4.131	7.37	7.157	5.073	6.202	6.378	7.475	8.563	9.095	8.721	7.162	6.557	5.576	6.61
ENSMUSG00000002028	9.704	10.402	9.982	9.903	9.457	10.172	9.99	9.313	9.276	10.167	10.583	10.416	10.444	10.264	10.241
ENSMUSG00000002031	8.216	8.203	8.311	7.774	8.153	8.714	8.294	8.43	8.454	8.297	8.554	8.345	8.179	8.183	8.269
ENSMUSG00000002032	3.211	2.978	4.16	3.236	3.366	4.354	3.417	3.915	3.944	1.901	4.235	4.415	4.885	4.568	4.672
ENSMUSG00000002033	1.875	2.625	4.455	4.465	1.91	1.561	2.368	2.935	2.773	2.972	2.829	4.408	2.393	4.718	4.031
ENSMUSG00000002043	9.594	10.584	10.876	10.363	10.083	10.752	10.473	10.149	9.286	8.967	8.876	8.657	8.645	8.859	8.931
ENSMUSG00000002052	9.148	9.808	10.141	9.589	8.853	10.057	9.657	9.947	10.236	10.14	10.372	9.828	9.979	9.513	9.447
ENSMUSG00000002055	8.239	8.014	7.518	7.371	8.13	8.044	7.746	7.798	7.706	6.712	6.708	7.503	7.533	7.037	6.419
ENSMUSG00000002057	1.374	0.27	2.563	0.912	0.255	2.154	1.493	1.994	0.215	0.201	0.211	0.213	0.228	0.22	0.268
ENSMUSG00000002058	11.719	12.107	11.285	11.249	10.567	10.907	9.45	8.941	10.729	11.05	10.781	9.747	9.532	10.132	9.539
ENSMUSG00000002059	3.598	4.321	5.129	5.6	3.467	3.643	6.241	6.289	4.245	5.046	4.682	3.88	3.948	3.122	3.303
ENSMUSG00000002064	9.876	10.269	10.301	10.132	9.965	9.923	10.033	10.207	9.813	9.628	9.575	9.11	9.13	9.429	9.193
ENSMUSG00000002068	8.24	7.797	5.762	6.535	8.061	7.179	8.197	7.974	6.807	6.683	5.935	6.015	6.486	6.729	5.69
ENSMUSG00000002076	1.432	1.278	2.172	2.893	1.922	1.236	1.991	1.575	0.917	1.42	0.913	2.067	2.365	1.851	0.965
ENSMUSG00000002083	9.399	9.384	7.47	7.423	9.044	8.891	7.636	8.159	7.539	7.869	7.308	7.97	7.905	8.255	7.745
ENSMUSG00000002100	5.114	5.038	7.086	7.206	5.12	5.936	6.139	6.116	5.226	5.711	6.782	5.719	6.302	5.269	5.648
ENSMUSG00000002102	11.418	11.126	11.375	10.849	11.394	11.078	10.748	11.304	11.453	11.121	11.208	10.599	10.685	10.808	10.714
ENSMUSG00000002103	8.082	7.821	8.066	6.863	8.712	8.941	8.839	9.345	8.293	8.523	8.405	9.392	9.619	9.19	9.448
ENSMUSG00000002104	3.935	4.964	3.723	4.33	4.688	4.984	5.012	5.45	2.221	1.931	1.693	2.802	3.57	2.956	3.381
ENSMUSG00000002105	8.369	8.032	8.314	7.952	8.386	8.541	8.409	8.578	8.239	8.531	8.48	8.46	8.375	8.222	8.462
ENSMUSG00000002107	11.909	12.228	12.362	12.284	11.765	11.917	12.05	11.837	11.911	12.066	12.131	12.169	12.262	12.047	11.964
ENSMUSG00000002108	4.832	5.222	5.99	4.942	8.154	7.626	6.951	7.743	4.397	5.529	6.137	6.456	6.229	7.077	6.804
ENSMUSG00000002109	7.353	6.54	4.541	5.069	6.723	5.172	6.731	7.127	7.005	7.186	7.108	7.688	7.623	6.562	6.759
ENSMUSG00000002111	13.346	13.246	12.764	12.728	13.596	13.084	13.461	13.61	13.17	12.722	12.82	12.931	13.066	12.873	12.935
ENSMUSG00000002129	10.231	10.031	10.194	9.677	9.775	9.979	9.57	10.042	9.885	10.274	10.081	10.124	9.922	10.11	10.068
ENSMUSG00000002147	11.264	10.617	10.813	10.669	11.225	11.496	10.622	11.15	11.824	11.518	11.656	11.642	11.709	11.648	11.72
ENSMUSG00000002190	2.54	1.396	3.129	4.024	2.401	2.268	2.78	3.313	1.446	0.889	1.427	1.21	1.26	0.923	1.006
ENSMUSG00000002204	13.303	13.634	12.68	12.877	13.74	13.655	14.379	14.07	12.692	12.825	12.719	13.318	13.489	13.243	13.408
ENSMUSG00000002205	10.269	10.011	10.077	9.519	10.109	9.981	9.658	10.142	10.048	10.011	10.21	9.914	9.913	9.815	9.88
ENSMUSG00000002210	8.78	8.543	7.656	8.064	8.889	9.041	8.593	8.002	8.141	8.454	8.463	8.781	8.794	8.875	8.806
ENSMUSG00000002221	8.768	8.156	9.051	8.068	8.504	8.562	7.968	8.702	9.01	8.877	9.084	9.219	9.21	9.056	9.068
ENSMUSG00000002222	9.383	9.492	9.756	9.587	9.453	9.462	9.602	9.536	9.922	10.05	10.283	9.91	10.015	9.99	9.954
ENSMUSG00000002227	6.758	6.923	7.461	7.646	7.499	8.05	7.839	8.438	6.985	7.01	6.735	7.878	7.516	7.476	7.546
ENSMUSG00000002228	6.518	6.282	5.685	6.596	6.264	6.25	5.92	6.636	4.821	4.503	3.803	4.552	3.781	4.645	3.629
ENSMUSG00000002233	5.234	5.31	6.751	7.404	6.663	7.265	7.496	8.053	4.684	4.677	5.118	3.738	4.518	4.011	3.824
ENSMUSG00000002240	-1.046	-1.278	-1.267	-1.264	-1.28	-0.687	-0.528	-1.057	-1.285	-1.287	-1.286	-1.286	-1.284	-1.285	-1.278
ENSMUSG00000002249	1.578	1.155	3.837	2.707	0.699	2.994	3.075	3.178	0.625	0.597	0.617	0.621	1.276	0.634	1.149
ENSMUSG00000002250	5.942	7.005	6.018	6.487	6.953	8.262	7.448	7.118	4.798	5.611	5.817	6.122	6.614	6.568	6.422
ENSMUSG00000002257	9.46	8.863	8.565	8.105	9.681	9.818	9.268	9.58	8.385	7.865	7.569	8.843	8.749	8.766	8.791
ENSMUSG00000002265	1.883	0.66	2.41	2.166	1.658	3.14	2.704	2.446	0.588	0.569	0.582	0.585	0.605	0.594	0.658
ENSMUSG00000002266	0.647	2.238	2.253	2.96	2.331	2.771	1.688	2.14	0.608	0.589	0.602	0.605	0.624	0.614	0.675
ENSMUSG00000002274	4.474	4.656	3.366	4.353	4.094	4.394	4.455	4.447	3.543	3.375	2.925	3.529	3.302	3.458	3.367
ENSMUSG00000002279	8.477	8.57	7.321	8.302	8.943	8.031	8.014	8.386	8.09	8.558	8.347	8.375	8.437	8.703	8.678
ENSMUSG00000002280	9.287	8.335	8.213	8.444	9.105	8.912	8.338	9.006	9.341	9.219	8.978	9.129	8.871	9.26	9.108
ENSMUSG00000002289	3.871	2.978	5.63	6.577	4.879	5.985	6.564	7.103	7.234	5.292	6.663	4.964	4.295	5.024	5.558
ENSMUSG00000002297	9.431	9.003	9.442	8.982	9.148	9.241	9.285	9.358	8.95	8.145	8.383	8.504	8.75	8.552	8.557
ENSMUSG00000002307	9.816	9.306	9.396	9.187	9.572	9.851	9.43	9.832	9.662	9.287	9.121	9.043	9.037	9.296	9.251
ENSMUSG00000002308	6.527	7.064	6.927	7.66	6.64	6.223	7.041	7.565	6.847	6.451	6.647	6.172	6.409	6.14	5.993
ENSMUSG00000002319	8.837	8.476	8.179	7.802	7.92	8.79	7.629	7.695	9.076	9.079	9.371	8.384	8.329	9.02	8.705
ENSMUSG00000002320	10.06	8.864	7.443	8.641	9.665	7.754	8.824	9.428	9.685	9.534	9.675	9.432	9.404	9.632	9.416
ENSMUSG00000002324	3.076	2.928	3.3	3.513	2.852	3.193	2.82	2.391	3.739	3.041	1.733	3.291	3.738	3.235	3.43
ENSMUSG00000002325	11.035	10.629	10.709	10.334	10.849	10.52	10.403	10.713	10.374	10.816	10.423	10.37	10.272	10.434	10.543
ENSMUSG00000002326	10.57	9.993	10.213	10.176	10.317	9.817	9.53	9.899	10.329	10.482	10.249	9.774	9.754	9.884	9.748
ENSMUSG00000002329	9.79	9.856	9.686	9.208	9.869	9.672	9.519	9.582	9.215	9.48	9.293	9.73	9.649	9.763	9.844
ENSMUSG00000002332	10.499	10.536	10.281	10.351	10.115	9.83	10.139	10.121	10.051	10.023	9.878	9.195	9.022	9.32	9.091
ENSMUSG00000002341	2.026	2.441	3.483	3.878	0.771	3.792	3.351	2.965	0.683	0.65	0.673	0.679	0.712	0.694	0.797
ENSMUSG00000002342	8.907	8.515	7.557	8.261	8.831	8.322	8.252	8.92	8.382	8.089	7.916	8.323	8.07	8.052	8.173
ENSMUSG00000002343	7.299	6.589	5.702	6.433	6.988	7.614	6.267	6.785	7.017	6.57	5.994	6.484	6.006	6.435	6.251
ENSMUSG00000002345	8.937	9.812	9.586	9.183	9.019	9.239	9.459	9.02	8.842	8.591	8.561	8.355	8.411	8.379	8.331
ENSMUSG00000002346	5.021	5.031	5.106	6.265	4.677	5.349	5.906	5.477	5.638	5.423	5.784	5.425	5.901	5.271	5.696
ENSMUSG00000002365	9.99	9.189	8.584	8.444	10.003	9.3	8.208	9.114	9.815	9.924	9.988	10.333	10.303	10.147	10.267
ENSMUSG00000002372	10.517	10.24	9.917	10.058	10.112	10.424	10.035	10.531	10.636	10.69	10.602	10.187	10.224	10.24	10.122
ENSMUSG00000002379	9.625	11.047	11.332	10.654	10.025	11.268	10.939	10.391	9.388	8.984	9.08	8.749	8.843	9.012	8.894
ENSMUSG00000002384	0.406	0.431	2.375	2.219	0.416	1.653	2.243	2.03	0.376	0.361	0.371	1.043	0.388	0.38	0.801
ENSMUSG00000002393	8.15	7.061	6.438	6.557	7.598	6.703	7.002	8.035	7.554	7.588	7.399	7.327	7.568	7.308	7.018
ENSMUSG00000002395	10.003	10.712	10.406	10.032	10.339	10.835	10.365	10.081	10.065	9.773	9.801	9.882	9.919	9.887	9.847
ENSMUSG00000002396	8.05	7.896	7.708	6.917	8.153	8.002	8.136	7.973	8.327	7.87	7.595	8.159	8.255	8.348	8.373
ENSMUSG00000002409	7.968	7.78	5.405	7.195	7.346	7.328	6.764	7.236	6.868	7.241	7.174	7.263	7.371	7.05	7.468
ENSMUSG00000002413	8.437	8.402	7.801	8.722	8.748	8.38	8.836	8.404	9.394	9.071	9.597	9.55	9.635	9.361	9.355
ENSMUSG00000002416	8.224	9.592	10.083	9.416	8.576	9.393	9.406	8.715	8.387	8.157	8.029	7.45	7.457	7.619	7.509
ENSMUSG00000002428	9.978	10.194	10.026	9.992	9.526	9.759	9.616	9.83	10.132	10.6	10.51	10.771	10.704	10.468	10.798
ENSMUSG00000002455	9.186	8.932	9.382	8.762	8.947	9.288	8.505	8.628	9.38	9.47	9.476	9.503	9.525	9.545	9.55
ENSMUSG00000002458	11.46	11.295	11.175	10.996	11.532	10.799	11.417	11.672	10.545	10.881	10.607	10.899	10.723	10.897	10.837
ENSMUSG00000002459	1.241	2.091	3.854	3.694	2.316	3.852	3.631	3.989	0.767	0.733	0.757	0.763	0.797	0.778	0.887
ENSMUSG00000002475	3.027	3.177	3.15	3.354	1.506	2.324	2.375	1.745	3.376	2.932	2.515	2.137	2.91	2.036	2.054
ENSMUSG00000002477	10.125	11.039	10.955	10.613	10.204	10.344	10.664	10.063	9.877	9.272	9.277	8.943	9.139	9.096	8.859
ENSMUSG00000002486	6.388	6.71	7.347	6.92	6.883	7.631	7.261	6.96	6.415	6.805	6.343	7.321	6.932	7.194	7.33
ENSMUSG00000002489	7.79	8.471	8.376	7.461	8.153	8.748	6.893	6.673	8.183	8.634	8.57	6.944	7.216	8.662	8.492
ENSMUSG00000002496	8.6	8.7	8.457	9.008	8.123	9.381	8.391	8.452	9.216	9.6	9.513	9.305	9.312	8.984	9.441
ENSMUSG00000002500	2.004	2.343	5.354	3.354	2.048	4.172	4.472	4.092	2.587	1.961	3.17	1.29	2.78	2.239	1.822
ENSMUSG00000002504	6.676	6.339	5.772	6.412	6.039	5.59	5.688	5.898	6.905	7.438	7.476	5.381	4.749	5.441	5.986
ENSMUSG00000002524	11.521	10.886	10.842	10.493	11.465	11.122	10.87	11.28	11.31	11.326	11.225	11.178	11.2	11.263	11.315
ENSMUSG00000002546	8.85	9.038	9.043	8.636	8.542	9.167	8.673	8.957	9.119	9.375	9.26	9.358	8.972	9.136	9.188
ENSMUSG00000002550	8.311	7.783	7.645	7.504	8.128	7.857	7.57	7.929	8.192	8.135	7.86	8.282	7.963	7.968	8.058
ENSMUSG00000002565	7.605	6.466	9.394	9.321	7.882	7.991	8.635	9.157	8.766	6.324	7.629	6.152	7.32	3.573	5.983
ENSMUSG00000002578	3.386	2.144	4.36	5.386	3.454	5.241	5.212	5.56	2.64	1.54	1.575	3.423	4.833	2.166	3.848
ENSMUSG00000002580	8.949	10.192	10.195	9.823	9.465	10.35	10.059	9.47	8.96	8.37	8.583	8.412	8.485	8.379	8.392
ENSMUSG00000002588	2.24	1.771	1.915	3.288	1.698	1.683	3.38	1.885	0.59	0.568	0.583	0.587	0.609	0.597	0.667
ENSMUSG00000002602	6.535	6.654	5.381	7.42	10.609	10.484	8.281	8.75	5.175	7.094	8.211	8.4	6.948	8.987	8.213
ENSMUSG00000002603	11.344	10.616	10.621	10.853	11.234	11.046	10.992	11.024	10.905	11.371	11.313	11.485	11.51	11.815	11.852
ENSMUSG00000002608	9.851	9.56	9.037	9.549	9.827	9.233	9.445	9.811	9.291	10.078	9.82	10.158	9.958	10.093	10.116
ENSMUSG00000002617	5.738	5.55	7.336	5.709	5.467	5.688	6.391	6.31	6.02	6.466	6.419	6.668	6.266	6.502	6.583
ENSMUSG00000002625	9.387	9.529	8.563	8.931	9.638	9.384	9.599	9.531	9.351	9.423	9.529	9.921	9.886	9.768	9.919
ENSMUSG00000002633	-0.612	-0.603	0.824	-0.566	-0.608	0.631	0.085	-0.109	-0.623	-0.628	-0.624	-0.623	-0.618	-0.621	-0.603
ENSMUSG00000002635	9.48	9.774	9.877	9.33	9.581	9.238	9.036	9.048	8.838	8.905	8.812	8.568	8.45	8.929	8.665
ENSMUSG00000002658	10.031	9.595	10.043	9.284	9.922	10.144	9.57	9.829	10.122	9.818	9.814	9.549	9.738	9.741	9.411
ENSMUSG00000002660	9.232	9.607	9.512	8.995	9.223	8.959	9.193	9.053	8.887	8.715	8.559	8.22	8.316	8.333	8.316
ENSMUSG00000002661	8.071	8.906	8.201	8.265	8.156	8.342	8.066	7.773	7.479	7.506	7.102	7.051	7.172	7.255	7.405
ENSMUSG00000002664	1.539	1.986	1.401	0.657	1.905	2.588	1.475	0.551	0.971	1.196	0.529	0.774	0.542	0.536	0.575
ENSMUSG00000002668	10.683	10.418	9.686	10.163	10.516	10.307	10.004	10.203	9.64	10.321	10.242	10.993	10.959	10.621	10.642
ENSMUSG00000002679	8.555	8.853	8.77	8.525	9.014	8.563	8.912	8.721	7.664	7.622	7.254	7.933	7.548	7.834	7.984
ENSMUSG00000002688	0.021	0.037	0.896	1.217	0.028	0.026	1.68	1.418	0.002	-0.007	1.452	0.001	0.01	0.005	0.036
ENSMUSG00000002699	8.415	7.912	10.222	9.949	9.923	9.182	10.8	11.282	10.698	11.414	11.181	12.017	12	11.531	11.578
ENSMUSG00000002718	10.305	9.758	9.185	9.731	9.687	9.489	9.602	9.606	10.843	10.388	10.35	10.366	10.395	10.341	10.3
ENSMUSG00000002728	8.787	9.147	9.293	8.656	9.383	8.875	9.22	9.082	8.638	8	8.331	7.876	8.073	7.995	7.973
ENSMUSG00000002731	9.585	9.154	9.219	9.128	8.605	8.439	8.363	8.246	9.886	9.621	9.538	8.353	8.229	8.522	8.593
ENSMUSG00000002732	6.084	5.923	5.908	6.782	6.219	6.126	7.014	7.134	5.038	5.317	5.415	5.544	5.369	6.08	5.696
ENSMUSG00000002733	9.183	8.785	8.122	8.482	9.013	8.494	8.941	9.066	9.251	9.073	9.223	9.499	9.328	9.371	9.461
ENSMUSG00000002741	9.885	9.61	9.524	9.668	9.902	9.83	9.784	9.832	10.281	10.071	9.871	9.83	9.918	9.754	9.798
ENSMUSG00000002748	10.264	10.78	10.301	10.399	10.112	10.862	10.246	10.295	10.561	10.383	10.509	10.697	10.67	10.418	10.492
ENSMUSG00000002763	9.016	8.519	8.528	8.02	8.704	9.215	8.178	8.515	8.92	8.675	8.516	8.566	8.222	8.578	8.902
ENSMUSG00000002767	9.534	9.643	9.527	9.327	9.864	9.677	9.702	9.694	9.125	8.86	9.011	8.431	8.456	8.907	8.831
ENSMUSG00000002768	9.788	10.245	10.989	9.789	9.957	9.985	10.014	10.065	9.673	9.074	9.077	8.712	8.919	8.896	8.758
ENSMUSG00000002769	4.117	5.141	4.888	4.286	3.851	4.066	4.854	5.279	2.452	2.902	2.737	3.34	4.573	4.579	4.003
ENSMUSG00000002771	3.976	3.569	4.862	5.433	3.765	5.641	4.325	4.454	3.096	1.913	2.363	2.377	2.999	2.415	4.036
ENSMUSG00000002778	10.245	10.215	9.017	9.702	9.999	10.349	9.905	9.377	9.285	9.528	9.451	9.287	9.288	9.573	9.49
ENSMUSG00000002781	6.816	6.772	7.136	6.818	6.649	7.059	5.826	5.856	5.559	6	5.778	6.567	6.344	5.819	6.629
ENSMUSG00000002791	2.034	1.199	2.927	3.13	1.154	2.989	3.21	2.104	1.029	0.705	0.72	1.432	0.746	0.734	0.806
ENSMUSG00000002797	5.745	6.023	7.869	6.802	6.253	6.489	8.698	8.47	7.29	7.751	6.966	8.18	7.835	7.418	7.531
ENSMUSG00000002799	8.278	7.596	8.196	8.129	6.057	6.237	5.736	5.603	8.861	8.474	8.599	6.243	6.756	6.695	6.709
ENSMUSG00000002803	7.958	7.388	6.553	7.251	7.652	7.56	7.541	7.055	7.154	7.455	6.989	7.45	7.224	7.286	7.299
ENSMUSG00000002804	9.349	10.084	9.807	9.424	9.158	9.549	9.602	9.353	9.105	8.999	8.779	8.504	8.517	8.595	8.569
ENSMUSG00000002808	1.345	2.777	4.901	6.588	2.064	1.384	7.571	8.517	0.677	1.048	0.653	2.316	0.745	0.702	0.937
ENSMUSG00000002812	10.598	10.186	10.895	9.724	10.284	10.651	10.072	10.496	10.926	11.224	11.055	10.985	10.898	11.052	11.13
ENSMUSG00000002814	7.532	7.387	7.3	7.144	6.991	7.269	6.995	6.783	7.702	7.676	7.727	7.782	7.737	7.281	7.697
ENSMUSG00000002820	8.474	7.797	5.926	7.28	8.682	7.013	7.375	8.597	8.29	8.105	7.866	7.911	8.19	8.036	8.14
ENSMUSG00000002825	8.087	8.361	8.065	8.274	8.02	7.839	7.86	7.988	7.673	7.643	7.673	7.27	7.292	7.773	7.51
ENSMUSG00000002831	1.282	0.575	2.901	3.51	1.003	2.526	3.836	4.159	0.45	0.414	0.439	0.834	0.48	0.461	0.571
ENSMUSG00000002833	9.339	8.536	9.075	8.836	9.085	9.301	8.964	8.986	9.66	9.59	9.404	9.502	9.468	9.529	9.503
ENSMUSG00000002835	8.268	6.684	5.143	5.667	7.437	6.491	6.007	7.292	8.144	7.976	7.856	7.304	7.563	7.485	7.229
ENSMUSG00000002844	10.963	10.759	10.622	10.083	10.975	10.78	10.952	10.955	10.377	10.131	10.158	10.322	10.329	10.261	10.258
ENSMUSG00000002845	9.221	9.222	10.4	10.585	10.091	9.733	10.71	10.482	10.669	10.245	10.821	9.008	9.33	9.348	9.223
ENSMUSG00000002846	6.048	6.833	7.248	7.16	6.377	6.722	6.454	6.362	6.312	5.821	5.961	5.948	5.906	5.931	5.65
ENSMUSG00000002847	2.855	2.621	3.781	4.284	3.374	3.446	4.835	4.655	5.314	3.163	4.359	3.728	4.612	3.732	2.972
ENSMUSG00000002870	10.131	9.658	9.332	9.347	9.526	9.892	9.729	10.212	10.528	10.084	10.139	9.76	10.004	9.824	9.517
ENSMUSG00000002871	10.296	10.317	8.731	9.674	10.64	10.298	10.324	10.06	9.37	9.036	9.173	8.918	8.796	9.196	9.369
ENSMUSG00000002881	10.185	9.406	9.634	10.088	9.938	9.325	10.166	10.233	10.932	10.535	10.689	10.613	10.672	10.732	10.483
ENSMUSG00000002885	10.012	9.643	11.931	11.199	9.921	10.386	9.718	9.85	12.686	12.819	13.164	12.804	12.994	12.817	12.737
ENSMUSG00000002897	9.406	9.269	9.602	9.069	10.412	10.595	10.063	10.439	9.734	10.525	10.396	11.136	10.842	11.547	11.315
ENSMUSG00000002900	2.555	2.711	5.156	5.494	3.724	3.915	5.553	5.288	1.135	2.48	1.118	1.769	1.182	1.808	1.32
ENSMUSG00000002908	1.601	2.013	4.123	2.919	1.96	4.946	1.73	3.597	4.467	2.704	4.063	3.582	3.747	3.01	2.934
ENSMUSG00000002910	8.387	7.378	7.424	7.438	8.953	8.358	7.996	8.061	8.128	8.657	8.316	9.275	9.011	9.313	9.432
ENSMUSG00000002930	-0.583	-0.54	0.118	-0.812	-0.566	-0.839	-0.828	0.111	-0.847	-0.85	-0.848	-0.847	-0.844	-0.846	-0.836
ENSMUSG00000002944	11.032	10.286	10.986	10.929	10.714	10.11	8.087	8.4	12.656	12.627	12.485	9.216	8.625	10.828	10.065
ENSMUSG00000002948	9.063	9.378	8.951	8.797	9.095	10.022	9.1	8.753	8.728	8.797	8.867	9.139	8.801	9.074	9.098
ENSMUSG00000002949	9.441	9.398	8.983	9.044	9.218	9.793	8.939	9.286	9.2	9.194	9.23	9.152	9.018	9.302	9.348
ENSMUSG00000002957	10.661	10.76	10.381	10.262	10.547	11.32	9.662	9.864	10.42	10.487	10.319	10.256	10.212	10.523	10.55
ENSMUSG00000002963	9.7	9.299	8.406	8.944	10.164	9.738	9.898	10.234	9.371	9.346	8.997	9.808	9.638	9.575	9.658
ENSMUSG00000002968	9.538	9.322	8.746	9.481	9.448	9.34	9.236	8.39	8.902	8.97	9.263	9.027	8.911	9.007	8.97
ENSMUSG00000002980	2.714	2.238	3.625	4.124	3.129	3.299	4.944	4.243	3.546	2.468	4.324	3.669	3.787	3.363	2.827
ENSMUSG00000002981	10.935	10.163	9.768	9.861	11.284	10.951	11.037	11.567	11.065	10.828	10.947	11.697	11.91	11.437	11.6
ENSMUSG00000002983	9.758	9.26	9.832	10.059	10.797	11.042	11.568	11.96	11.091	10.498	10.826	11.996	12.13	11.244	11.613
ENSMUSG00000002984	10.087	9.562	9.532	9.18	10.03	9.679	9.712	9.972	9.783	9.281	9.146	8.858	8.858	9.156	8.906
ENSMUSG00000002985	8.888	8.706	10.638	10.084	9.809	9.545	11.097	11.263	9.81	10.213	9.969	10.871	10.653	11.182	10.247
ENSMUSG00000002992	-1.893	-1.891	-1.883	-1.14	-1.892	-1.636	-1.888	-1.659	-1.896	-1.897	-1.896	-1.896	-1.895	-1.896	-1.891
ENSMUSG00000002996	10.428	9.876	10.286	9.845	10.37	10.321	9.824	10.045	10.141	10.46	10.191	10.384	10.233	10.449	10.436
ENSMUSG00000002997	9.37	8.622	8.988	8.637	8.449	7.587	8.376	7.955	9.863	10.152	10.204	9.55	9.577	9.132	8.954
ENSMUSG00000003031	8.786	9.871	10.675	10.044	8.62	9.658	9.61	9.318	9.436	9.681	9.906	9.947	10.305	9.58	9.462
ENSMUSG00000003032	10.1	10.336	10.326	9.6	10.497	11.143	10.744	10.696	9.736	9.381	10.121	10.977	11.102	11.01	11.14
ENSMUSG00000003033	11.294	10.714	10.135	9.998	11.083	10.387	10.32	10.849	10.966	11.012	10.929	10.882	10.904	10.956	10.84
ENSMUSG00000003037	12.145	11.695	11.69	11.359	12.118	11.444	12.291	12.808	12.104	11.932	11.805	12.13	12.318	11.99	11.936
ENSMUSG00000003038	9.285	9.522	9.142	8.913	9.364	8.783	9.433	9.551	8.223	7.63	7.458	8.105	8.213	7.902	7.828
ENSMUSG00000003039	11.048	11.03	10.715	10.655	11.498	11.029	11.802	12.062	10.974	10.685	10.609	10.972	10.943	10.879	11.021
ENSMUSG00000003051	0.652	-0.049	1.665	1.305	-0.058	0.49	0.647	0.774	-0.08	-0.088	-0.082	-0.081	-0.073	-0.077	-0.051
ENSMUSG00000003053	1.257	1.509	1.355	2.493	0.508	0.501	1.67	0.117	0.094	0.08	0.09	0.093	0.107	0.099	0.146
ENSMUSG00000003062	11.956	12.352	11.809	11.831	11.713	10.872	11.129	10.918	11.119	10.955	10.858	10.176	10.163	10.281	10.307
ENSMUSG00000003068	8.74	9.114	8.844	8.571	8.875	9.655	9.542	9.774	8.167	8.578	8.805	9.33	9.208	8.98	9.511
ENSMUSG00000003070	3.482	3.746	4.064	4.997	5.614	5.759	7.013	6.917	5.097	3.995	5.206	4.88	5.697	4.424	3.837
ENSMUSG00000003072	11.803	12.334	11.609	11.781	11.921	11.847	12.084	11.664	11.511	11.211	11.262	10.881	11.166	11.108	10.99
ENSMUSG00000003099	10.355	9.661	9.3	9.194	9.608	9.793	9.223	9.447	10.214	10.227	10.059	9.782	9.694	9.815	9.715
ENSMUSG00000003119	8.874	9.669	9.624	9.866	9.145	9.663	9.575	9.215	9.3	9.724	9.957	9.628	9.995	9.714	9.661
ENSMUSG00000003123	10.042	9.725	8.847	9.286	9.476	9.429	9.288	9.397	9.521	9.794	9.57	9.691	9.592	9.485	9.598
ENSMUSG00000003131	9.951	9.445	8.841	9.524	10.102	9.269	9.732	9.824	10.127	9.662	10.044	9.869	9.827	9.691	9.787
ENSMUSG00000003134	11.742	11.562	12.137	11.948	10.664	10.802	11.115	11.142	12.765	12.502	12.548	12.093	11.987	12.004	12.1
ENSMUSG00000003135	9.508	8.966	8.482	9.046	9.229	7.77	9.408	9.178	8.898	8.942	9.241	8.942	8.902	8.931	8.643
ENSMUSG00000003153	8.385	8.168	6.547	6.846	9.259	9.11	8.512	8.858	8.491	7.245	7.653	11.137	10.947	10.169	10.595
ENSMUSG00000003154	8.884	8.834	8.154	7.931	9.355	9.83	8.278	8.399	8.512	9.302	9.511	9.359	9.115	9.564	9.784
ENSMUSG00000003161	12.461	12.841	13.972	12.831	12.772	12.842	12.967	13.157	12.391	12.147	12.119	12.163	12.235	11.951	12.055
ENSMUSG00000003166	8.825	8.988	8.481	8.739	8.5	9.266	8.721	8.662	8.346	8.658	8.567	8.275	8.612	8.625	8.416
ENSMUSG00000003184	10.13	10.047	10.219	9.701	10.122	10.416	10.069	10.509	9.705	9.969	9.585	9.88	9.707	9.888	9.843
ENSMUSG00000003190	7.744	8.471	8.486	8.102	8.082	8.232	8.584	8.508	6.868	7.341	6.929	7.469	7.1	7.174	7.17
ENSMUSG00000003198	7.369	6.471	6.411	5.701	7.266	6.214	6.61	6.142	6.607	6.752	6.601	7.026	6.793	7.033	6.779
ENSMUSG00000003199	10.641	10.132	9.733	9.93	10.508	9.991	10.372	10.762	10.686	10.496	10.418	10.289	10.325	10.37	10.467
ENSMUSG00000003200	10.841	10.258	9.442	10	10.351	9.673	9.334	10.298	10.232	10.427	10.433	10.002	9.797	10.064	10.097
ENSMUSG00000003206	9.588	10.064	9.142	9.102	9.804	9.172	9.24	8.957	8.647	8.944	9.008	8.784	8.828	8.966	9.016
ENSMUSG00000003208	7.712	7.393	7.39	6.833	7.756	6.447	6.744	7.917	7.107	7.496	7.409	7.476	7.452	7.314	7.218
ENSMUSG00000003226	9.971	9.925	10.952	10.422	9.712	9.683	9.952	10.138	11.263	11.242	11.335	11.054	11.229	10.661	10.768
ENSMUSG00000003227	0.745	0.437	2.118	2.461	1.226	1.857	2.025	1.864	0.384	0.37	0.38	0.382	0.397	0.389	0.436
ENSMUSG00000003228	5.401	5.426	6.443	5.746	5.452	5.902	4.723	5.926	5.819	6.352	6.601	5.864	5.858	6.854	6.046
ENSMUSG00000003233	7.582	6.94	5.061	7.246	7.188	5.137	6.043	6.666	7.591	7.84	7.994	7.881	8.081	7.892	7.793
ENSMUSG00000003234	9.173	8.614	8.82	8.176	9.171	8.846	8.229	9.194	9.252	9.606	9.307	9.531	9.587	9.434	9.587
ENSMUSG00000003235	9.846	9.206	9.362	8.833	9.691	9.506	8.922	9.674	10.102	9.957	9.946	9.596	9.511	9.812	9.723
ENSMUSG00000003269	9.49	9.132	9.595	9.24	9.676	9.796	9.285	9.785	9.495	9.27	9.417	9.316	9.164	9.265	9.227
ENSMUSG00000003271	2.821	3.741	3.602	3.698	3.124	3.755	4.452	3.131	4.931	2.691	4.041	4.369	4.638	3.186	3.579
ENSMUSG00000003273	1.191	1.248	1.72	2.945	0.928	1.597	1.955	2.103	1.578	1.25	1.109	1.569	2.263	1.13	1.658
ENSMUSG00000003279	4.166	4.037	4.995	6.521	3.299	4.3	5.305	4.416	1.596	1.518	1.214	1.224	2.658	1.25	2.17
ENSMUSG00000003282	2.314	1.916	2.962	3.509	2.057	3.96	3.068	3.597	1.695	2.574	1.205	2.518	1.748	1.499	1.301
ENSMUSG00000003283	11.897	11.034	11.873	11.438	11.551	11.143	12.142	12.596	12.392	12.472	12.398	12.549	12.617	12.483	12.399
ENSMUSG00000003299	10.748	11.007	10.22	10.687	10.873	10.264	10.782	10.621	10.169	10.077	9.997	9.606	9.72	9.946	9.827
ENSMUSG00000003308	9.166	9.102	9.579	9.006	9.11	10.085	8.788	9.272	9.028	9.298	9.213	8.656	8.58	8.763	8.954
ENSMUSG00000003309	1.561	1.633	1.857	1.914	1.589	2.499	1.185	2.126	1.312	1.426	2.312	2.07	1.982	2.107	1.796
ENSMUSG00000003316	10.225	10.02	9.674	10.041	10.136	10.438	9.923	9.948	10.497	11.001	11.123	11.07	11.111	10.954	11.126
ENSMUSG00000003341	3.698	2.37	4.915	4.194	2.59	4.196	3.91	4.249	1.046	2.212	1.033	1.04	1.082	1.059	1.192
ENSMUSG00000003344	8.75	7.968	8.28	8.322	8.557	9.004	7.678	8.019	8.54	7.98	7.691	8.039	7.74	7.921	7.997
ENSMUSG00000003345	10.662	9.862	9.92	9.441	10.351	10.335	9.706	10.242	10.771	9.926	9.772	9.86	9.933	9.973	9.95
ENSMUSG00000003346	11.642	11.644	10.446	10.927	11.634	10.912	11.188	11.341	11.193	10.85	10.848	10.222	10.326	10.554	10.502
ENSMUSG00000003348	9.827	8.756	7.008	7.901	9.372	7.143	8.177	9.143	9.666	9.817	9.702	9.804	9.651	9.573	9.629
ENSMUSG00000003352	7.671	7.24	10.38	10.705	10.191	10.779	11.391	11.858	11.073	10.289	10.944	9.625	10.049	8.14	8.996
ENSMUSG00000003354	1.788	1.73	1.794	3.313	2.224	1.966	3.218	3.037	0.786	1.405	0.78	0.784	0.805	0.793	1.235
ENSMUSG00000003355	1.392	2.813	4.945	5.977	2.721	2.111	5.01	5.98	2.805	2.188	3.59	2.564	1.699	2.324	2.802
ENSMUSG00000003360	7.145	7.806	8.1	7.351	7.535	7.195	7.288	6.63	7.212	7.671	7.74	7.688	7.674	7.51	7.62
ENSMUSG00000003363	6.908	6.013	6.205	6.133	10.23	9.598	7.742	8.894	4.931	6.823	7.177	7.624	7.107	7.98	7.367
ENSMUSG00000003378	4.475	4.907	5.905	5.858	4.216	5.232	5.438	5.813	3.725	4.594	4.57	6.022	5.852	4.583	5.163
ENSMUSG00000003379	2.21	3.752	3.443	4.452	1.897	2.911	3.372	4.164	3.249	5.465	5.52	6.294	3.254	7.039	6.487
ENSMUSG00000003380	11.137	12.05	10.742	11.158	11.53	11.912	11.12	10.722	10.251	10.056	10.078	10.066	10.276	10.343	10.398
ENSMUSG00000003382	10.531	10.758	11.319	11.524	11.446	11.647	12.076	11.916	12.649	12.037	12.76	12.616	13.224	11.955	12.321
ENSMUSG00000003402	9.778	9.519	9.39	9.166	9.696	9.991	9.153	9.598	10.033	9.707	9.573	9.154	9.2	9.42	9.288
ENSMUSG00000003410	1.176	1.894	3.266	3.296	1.822	2.08	3.201	2.301	0.845	0.831	0.841	0.843	1.127	0.85	0.901
ENSMUSG00000003411	1.982	2.257	2.636	3.806	1.859	2.404	3.536	3.324	0.968	0.944	1.465	0.965	2.025	1.504	1.056
ENSMUSG00000003418	5.808	6.368	5.831	6.704	8.462	8.329	7.615	8.149	8.397	7.391	8.232	11.496	11.538	10.633	11.097
ENSMUSG00000003420	12.716	12.51	11.255	11.15	12.346	11.623	10.099	10.231	11.397	11.554	11.283	10.586	10.515	11.187	11.448
ENSMUSG00000003421	9.67	9.526	8.664	9.124	10.01	9.541	9.529	9.938	9.174	9.291	9.138	9.326	9.196	9.536	9.56
ENSMUSG00000003423	9.694	9.96	9.355	9.189	9.999	9.662	9.937	9.894	9.19	8.899	8.892	8.54	8.488	8.968	8.859
ENSMUSG00000003429	11.905	12.909	13.131	12.278	11.645	12.2	11.97	11.302	12.219	11.825	11.842	10.951	11.09	11.384	11.329
ENSMUSG00000003435	10.026	9.674	9.949	9.607	9.781	10.11	9.537	10.134	10.532	10.843	10.736	10.655	10.558	10.63	10.665
ENSMUSG00000003436	0.02	0.035	1.321	0.095	0.779	1.472	1.426	1.391	0.002	-0.007	-0.001	0.001	0.009	0.005	0.034
ENSMUSG00000003437	10.072	9.702	10.267	9.852	10.127	10.349	9.875	10.141	10.737	10.186	10.484	10.77	11.19	10.582	10.813
ENSMUSG00000003438	10.429	10.609	9.607	9.928	10.475	9.781	10.174	10.159	9.98	9.605	9.634	9.353	9.367	9.471	9.475
ENSMUSG00000003444	7.338	8.164	8.2	7.99	7.637	7.841	8.062	7.765	7.83	6.758	7.449	7.434	7.852	7.579	7.597
ENSMUSG00000003452	5.151	5.308	5.178	7.56	4.991	5.689	6.435	5.404	5.171	5.054	4.244	6.738	6.377	6.107	6.433
ENSMUSG00000003458	10.727	10.032	10.685	10.177	10.817	10.459	10.318	10.759	10.479	10.833	10.712	10.903	11.015	11.007	11.12
ENSMUSG00000003464	9.781	9.503	9.448	9.039	9.874	9.462	9.43	10.12	9.222	9.328	9.159	9.443	9.416	9.407	9.572
ENSMUSG00000003469	1.57	0.587	3.17	2.849	1.44	2.447	2.398	2.021	0.512	0.491	0.506	0.509	0.529	0.518	0.585
ENSMUSG00000003476	2.032	1.291	2.467	2.428	0.983	2.798	1.822	2.235	0.592	0.575	0.587	0.59	0.606	0.597	0.652
ENSMUSG00000003477	-0.037	-0.317	1.225	0.543	-0.017	0.385	0.568	-0.33	-0.34	-0.345	-0.341	-0.34	-0.335	-0.338	-0.318
ENSMUSG00000003484	7.027	6.201	6.37	6.337	8.602	7.736	8.177	8.539	4.779	5.666	5.744	7.924	7.842	8.71	8.071
ENSMUSG00000003500	6.892	6.862	5.567	6.73	7.488	7.754	7.503	7.928	6.713	6.175	6.738	7.553	7.587	7.607	7.491
ENSMUSG00000003505	-0.127	0.202	0.665	0.722	-0.122	0.564	1.305	0.888	-0.14	-0.146	-0.142	-0.141	-0.134	-0.138	-0.117
ENSMUSG00000003518	9.056	9.008	8.482	8.569	9.622	9.33	8.1	8.313	9.181	7.97	8.465	7.536	7.919	8.707	8.508
ENSMUSG00000003526	5.932	5.809	4.532	4.554	5.053	5.208	4.663	3.996	5.471	5.197	4.002	4.117	3.244	5.529	4.585
ENSMUSG00000003527	8.973	8.585	7.826	8.202	8.702	8.199	7.689	8.554	8.536	8.948	8.553	8.907	8.97	8.762	8.727
ENSMUSG00000003528	10.134	10.041	9.06	9.824	10.166	9.821	10.099	10.116	9.802	9.384	9.509	9.24	9.326	9.316	9.553
ENSMUSG00000003531	8.121	8.384	8.063	7.887	8.339	8.014	7.621	8.047	7.718	7.121	7.207	6.687	6.675	7.098	7.112
ENSMUSG00000003534	4.392	4.093	6.798	6.61	6.895	6.683	9.387	9.664	7.24	7.002	7.025	10.562	10.48	10.026	10.46
ENSMUSG00000003541	10.268	10.004	10.239	11.052	10.635	10.142	10.83	10.225	10.25	10.433	10.575	10.837	10.946	9.961	10.495
ENSMUSG00000003545	11.835	12.965	13.145	13.366	11.635	13.043	12.889	12.661	11.882	12.243	13.083	13.067	13.333	12.92	13.204
ENSMUSG00000003546	7.752	7.471	7.044	7.47	8.432	8.755	7.208	7.51	7.728	7.597	7.209	7.573	7.253	7.407	7.809
ENSMUSG00000003549	8.556	8.491	9.316	7.842	8.752	7.9	8.559	8.533	7.707	7.997	7.537	7.562	7.732	7.848	7.691
ENSMUSG00000003555	1.336	2.1	1.516	3.493	1.144	2.294	3.508	0.772	0.31	0.281	0.301	0.306	0.334	0.319	0.408
ENSMUSG00000003559	3.475	3.457	3.634	5.435	4.004	3.653	4.49	5.307	7.813	7.891	8.006	7.62	7.577	7.668	7.781
ENSMUSG00000003573	6.038	5.617	6.043	5.441	6.465	6.629	6.135	6.532	5.067	5.051	5.101	5.447	5.564	6.291	5.842
ENSMUSG00000003575	7.705	7.629	7.415	7.856	7.695	8.197	7.538	6.809	6.67	7.937	7.838	7.52	7.52	7.852	7.746
ENSMUSG00000003581	8.418	8.164	6.899	7.862	8.489	8.152	7.896	8.399	8.403	8.427	8.231	8.403	8.146	8.195	8.5
ENSMUSG00000003585	2.236	1.439	3.415	2.015	1.941	3.096	3.465	3.562	2.31	2.892	1.588	2.075	2.869	2.603	1.749
ENSMUSG00000003604	8.022	7.938	7.709	8.094	8.288	7.839	7.879	8.48	7.85	7.732	7.938	7.753	7.809	8.031	7.877
ENSMUSG00000003617	4.243	4.84	5.184	6.062	3.403	5.008	5.577	6.271	4.194	4.462	3.426	4.612	4.47	4.785	6.815
ENSMUSG00000003623	8.687	8.107	8.376	8.612	8.736	7.919	8.449	8.631	8.728	9.283	8.961	9.392	8.97	9.157	9.319
ENSMUSG00000003644	11.643	10.98	10.611	10.1	11.399	11.435	10.639	11.102	11.11	11.683	11.408	11.923	11.764	11.844	11.827
ENSMUSG00000003657	-0.05	0.366	1.554	2.213	-0.042	1.235	0.447	1.16	-0.075	-0.086	-0.078	-0.076	-0.064	-0.071	-0.032
ENSMUSG00000003660	9.685	10.049	10.107	9.648	9.558	10.128	9.644	9.607	10.179	10.621	10.604	10.717	10.835	10.527	10.711
ENSMUSG00000003662	9.288	9.192	9.036	8.835	9.314	9.174	8.957	9.218	8.809	8.638	8.383	8.798	8.751	8.848	8.69
ENSMUSG00000003665	0.776	0.272	1.531	1.779	0.262	1.676	1.349	0.536	0.236	0.226	0.233	0.234	1.359	0.239	0.271
ENSMUSG00000003680	11.069	11.919	11.423	11.541	11.249	11.841	11.833	11.228	10.481	10.623	10.471	10.356	10.201	10.542	10.457
ENSMUSG00000003721	9.152	9.038	9.331	8.879	8.674	8.266	8.521	8.809	8.776	8.758	8.885	8.002	7.831	8.201	7.859
ENSMUSG00000003731	8.163	8.119	9.189	8.118	8.24	8.77	8.364	8.424	8.674	8.767	8.608	8.268	8.14	8.429	8.245
ENSMUSG00000003746	8.931	8.538	8.972	9.584	9.857	9.358	10.508	10.714	10.532	9.427	9.879	12.264	12.316	11.238	11.641
ENSMUSG00000003752	5.784	4.141	4.129	5.493	5.478	3.94	4.891	4.59	6.809	6.457	6.089	6.3	6.103	5.913	6.404
ENSMUSG00000003762	8.31	8.029	7.619	7.723	8.338	7.782	7.959	7.858	7.627	7.96	7.588	7.758	7.724	7.785	7.525
ENSMUSG00000003778	10.349	10.432	10.796	10.29	9.949	10.44	9.994	9.98	10.341	10.561	10.467	10.58	10.601	10.417	10.476
ENSMUSG00000003779	8.709	6.736	6.108	7.085	8.113	6.519	6.109	7.734	8.221	7.536	6.838	7.41	7.422	7.203	6.936
ENSMUSG00000003808	10.324	10.127	9.142	9.886	10.04	10.107	9.746	9.837	10.402	10.095	9.953	9.55	9.474	9.746	9.621
ENSMUSG00000003809	7.708	7.256	7.872	7.124	7.606	7.162	7.455	7.896	8.024	7.749	7.755	7.848	7.439	7.984	7.785
ENSMUSG00000003810	8.186	8.001	8.201	7.885	8.371	8.217	7.612	8.464	8.439	8.52	8.399	8.484	8.595	8.117	8.347
ENSMUSG00000003812	9.117	9.537	8.765	9.478	9.937	9.874	9.976	9.648	8.31	8.212	8.25	8.297	8.409	8.508	8.437
ENSMUSG00000003813	10.438	10.275	9.162	9.219	10.435	9.661	10.066	10.338	10.076	9.669	9.658	9.767	9.699	9.685	9.619
ENSMUSG00000003814	13.692	13.226	13.769	13.46	13.519	13.506	12.73	12.736	14.185	13.869	13.881	13.006	13.059	13.327	13.333
ENSMUSG00000003824	9.049	9.818	10.857	8.869	9.342	9.529	9.465	9.576	8.22	7.031	7.516	7.187	7.421	7.628	7.395
ENSMUSG00000003847	9.074	9.086	9.372	9.782	9.09	9.332	10.03	10.19	9.895	9.924	10.283	10.748	11.051	10.025	9.931
ENSMUSG00000003848	9.531	9.165	8.736	8.777	9.429	9.355	8.523	9.235	9.391	9.313	9.162	8.787	8.889	9.296	9
ENSMUSG00000003849	3.45	3.005	2.613	3.409	6.868	5.383	5.212	5.035	3.465	2.82	1.899	1.645	1.345	2.514	2.229
ENSMUSG00000003863	3.468	3.63	4.816	4.684	4.352	4.794	4.896	4.529	2.237	2.165	2.216	3.231	2.772	3.477	3.136
ENSMUSG00000003865	8.079	7.981	7.276	8.141	7.616	7.543	7.661	7.859	8.337	9.134	8.809	7.843	8.245	8.107	7.98
ENSMUSG00000003868	9.821	9.572	10	9.15	9.658	9.857	9.135	9.557	9.513	9.179	9.219	8.826	8.923	9.426	8.919
ENSMUSG00000003872	1.495	1.597	2.43	0.795	1.211	2.318	1.356	1.463	0.904	1.036	1.339	0.9	1.124	0.683	0.719
ENSMUSG00000003873	11.375	12.051	12.059	11.778	11.81	11.918	12.047	12.004	11.113	10.774	10.803	10.467	10.753	10.62	10.488
ENSMUSG00000003882	4.831	5.271	5.487	5.937	8.55	8.449	8.135	8.265	6.453	6.014	5.373	6.707	6.681	5.831	6.614
ENSMUSG00000003923	9.025	8.636	8.677	8.416	8.735	8.598	8.376	8.899	8.599	8.347	8.031	8.356	8.487	8.411	8.573
ENSMUSG00000003929	6.917	6.81	5.04	5.589	6.397	5.895	6.252	6.492	6.046	6.297	5.741	6.933	6.721	6.573	6.765
ENSMUSG00000003934	1.786	1.729	3.454	1.516	1.466	2.294	2.049	2.655	2.906	0.806	0.819	1.094	1.361	0.83	0.893
ENSMUSG00000003948	9.124	8.656	7.313	7.248	8.471	8.369	8.156	7.934	8.649	8.055	7.939	8.325	9.478	8.135	8.389
ENSMUSG00000003949	1.228	0.94	2.717	3.519	0.921	2.113	2.698	2.143	1.348	1.587	0.864	1.778	1.975	0.876	1.754
ENSMUSG00000003955	9.449	10.274	10.411	10.036	9.583	9.936	10.124	9.879	9.32	8.727	8.875	8.464	8.385	8.707	8.46
ENSMUSG00000003970	12.436	13.126	13.051	12.423	12.443	13.625	12.743	12.398	12.535	12.175	12.185	11.649	11.837	12.133	11.972
ENSMUSG00000003974	0.586	0.661	1.625	0.626	1.304	0.607	1.295	0.077	0.065	0.057	0.063	0.064	0.072	0.067	0.093
ENSMUSG00000003992	8.965	9.312	8.858	8.635	9.585	8.872	8.491	8.223	7.57	7.715	7.624	7.299	7.028	8.151	8.176
ENSMUSG00000004018	9.531	9.68	9.895	9.554	9.115	8.306	8.468	8.417	9.51	9.599	9.443	9.063	8.819	9.043	8.939
ENSMUSG00000004031	0.821	0.909	3.377	3.767	0.856	3.047	2.583	1.84	0.307	0.274	0.297	0.303	0.335	0.317	0.418
ENSMUSG00000004032	2.464	2.974	5.622	5.309	2.717	2.873	5.523	6.036	4.124	3.603	2.617	4.07	4.077	3.771	3.825
ENSMUSG00000004035	0.448	0.463	1.219	0.523	0.454	1.766	1.458	1.832	0.43	0.422	1.077	0.819	0.438	1.229	1.321
ENSMUSG00000004038	-1.803	-1.801	-1.794	-1.38	-1.803	-1.224	-1.798	-1.586	-1.806	-1.807	-1.806	-1.806	-1.805	-1.806	-1.802
ENSMUSG00000004040	11.172	10.946	11.319	11.472	11.246	11.552	11.831	11.983	11.958	11.988	11.969	12.01	12.189	12.029	12.055
ENSMUSG00000004043	9.314	9.313	8.975	9.023	9.984	10.592	9.848	9.955	9.373	9.471	9.562	9.496	9.669	9.733	9.797
ENSMUSG00000004044	2.659	3.33	7.175	7.199	2.488	4.382	7.897	8.665	3.582	3.294	4.26	2.217	3.021	3.881	2.266
ENSMUSG00000004054	10.054	9.582	9.736	9.301	9.823	10.182	9.397	9.413	9.887	9.887	10.156	9.697	9.623	10.007	9.889
ENSMUSG00000004056	9.115	8.837	8.594	8.481	8.884	9.178	8.835	9.272	9.439	9.218	9.364	9.279	9.368	8.975	9.133
ENSMUSG00000004069	9.469	8.762	8.264	8.426	9.134	8.961	8.449	8.965	9.414	9.559	9.3	9.364	9.022	9.173	9.228
ENSMUSG00000004070	10.35	10.047	9.974	9.872	10.306	8.898	9.992	10.067	9.536	9.634	9.6	9.421	9.499	9.457	9.272
ENSMUSG00000004071	9.127	8.761	8.776	9.122	9.141	8.701	8.578	8.902	9.423	8.906	9.127	9.215	9.345	8.906	9.351
ENSMUSG00000004085	7.288	7.524	8.154	7.747	7.236	8.359	8.193	7.93	8.612	8.881	8.588	7.322	7.651	8.31	7.916
ENSMUSG00000004096	10.898	11.039	11.407	10.958	11.142	10.748	11.322	11.043	10.8	10.294	10.408	10.183	10.3	10.267	10.21
ENSMUSG00000004098	2.86	1.779	5.436	5.781	0.827	3.938	5.448	6.204	0.659	0.592	0.64	0.651	0.716	0.68	0.876
ENSMUSG00000004099	9.8	10.093	9.77	9.243	9.568	10.079	9.496	9.605	9.885	9.7	9.661	9.463	9.308	9.476	9.46
ENSMUSG00000004100	9.944	9.571	9.598	8.951	9.318	9.59	8.728	8.962	9.907	9.898	9.858	9.012	8.966	9.337	9.16
ENSMUSG00000004105	2.88	3.04	5.677	4.867	6.297	7.02	5.53	6.206	1.855	1.772	1.494	3.004	2.597	2.828	3.525
ENSMUSG00000004110	6.645	7.744	10.576	10.333	7.455	7.48	8.888	8.509	9.552	10.344	10.639	9.02	9.109	8.38	8.32
ENSMUSG00000004113	3.304	3.806	4.753	3.852	3.002	4.694	4.839	4.295	3.003	2.633	2.016	2.499	2.292	1.831	1.656
ENSMUSG00000004127	6.58	7.06	8.14	7.72	6.788	6.669	7.461	6.624	7.077	6.914	6.546	6.93	6.978	6.771	6.809
ENSMUSG00000004151	1.111	2.186	2.675	2.621	1.122	1.969	2.779	3.17	1.314	1.931	2.319	2.004	1.092	2.041	1.136
ENSMUSG00000004187	4.912	4.157	5.576	4.518	5.049	4.251	5.214	5.618	5.212	5.108	5.481	5.93	5.63	5.975	5.812
ENSMUSG00000004207	16.557	15.577	15.743	15.639	15.698	15.537	14.485	15.048	16.647	17.016	16.922	15.013	14.764	16.234	16.296
ENSMUSG00000004221	9.271	8.743	8.844	8.566	9.265	9.339	8.803	9.195	9.468	9.573	9.407	9.754	9.49	9.573	9.529
ENSMUSG00000004231	0.458	0.857	2.53	2.115	0.818	2.371	1.821	2.078	0.924	0.412	0.422	0.425	0.44	0.431	0.481
ENSMUSG00000004233	6.856	6.721	7.854	6.759	6.767	7.092	6.83	6.63	7.132	7.396	7.314	7.042	7.124	6.913	6.997
ENSMUSG00000004263	5.422	7.089	7.244	6.455	5.696	7.509	5.951	6.451	4.077	4.756	5.423	4.654	4.497	5.146	4.591
ENSMUSG00000004264	10.994	11.019	10.679	10.524	10.998	10.963	10.843	10.686	11.021	10.713	10.701	10.036	10.06	10.353	10.247
ENSMUSG00000004266	12.996	12.343	11.695	11.18	12.981	13.021	12.624	12.983	11.852	11.893	11.62	13.091	12.913	13.012	12.961
ENSMUSG00000004267	3.287	4.152	5.856	6.123	6.647	7.17	5.45	6.288	8.078	7.339	8.26	7.214	7.777	5.942	6.883
ENSMUSG00000004268	10.682	11.001	10.835	10.802	10.761	10.887	10.847	10.701	10.324	10.077	9.948	9.761	9.792	10.143	9.865
ENSMUSG00000004270	9.005	8.534	7.641	8.894	9.544	8.308	8.655	8.988	8.732	8.971	8.765	8.725	8.562	9.041	9.04
ENSMUSG00000004285	10.784	12.162	12.559	11.88	11.289	12.238	12.167	11.705	10.801	10.447	10.321	10.329	10.563	10.319	10.231
ENSMUSG00000004296	7.822	7.604	10.845	11.116	10.375	9.448	10.654	11.221	11.89	10.371	11.961	9.438	10.41	8.691	8.957
ENSMUSG00000004317	6.988	7.575	7.143	7.732	6.796	7.83	7.462	7.35	7.195	7.386	7.504	7.122	7.5	7.153	7.248
ENSMUSG00000004319	9.572	9.637	10.364	9.741	9.377	9.314	9.49	9.527	9.885	10.135	10.26	10.138	10.242	9.946	9.85
ENSMUSG00000004328	0.61	0.267	2.205	2.163	0.251	2.601	1.335	2.114	0.206	0.189	0.201	0.204	0.22	0.211	0.265
ENSMUSG00000004341	-1.328	-0.654	-0.909	-1.309	-1.326	-0.575	-1.319	-1.329	-1.332	-1.334	-1.332	-1.332	-1.33	-1.331	-1.324
ENSMUSG00000004344	0.889	1.496	0.718	1.825	0.924	0.913	0.888	0.694	0.21	0.202	0.208	0.209	0.217	0.212	0.239
ENSMUSG00000004347	4.206	4.932	4.923	5.691	4.062	4.738	4.817	4.065	2.851	1.527	2.097	3.567	2.189	2.146	1.74
ENSMUSG00000004356	7.315	7.598	8.246	8.085	7.366	8.238	7.056	7.157	8.078	8.403	8.536	8.417	8.156	8.332	8.204
ENSMUSG00000004359	4.807	5.593	8.659	8.537	6.634	6.479	9.683	9.871	8.011	8.061	8.751	8.423	8.047	8.499	7.927
ENSMUSG00000004360	0.777	0.413	2.284	3.284	1.673	1.502	2.401	2.258	0.327	0.304	0.32	0.668	0.348	0.335	0.411
ENSMUSG00000004364	10.21	9.697	10.339	9.835	9.97	10.152	10.362	10.395	10.586	10.589	10.561	11.119	11.045	10.781	10.794
ENSMUSG00000004366	-1.716	-1.713	-1.032	-1.703	-1.715	-1.275	-1.71	-1.49	-1.719	-1.72	-1.719	-1.719	-1.718	-1.718	-1.714
ENSMUSG00000004371	2.652	2.477	2.498	2.413	1.57	3.576	1.737	1.509	1.217	1.176	0.951	1.412	0.972	1.607	2.254
ENSMUSG00000004383	5.354	6.243	5.178	4.992	6.182	6.892	7.221	6.592	5.721	6.154	5.766	6.037	6.439	5.866	6.71
ENSMUSG00000004393	9.61	8.93	8.271	8.292	9.621	9.17	9.215	9.547	9.669	9.591	9.608	9.067	9.135	9.225	9.335
ENSMUSG00000004394	10.229	10.031	9.417	9.741	10.423	9.659	9.952	10.421	9.954	9.739	9.964	9.844	10.023	9.867	9.92
ENSMUSG00000004415	2.773	1.988	3.672	4.643	3.214	3.368	3.88	3.261	0.864	0.826	0.853	0.859	0.896	0.876	0.993
ENSMUSG00000004446	10.903	10.479	10.006	9.912	10.568	9.422	9.803	9.852	10.387	10.756	10.38	9.661	9.298	9.942	9.821
ENSMUSG00000004451	11.168	10.659	11.036	10.421	10.668	10.675	9.909	10.278	11.157	11.121	10.974	9.895	10.027	10.641	10.509
ENSMUSG00000004455	6.764	6.358	5.51	5.984	6.605	6.33	6.644	6.734	6.671	6.476	6.482	6.963	7.088	6.853	6.891
ENSMUSG00000004460	11.255	10.693	11.322	10.91	11.148	10.68	10.432	10.993	11.46	11.158	11.157	10.593	10.651	10.719	10.672
ENSMUSG00000004462	8.005	7.55	7.163	7.348	8.338	7.584	7.046	7.327	7.365	8.02	7.975	7.578	7.372	8.139	7.683
ENSMUSG00000004473	4.117	4.197	3.378	3.623	4.096	3.927	3.449	4.877	3.371	4.302	3.273	3.643	3.982	3.958	3.72
ENSMUSG00000004500	6.817	6.54	5.926	6.328	6.291	5.938	5.458	5.67	6.953	6.891	6.24	6.508	6.931	6.727	6.525
ENSMUSG00000004508	8.29	8.525	8.347	7.945	8.648	9.318	8.589	8.812	8.895	9.219	8.876	9.417	9.392	9.412	9.905
ENSMUSG00000004530	10.891	10.169	10.025	9.984	10.891	10.203	10.331	10.545	11.078	11.193	11.231	11.081	11.074	11.116	11.107
ENSMUSG00000004535	11.467	11.353	11.732	11.155	11.224	11.065	10.739	10.962	12.04	11.842	11.929	11.599	11.739	11.621	11.644
ENSMUSG00000004540	-1.059	-0.803	-1.045	-1.042	-0.826	-0.651	-0.529	-0.545	-1.063	-1.065	-1.063	-1.063	-1.061	-1.062	-1.056
ENSMUSG00000004542	0.558	1.514	1.12	2.22	0.253	1.006	1.538	1.455	0.223	0.212	0.22	0.221	0.232	0.226	0.262
ENSMUSG00000004552	7.547	7.165	6.904	6.901	7.2	6.566	6.554	6.328	9.445	9.684	9.774	7.203	7.153	8.376	8.002
ENSMUSG00000004558	2.265	2.39	3.615	3.425	1.94	1.928	3.763	4.462	2.544	2.013	1.249	1.757	1.284	3.49	2.662
ENSMUSG00000004561	8.896	8.542	7.822	8.843	9.042	8.737	8.797	8.657	8.437	8.94	8.681	8.934	8.655	8.857	8.816
ENSMUSG00000004562	8.545	9.137	8.917	9.133	8.443	9.561	9.013	9.325	9.543	9.727	9.734	8.612	8.942	8.927	9.269
ENSMUSG00000004565	8.063	8.089	8.776	8.131	7.85	8.429	7.988	7.56	8.265	8.52	8.33	8.74	8.494	8.61	8.626
ENSMUSG00000004567	10.089	9.635	8.313	9.399	10.407	9.562	9.852	10.051	9.433	9.784	9.7	10.256	10.27	10.257	10.386
ENSMUSG00000004568	6.554	6.552	5.273	7.166	8.431	9.28	7.349	7.728	5.178	7.169	7.119	8.684	8.566	8.68	8.642
ENSMUSG00000004591	8.97	9.667	10.094	9.3	8.742	9.769	9.417	9.198	9.378	9.242	9.399	9.474	9.528	9.359	9.288
ENSMUSG00000004609	6.738	7.101	5.66	7.533	10.779	10.378	8.698	8.545	6.699	4.352	6.211	8.894	8.965	9.381	9.674
ENSMUSG00000004610	7.452	8.152	8.86	7.468	7.914	8.859	7.84	7.893	7.659	7.286	7.155	7.061	6.949	7.074	7.293
ENSMUSG00000004612	2.834	3.147	5.904	6.571	2.1	2.417	4.667	4.381	4.293	4.715	5.371	5.892	3.546	6.348	5.011
ENSMUSG00000004613	0	0	0	0	0	0	0	0	0	0	0	0	0	0	0
ENSMUSG00000004626	11.465	10.808	10.839	10.692	11.57	11.476	11.114	11.657	11.339	11.322	11.296	11.411	11.39	11.447	11.565
ENSMUSG00000004630	-0.415	-0.407	-0.381	0.981	-0.412	-0.139	-0.045	0.031	-0.424	-0.428	0.091	-0.424	0	-0.024	-0.408
ENSMUSG00000004631	4.252	4.743	4.825	6.484	4.878	4.348	6.08	6.283	1.248	1.182	2.098	1.24	1.304	1.269	1.465
ENSMUSG00000004633	8.708	8.468	9.244	9.004	8.45	7.893	9.528	10.246	10.188	10.181	10.01	10.72	10.687	10	10.308
ENSMUSG00000004637	6.718	6.92	7.542	7.271	6.147	7.214	6.402	7.009	6.594	6.782	6.877	6.927	7.114	7.016	6.944
ENSMUSG00000004642	11.071	10.618	9.703	10.029	10.971	9.339	10.691	11.111	10.362	9.983	9.954	10.133	10.174	10.15	10.048
ENSMUSG00000004651	0.845	0.685	1.383	1.648	1.726	1.042	1.542	1.131	0.338	0.33	0.336	0.337	0.346	0.341	0.37
ENSMUSG00000004654	0.306	0.587	0.812	0.552	0.544	1.289	1.443	0.292	0.02	0.014	0.018	0.019	0.026	0.022	0.044
ENSMUSG00000004655	1.086	1.656	2.481	1.213	1.386	2.168	2.285	2.286	3.042	1.04	2.612	2.051	1.068	1.774	2.247
ENSMUSG00000004661	9.704	9.728	9.288	9.437	8.356	8.608	7.963	8.29	9.309	10.108	9.647	8.219	8.125	8.917	8.538
ENSMUSG00000004665	13.255	12.74	13.272	12.66	12.836	12.715	13.074	13.412	13.428	13.336	13.294	13.088	13.275	13.072	13.084
ENSMUSG00000004667	10.86	10.996	10.376	10.239	11.338	11.446	10.666	10.797	10.538	10.255	10.124	10.017	10.236	10.662	10.524
ENSMUSG00000004668	4.39	4.976	4.99	6.685	4.343	5.111	5.752	6	5.823	5.952	6.265	5.238	6.205	3.742	4.228
ENSMUSG00000004677	10.098	10.334	10.944	10.719	10.249	10.926	10.908	11.02	11	11.385	11.374	11.789	11.97	11.446	11.562
ENSMUSG00000004698	9.303	9.305	7.545	8.238	7.942	7.583	7.452	7.643	9.214	9.831	9.553	9.485	9.372	9.015	8.807
ENSMUSG00000004707	9.265	8.718	9.014	8.269	10.756	10.373	9.585	9.69	9.812	9.993	10.196	10.772	10.891	10.29	10.53
ENSMUSG00000004709	10.252	9.968	10.521	10.421	10.433	10.185	10.96	11.203	9.685	10.058	10.006	11.696	11.566	11.334	11.367
ENSMUSG00000004730	8.513	8.4	8.711	7.939	11.768	11.592	10.592	10.571	7.623	7.841	8.634	11.746	11.722	11.093	11.352
ENSMUSG00000004748	4.404	4.188	3.082	4.086	3.536	4.294	4.089	3.92	3.651	3.66	2.929	2.159	3.422	3.364	3.54
ENSMUSG00000004768	6.557	5.726	5.626	7.246	5.912	5.906	6.611	5.644	5.804	6.034	5.485	5.95	6.193	6.148	5.536
ENSMUSG00000004771	12.271	12.321	12.319	12.154	11.755	11.196	11.415	11.365	11.697	11.51	11.509	10.659	10.889	10.833	10.698
ENSMUSG00000004788	10.715	10.661	10.551	10.788	10.344	9.927	9.961	10.168	10.763	10.835	10.289	9.095	8.855	9.621	9.724
ENSMUSG00000004789	10.323	9.69	10.197	9.924	10.007	10.415	10.247	10.44	10.714	10.698	10.597	10.811	11.05	10.795	10.884
ENSMUSG00000004791	3.197	3.443	4.154	4.343	4.372	3.237	5.141	5.165	3.391	2.988	2.641	3.078	3.486	4.052	4.263
ENSMUSG00000004798	8.847	8.52	7.449	8.518	8.5	8.272	8.245	7.538	9.01	9.346	9.016	9.495	9.572	9.364	9.348
ENSMUSG00000004814	2.794	3.443	2.375	5.067	6.521	6.317	4.497	4.62	2.829	3.518	1.426	3.264	1.493	3.748	2.342
ENSMUSG00000004815	6.028	4.297	5.195	5.103	5.898	4.84	4.797	5.074	6.468	6.793	6.664	7.202	6.748	7.187	7.403
ENSMUSG00000004821	-0.353	-0.657	-0.139	0.511	-0.663	-0.339	0.974	-0.669	-0.678	-0.684	-0.68	-0.679	-0.674	-0.677	-0.658
ENSMUSG00000004837	8.776	8.092	7.223	5.759	7.977	7.49	5.604	7.105	8.813	8.998	8.698	9.624	9.435	8.895	8.912
ENSMUSG00000004842	3.173	3.73	2.609	4.597	2.133	3.398	4.419	2.835	0.892	0.854	0.881	1.498	0.925	0.904	1.025
ENSMUSG00000004843	10.229	9.625	9.743	9.913	10.536	9.47	10.33	10.419	10.263	10.055	10.115	10.144	10.195	10.274	10.217
ENSMUSG00000004846	8.214	8.449	8.246	8.375	8.716	8.995	8.706	8.861	8.183	8.16	8.149	8.226	8.003	8.971	8.703
ENSMUSG00000004849	10.049	10.371	9.633	9.704	10.542	10.149	10.345	10.43	9.427	8.817	8.495	8.386	8.539	8.593	8.729
ENSMUSG00000004864	5.279	5.312	7.459	6.86	4.993	4.767	7.069	7.486	7.312	7.33	7.15	7.451	7.345	6.442	7.681
ENSMUSG00000004865	10.139	10.288	10.293	10.206	10.084	10.126	10.086	10.392	10.169	10.003	10.289	10.044	10.135	10.048	10.074
ENSMUSG00000004872	1.116	2.775	2.936	4.258	2.399	2.876	2.89	2.182	0.656	0.626	0.647	0.652	0.682	0.666	0.761
ENSMUSG00000004880	11.555	10.092	10.255	9.576	11.339	9.539	10.067	10.533	10.754	10.713	10.751	11.333	11.338	11.304	11.311
ENSMUSG00000004885	0.05	0.921	0.132	1.269	0.058	0.852	2.063	0.609	0.025	0.012	0.3	0.023	0.571	0.028	0.913
ENSMUSG00000004891	2.965	1.298	3.93	4.715	0.782	4.32	3.103	3.745	0.671	0.627	1.326	0.665	0.707	0.684	0.816
ENSMUSG00000004892	0.293	0.321	1.783	2.585	0.689	2.443	2.023	2.162	0.258	0.241	0.253	0.256	0.273	0.263	0.319
ENSMUSG00000004894	0.449	0.136	2.167	1.362	0.473	0.717	1.834	1.382	0.093	0.082	0.09	0.091	0.103	0.097	0.134
ENSMUSG00000004895	8.191	7.789	7.39	7.798	8.062	7.824	7.736	7.907	7.661	7.457	6.866	7.411	7.094	7.557	7.192
ENSMUSG00000004896	7.914	7.855	7.522	8.421	7.844	7.889	7.707	8.066	8.134	7.868	7.816	8.08	8.206	7.835	8.324
ENSMUSG00000004897	11.83	11.74	11.11	11.103	11.885	11.726	11.43	11.637	11.247	10.669	10.606	10.495	10.547	10.84	10.692
ENSMUSG00000004902	2.981	2.22	4.121	3.64	2.751	3.37	3.742	3.087	2.01	2.226	2.499	2.774	2.698	2.736	2.561
ENSMUSG00000004929	7.257	6.522	6.702	6.268	6.753	7.281	7.062	6.032	7.05	6.231	7.144	6.459	6.278	6.795	6.52
ENSMUSG00000004931	8.167	7.512	7.772	6.558	8.282	8.191	7.958	8.071	7.947	7.396	7.573	7.285	7.397	7.44	7.448
ENSMUSG00000004933	8.905	8.552	8.676	8.711	9.172	8.538	9.175	9.63	9.624	10.019	10.175	10.621	10.544	10.693	10.832
ENSMUSG00000004934	8.944	8.649	8.55	7.916	8.725	9.003	8.095	8.546	8.267	8.188	8.44	8.311	8.428	8.327	8.335
ENSMUSG00000004936	11.24	10.644	10.306	10.66	11.377	10.653	11.059	11.487	11.174	11.112	11.177	11.699	11.491	11.543	11.608
ENSMUSG00000004937	10.574	9.494	9.488	9.56	10.359	9.866	9.045	10.149	10.102	9.895	9.746	9.728	9.413	9.806	9.652
ENSMUSG00000004939	1.135	0.163	1.971	1.047	0.154	0.692	1.396	0.972	0.129	0.521	0.127	0.128	0.137	0.132	0.162
ENSMUSG00000004945	8.978	9.372	9.853	8.684	9.254	10.008	9.085	9.777	8.986	8.705	8.711	8.407	8.435	8.614	8.37
ENSMUSG00000004947	9.007	8.329	7.743	8.205	8.648	8.915	7.913	8.243	8.594	8.439	8.435	8.4	7.973	8.573	8.488
ENSMUSG00000004948	2.162	2.628	2.703	4.067	1.271	3.018	2.716	2.232	0.829	0.804	0.822	1.363	0.852	1.743	0.92
ENSMUSG00000004951	1.899	1.999	2.723	4.097	1.939	1.927	3.942	3.75	6.151	7.567	5.559	6.836	5.442	6.491	6.871
ENSMUSG00000004952	10.758	10.567	10.168	10.147	10.78	11.258	10.933	10.967	10.627	10.66	10.748	11.509	11.384	11.625	11.707
ENSMUSG00000004961	1.019	1.076	2.798	2.063	0.743	1.59	1.803	1.766	0.709	1.559	1.118	0.941	0.976	1.76	0.754
ENSMUSG00000004980	13.901	13.571	13.936	13.608	13.714	13.361	13.635	13.815	13.967	13.77	13.863	13.75	13.922	13.647	13.608
ENSMUSG00000004988	3.682	4.467	3.908	5.091	3.95	3.009	5.873	5.347	3.863	3.95	3.96	3.213	4.186	4.425	3.573
ENSMUSG00000004994	8.473	7.756	7.86	7.718	8.32	7.833	8.074	7.851	7.759	8.079	7.534	7.847	7.774	7.834	7.913
ENSMUSG00000004996	9.542	9.672	9.126	8.923	9.624	9.064	9.407	9.333	9.261	9.075	9.201	9.078	9.224	9.291	9.141
ENSMUSG00000005034	9.782	9.738	9.741	9.978	9.772	10.198	10.17	9.946	10.288	10.379	10.707	10.966	11.011	10.591	10.897
ENSMUSG00000005043	8.855	9.153	8.837	9.003	8.833	8.872	8.69	8.222	8.329	8.82	8.892	8.903	8.597	8.844	8.816
ENSMUSG00000005045	2.01	3.541	4.891	4.027	2.56	4.558	3.825	3.855	1.359	0.962	0.992	1.995	1.041	1.018	1.151
ENSMUSG00000005054	10.641	11.975	12.717	12.07	11.912	12.916	12.341	11.847	10.478	9.88	9.945	9.387	9.361	9.724	9.505
ENSMUSG00000005057	9.313	8.727	8.73	8.576	8.747	9.014	8.269	8.723	8.34	9.011	9.013	8.894	8.358	8.849	8.851
ENSMUSG00000005069	8.947	8.913	7.916	8.049	9.012	9.301	7.839	8.029	9.125	9.066	9.094	8.858	8.619	8.965	9.061
ENSMUSG00000005078	8.831	9.367	9.292	8.975	9.079	9.111	9.37	9.105	8.11	8.378	8.521	8.137	8.125	8.431	8.437
ENSMUSG00000005087	11.874	12.178	12.423	11.818	11.758	11.915	11.237	10.957	12.717	12.47	12.787	11.785	11.975	12.063	11.853
ENSMUSG00000005089	3.33	2.998	4.712	5.546	2.576	4.586	4.484	3.943	3.358	3.248	3.623	3.876	3.997	4.286	3.724
ENSMUSG00000005102	8.3	8.528	8.69	8.574	7.96	8.022	8.663	8.409	9.513	9.715	9.721	9.413	9.53	9.2	9.341
ENSMUSG00000005103	13.659	13.115	12.941	12.797	12.88	12.649	12.569	12.956	13.734	13.761	13.762	13.145	13.254	13.123	13.177
ENSMUSG00000005107	2.872	3.861	3.656	5.115	4.184	3.865	4.305	4.06	3.788	3.242	2.199	4.319	3.573	4.455	4.134
ENSMUSG00000005124	1.734	2.526	3.657	4.582	1.456	3.552	5.398	6.038	0.849	0.792	1.232	2.514	0.897	1.819	1.515
ENSMUSG00000005125	8.793	8.51	8.203	8.044	9.076	8.988	7.963	7.938	8.699	7.825	8.381	7.9	8.846	8.077	8.43
ENSMUSG00000005131	1.374	1.599	1.37	1.426	0.645	2.036	1	1.345	0.825	1.074	0.62	1.239	0.629	0.625	1.318
ENSMUSG00000005142	13.86	13.711	14.119	13.644	12.922	13.438	13.043	13.123	13.711	14.171	14.142	13.6	13.553	13.491	13.51
ENSMUSG00000005148	4.424	4.64	4.453	3.116	2.584	2.712	3.343	2.633	3.877	3.611	3.257	2.482	1.876	1.57	2.479
ENSMUSG00000005150	8.305	7.338	7.777	7.31	8.246	7.04	8.408	8.202	7.82	7.999	7.945	7.804	7.833	7.76	7.68
ENSMUSG00000005161	11.342	12.084	11.746	11.564	11.246	11.24	11.162	10.89	10.993	10.555	10.544	9.401	9.518	9.92	9.791
ENSMUSG00000005198	10.236	10.467	10.1	10.369	10.083	10.642	10.566	10.399	9.716	10.608	10.714	10.926	11.046	10.801	10.905
ENSMUSG00000005202	0.392	0.083	1.223	2.088	0.867	0.658	1.765	0.61	0.043	0.032	0.04	0.041	0.052	0.046	0.081
ENSMUSG00000005204	8.958	9.263	9.069	9.241	9.139	9.489	9.376	9.707	9.215	8.708	8.874	8.83	9.178	8.914	8.725
ENSMUSG00000005220	3.356	3.875	4.046	4.528	2.886	4.352	3.785	3.699	3.2	2.552	2.967	2.255	2.479	1.642	2.32
ENSMUSG00000005225	6.061	5.974	6.021	6.619	4.575	5.277	6.169	6.045	7.334	7.254	7.489	6.86	6.873	6.315	6.662
ENSMUSG00000005232	-0.635	-0.625	-0.594	0.747	-0.631	0.28	0.778	-0.338	-0.647	-0.652	-0.648	-0.647	-0.642	-0.645	-0.626
ENSMUSG00000005233	9.238	9.21	9.2	8.008	9.279	8.355	9.291	9.787	8.037	6.825	6.799	7.543	7.863	7.56	7.138
ENSMUSG00000005237	5.768	5.195	7.444	7.641	8.078	8.741	8.6	8.442	6.381	5.833	6.663	8.384	7.925	7.607	8.044
ENSMUSG00000005251	1.523	1.946	2.786	2.645	1.732	2.54	2.227	1.931	1.013	2.268	1.228	1.413	1.462	1.017	1.366
ENSMUSG00000005262	10.282	10.028	10.156	9.88	10.214	9.478	10.36	10.061	10.405	10.248	10.175	10.016	10.118	9.967	9.873
ENSMUSG00000005267	6.805	6.466	5.804	6.584	6.159	5.287	6.043	5.519	6.844	7.399	6.387	6.941	6.941	6.728	7.391
ENSMUSG00000005268	2.463	4.446	3.447	4.871	3.212	3.506	4.689	3.341	0.927	0.883	0.914	0.922	0.965	0.941	1.077
ENSMUSG00000005299	9.798	9.09	9.185	9.272	9.597	9.461	9.58	9.625	10.232	10.02	9.771	9.941	9.955	9.907	9.77
ENSMUSG00000005312	11.044	10.146	10.565	10.457	10.852	10.36	10.649	10.958	11.702	11.553	11.629	11.559	11.391	11.367	11.525
ENSMUSG00000005320	1.188	0.921	1.508	1.566	0.698	2.059	1.879	1.286	0.687	0.683	0.685	0.686	0.69	0.688	0.702
ENSMUSG00000005338	2.626	3.209	3.813	4.235	3.892	5.49	7.139	7.342	4.013	3.171	3.71	7.9	7.975	7.276	7.649
ENSMUSG00000005339	3.717	1.937	1.652	4.768	0.935	0.929	1.837	2.365	1.187	2.37	3.343	0.84	2.937	0.855	1.691
ENSMUSG00000005354	11.748	12.197	11.735	11.753	12.002	11.987	11.825	11.753	11.161	10.992	10.871	10.704	10.756	10.851	10.784
ENSMUSG00000005355	0.747	2.331	1.013	2.61	1.415	1.889	2.362	0.727	0.369	0.354	0.365	0.367	0.383	0.374	0.426
ENSMUSG00000005357	-0.171	-0.473	1.271	0.697	-0.48	-0.156	-0.049	0.039	-0.498	-0.504	-0.5	-0.499	-0.492	-0.496	-0.474
ENSMUSG00000005360	3.747	5.088	5.836	5.415	2.982	4.55	5.968	5.04	2.992	3.084	2.166	4.762	2.82	4.345	4.042
ENSMUSG00000005362	8.586	7.807	6.719	7.111	8.534	7.277	7.633	8.235	8.517	8.638	8.269	9.163	8.999	8.904	8.884
ENSMUSG00000005364	2.07	2.09	2.443	2.528	0.967	1.62	1.605	1.206	1.475	0.922	0.93	2.119	1.659	1.163	1.965
ENSMUSG00000005370	9.147	8.478	9.484	8.816	8.612	8.036	8.187	8.672	9.315	9.742	9.597	9.422	9.519	9.531	9.439
ENSMUSG00000005371	8.747	9.166	10.105	10.145	8.983	9.256	10.218	9.881	9.312	9.173	9.896	9.537	10.071	8.894	9.118
ENSMUSG00000005373	1.92	2.431	3.965	2.971	1.12	3.094	1.599	2.643	0.649	1.161	0.641	0.645	0.672	0.657	0.743
ENSMUSG00000005374	7.584	7.864	8.043	8.048	7.612	8.043	7.356	7.309	7.728	8.063	7.665	7.487	7.388	8.124	7.66
ENSMUSG00000005378	9.792	9.785	9.394	9.846	9.81	9.441	9.616	9.669	9.521	9.187	9.022	9.038	9.144	9.236	9.027
ENSMUSG00000005397	3.159	3.595	5.619	7.461	3.367	3.596	6.943	7.818	4.938	3.869	4.453	6.046	7.38	3.858	3.583
ENSMUSG00000005410	11.008	10.359	9.92	9.579	10.386	10.651	9.896	10.406	10.825	10.066	10.087	9.875	9.929	10.043	9.607
ENSMUSG00000005413	10.099	9.775	8.398	8.906	9.707	9.466	8.232	8.676	8.911	10.618	9.825	9.557	8.282	10.301	9.584
ENSMUSG00000005417	10.078	10.248	9.845	9.692	9.56	10.103	9.386	9.525	10.805	10.86	10.77	10.116	9.922	10.365	10.281
ENSMUSG00000005442	10.038	10.78	10.087	10.385	9.991	10.98	10.225	9.941	8.804	9.663	9.724	9.726	9.83	9.75	9.782
ENSMUSG00000005447	10.51	10.915	10.832	10.448	9.605	9.975	9.532	9.278	9.995	10.053	9.925	8.571	8.409	8.893	8.697
ENSMUSG00000005465	4.253	4.204	4.473	5.328	4.947	4.767	5.247	5.835	5.222	4.929	5.314	6.884	6.953	6.774	6.863
ENSMUSG00000005469	9.925	9.14	9.14	8.167	9.898	9.794	9.258	9.6	9.7	9.561	9.642	9.479	9.689	9.54	9.653
ENSMUSG00000005470	10.976	11.24	10.264	10.131	10.94	10.194	10.968	11.058	9.316	8.395	8.259	8.486	8.592	8.48	7.957
ENSMUSG00000005474	1.839	0.303	1.405	2.192	0.278	1.88	3.177	3.182	0.206	0.179	0.198	0.203	0.23	0.215	0.3
ENSMUSG00000005481	11.39	10.814	11.172	10.826	11.262	10.239	10.903	11.63	11.068	10.686	10.84	10.485	10.688	10.628	10.456
ENSMUSG00000005483	11.015	10.674	10.633	10.383	10.874	10.491	10.437	10.763	12.132	13.14	12.182	13.615	12.3	13.224	13.104
ENSMUSG00000005493	1.361	3.093	3.392	4.851	2.737	2.618	3.583	2.871	1.699	0.866	0.89	1.486	1.559	0.912	1.022
ENSMUSG00000005501	7.46	7.537	6.303	8.233	6.841	7.627	7.884	7.243	7.925	8.339	8.02	8.309	8.202	7.942	8.181
ENSMUSG00000005503	0.346	0.748	2.691	1.348	0.356	1.81	2.088	1.521	1.386	0.303	0.313	0.315	0.329	0.321	0.368
ENSMUSG00000005505	6.933	5.572	5.015	5.196	6.746	4.674	5.338	6.085	6.642	6.357	6.487	6.3	6.212	6.481	6.161
ENSMUSG00000005506	10.419	10.566	10.496	10.906	10.285	10.357	10.629	10.639	11.011	11.146	11.143	11.139	11.195	10.984	11.036
ENSMUSG00000005510	8.922	9.002	9.34	8.554	9.173	8.248	9.027	9.078	8.748	8.581	8.384	8.412	8.269	8.614	8.523
ENSMUSG00000005514	9.037	8.203	8.086	8.649	9.662	9.574	8.98	9.424	8.82	8.844	8.889	9.734	9.393	9.213	9.194
ENSMUSG00000005533	6.535	7.099	7.806	8.449	7.572	8.551	9.762	9.531	6.455	6.535	7.062	7.348	7.557	8.037	8.141
ENSMUSG00000005534	8.305	8.562	8.423	8.385	8.311	8.141	7.951	8.564	8.197	8.648	8.595	8.961	8.957	9.356	9.085
ENSMUSG00000005540	3.717	3.019	3.09	4.328	6.444	4.553	5.481	4.397	3.994	5.254	5.738	6.185	6.515	6.905	6.815
ENSMUSG00000005547	-0.856	-0.056	-0.836	-0.412	-0.854	-0.416	-0.286	-0.631	-0.861	-0.864	-0.862	-0.862	-0.859	-0.86	-0.852
ENSMUSG00000005553	1.995	2.953	4.126	3.835	2.879	4.032	4.317	3.475	4.373	3.201	4.382	4.356	4.753	3.472	3.988
ENSMUSG00000005566	11.285	11.411	10.936	11.018	10.903	11.628	10.935	11.18	10.873	11.119	11.109	10.747	10.908	10.822	10.738
ENSMUSG00000005575	11.522	11.693	11.219	11.544	11.595	11.085	11.584	11.697	11.123	10.872	10.736	10.297	10.459	10.485	10.261
ENSMUSG00000005580	4.798	5.544	4.224	4.429	4.148	5.477	3.49	4.575	4.958	5.597	5.364	4.364	4.061	4.271	5.144
ENSMUSG00000005583	10.17	10.197	10.193	10.09	10.855	10.896	10.223	10.263	10.94	11.131	11.302	12.015	12.091	11.584	11.637
ENSMUSG00000005609	8.914	8.916	8.731	8.878	8.81	9.33	8.724	8.871	9.388	9.548	9.457	9.631	9.31	9.53	9.737
ENSMUSG00000005610	12.819	12.084	12.575	12.405	12.467	11.911	12.46	12.615	13.62	13.501	13.6	13.329	13.245	13.309	13.273
ENSMUSG00000005611	4.599	4.365	4.114	3.481	3.267	4.65	4.21	3.981	5.13	5.79	5.165	4.733	3.322	4.205	5.044
ENSMUSG00000005615	8.805	8.658	7.991	8.738	10.02	10.081	10.344	10.375	9.023	8.556	8.558	10.295	10.564	10.123	10.437
ENSMUSG00000005621	9.299	9.275	9.065	9.41	9.045	9.638	8.813	9.432	9.59	10.027	9.986	10.314	10.152	9.986	9.905
ENSMUSG00000005625	11.289	11.056	11.314	10.839	11.383	10.775	11.316	11.536	11.228	10.964	10.926	10.838	10.807	10.839	10.83
ENSMUSG00000005628	4.08	3.965	4.114	4.964	3.24	4.186	3.874	4.337	5.343	5.511	5.11	5.325	5.617	5.388	5.537
ENSMUSG00000005640	1.083	1.467	3.486	3.529	0.712	3.285	2.73	2.576	0.639	0.611	0.631	0.635	0.662	2.105	0.734
ENSMUSG00000005649	1.169	0.246	1.153	2.583	0.585	1.773	1.237	1.394	0.198	0.185	0.194	0.196	0.209	0.202	0.244
ENSMUSG00000005656	10.368	10.138	10.701	10.081	10.391	9.968	9.991	10.43	10.479	10.435	10.193	10.32	10.262	10.275	10.317
ENSMUSG00000005667	10.536	10.342	10.953	10.238	10.53	10.212	10.571	10.919	10.684	10.315	10.414	10.403	10.621	10.031	10.116
ENSMUSG00000005672	10.308	9.989	9.715	9.876	9.106	9.09	10.772	10.819	11.916	12.199	12.456	12.799	13.001	11.943	12.298
ENSMUSG00000005674	6.639	5.326	4.367	6.289	6.914	3.613	5.381	5.861	5.932	6.341	6.049	5.829	5.945	6.099	5.995
ENSMUSG00000005677	0.703	0.615	0.167	1.097	0.132	0.725	0.702	0.126	0.31	0.285	0.116	0.98	0.642	0.119	0.136
ENSMUSG00000005681	2.113	1.419	1.194	1.949	2.048	2.918	2.499	1.708	1.067	1.554	1.063	2.114	1.916	1.876	2.589
ENSMUSG00000005682	8.776	9.06	8.062	8.918	8.831	8.425	9.013	8.869	9.076	9.582	9.524	9.727	9.564	9.748	9.618
ENSMUSG00000005683	11.94	11.669	11.997	11.401	11.467	11.524	11.301	11.529	12.019	12.075	11.995	11.588	11.508	11.433	11.452
ENSMUSG00000005686	8.721	8.253	9.176	8.774	7.335	6.937	7.858	8.114	8.913	9.759	9.63	9.677	9.444	9.218	9.331
ENSMUSG00000005687	10.759	10.69	11.379	10.44	10.897	10.438	10.559	10.837	10.574	10.308	10.378	10.39	10.412	10.166	10.184
ENSMUSG00000005696	1.511	2.288	2.934	3.143	1.286	1.278	3.945	1.679	1.384	0.843	1.365	1.955	0.886	1.404	2.145
ENSMUSG00000005698	10.586	11.07	10.915	10.519	10.66	10.697	10.881	10.754	9.986	10.189	10.043	10.346	10.33	10.352	10.362
ENSMUSG00000005699	7.848	8.005	8.185	7.829	7.717	6.931	7.51	7.604	8.251	7.62	8.339	7.484	7.944	6.981	7.551
ENSMUSG00000005705	1.014	2.352	0.587	1.835	0.519	1.367	1.577	0.781	0.49	1.132	0.487	0.723	1.753	0.737	0.529
ENSMUSG00000005716	0.092	1.412	1.659	0.979	0.098	1.099	0.999	0.759	0.075	0.067	0.072	0.074	0.082	0.077	0.105
ENSMUSG00000005718	6.146	7.076	6.028	6.061	6.362	7.673	6.004	6.249	4.424	5.294	5.482	5.302	4.741	5.48	5.562
ENSMUSG00000005732	12.267	12.91	13.586	12.655	12.414	12.55	12.824	12.895	12.083	11.417	11.536	10.961	11.147	11.287	10.98
ENSMUSG00000005763	2.856	2.091	4.601	3.965	3.528	3.023	4.33	4.361	4.166	3.975	4.395	4.054	3.487	3.801	4.108
ENSMUSG00000005774	7.552	7.391	7.007	7.557	7.408	6.947	7.243	8.136	7.714	8.568	8.582	9.172	8.997	8.733	9
ENSMUSG00000005779	11.596	11.897	11.935	11.649	11.478	11.416	11.467	11.046	11.469	10.911	10.961	10.361	10.572	10.646	10.534
ENSMUSG00000005800	8.183	7.612	3.35	4.474	9.398	8.452	6.382	7.201	2.095	2.022	2.074	4.825	3.07	5.316	5.052
ENSMUSG00000005802	7.119	7.104	7.466	7.697	7.445	7.346	7.15	7.362	7.963	7.759	7.894	8.358	8.23	7.848	8.713
ENSMUSG00000005803	5.376	5.453	4.563	5.775	6.464	5.964	5.95	7.163	5.807	5.913	5.843	5.964	5.577	7.306	6.78
ENSMUSG00000005804	9.592	9.034	8.866	8.744	9.964	9.601	9.277	9.485	9.474	9.407	9.313	9.411	9.162	9.417	9.573
ENSMUSG00000005813	9.427	9.221	9.08	9.35	9.085	8.901	8.582	8.104	9.926	9.54	9.599	8.991	8.998	9.05	9.055
ENSMUSG00000005823	10.705	10.227	9.724	10.012	10.839	10.157	9.731	10.326	10.3	10.311	10.065	10.059	10.089	10.416	10.345
ENSMUSG00000005824	5.179	5.548	6.434	4.119	6.761	6.281	6.609	6.671	4.952	4.849	5.337	7.63	7.924	6.711	7.131
ENSMUSG00000005836	2.449	1.298	2.929	3.418	0.883	3.045	1.945	3.572	0.817	0.793	2.122	1.116	1.408	0.825	0.904
ENSMUSG00000005846	11.089	10.678	10.355	10.725	10.881	10.486	10.058	10.54	11.187	10.769	10.949	10.53	10.547	10.671	10.536
ENSMUSG00000005864	1.538	3.208	2.527	3.396	1.559	1.889	3.73	2.579	4.394	4.363	3.321	4.032	4.532	1.477	2.995
ENSMUSG00000005871	8.822	9.213	9.695	9.593	9.004	9.425	8.841	8.608	9.261	9.958	9.926	9.473	9.302	9.569	9.64
ENSMUSG00000005873	11.89	12.584	11.461	11.665	12.064	12.036	11.654	11.364	11.109	10.858	10.774	10.469	10.687	10.906	10.862
ENSMUSG00000005881	10.729	10.914	10.628	10.392	10.925	10.89	10.278	10.764	10.208	10.064	10.015	9.789	9.779	9.988	10.01
ENSMUSG00000005882	9.026	8.528	9.066	8.747	8.891	8.842	8.407	9.185	9.024	9.274	9.036	8.639	8.388	8.666	8.783
ENSMUSG00000005883	3.773	3.089	3.833	4.93	2.883	3.371	3.263	2.908	2.762	4.574	4.691	3.303	2.447	3.716	2.444
ENSMUSG00000005886	9.42	9.294	9.507	9.885	9.24	9.221	9.244	9.587	10.341	10.375	10.334	10.355	10.531	10.017	10.293
ENSMUSG00000005891	-1.452	-1.449	-1.439	-1.436	-1.45	-0.859	-1.126	-0.777	-1.455	-1.456	-1.455	-1.455	-1.454	-1.454	-1.449
ENSMUSG00000005892	-0.564	-0.551	0.952	-0.502	-0.208	0.474	0.904	-0.568	-0.58	-0.588	-0.583	-0.581	-0.574	-0.578	-0.552
ENSMUSG00000005893	8.507	8.528	7.396	8.745	8.061	8.466	8.287	8.063	9.074	9.176	8.881	9.523	9.517	9.291	9.158
ENSMUSG00000005897	7.552	7.161	7.124	6.816	7.397	6.748	6.072	6.364	6.711	7.49	7.325	7.406	7.255	7.268	7.742
ENSMUSG00000005899	8.808	8.149	8.975	8.68	8.73	9.093	8.547	8.585	8.553	8.719	8.885	8.817	8.629	8.829	8.816
ENSMUSG00000005907	7.047	7.184	7.475	7.387	7.267	7.134	6.905	6.938	7.124	7.64	6.96	7.426	7.288	7.513	7.395
ENSMUSG00000005917	0.241	0.273	2.727	2.091	0.254	2.303	1.929	2.734	0.2	0.18	0.194	0.197	0.217	0.206	0.271
ENSMUSG00000005936	10.382	9.626	10.327	9.618	10.329	10.059	9.819	10.437	11.035	11.022	10.854	10.705	10.635	10.812	10.84
ENSMUSG00000005947	9.173	8.412	10.9	10.426	5.625	6.102	7.68	7.19	9.831	10.549	9.596	5.818	5.981	6.582	8.067
ENSMUSG00000005949	8.721	8.576	8.989	7.795	9.225	9.101	8.883	8.82	8.149	8.394	8.267	9.001	8.738	9.123	8.925
ENSMUSG00000005950	9.545	9.248	5.687	6.964	8.032	8.165	6.689	7.087	6.812	7.382	7.146	7.182	7.317	7.187	6.908
ENSMUSG00000005951	6.295	5.82	5.36	5.728	5.999	6.165	5.735	6.871	6.26	7.004	6.344	6.924	6.432	6.549	6.518
ENSMUSG00000005952	2.379	2.53	2.842	3.811	1.924	2.607	3.63	2.513	0.786	0.759	0.778	0.782	0.809	0.794	0.881
ENSMUSG00000005958	3.396	2.183	4.204	4.783	2.124	3.971	5.863	5.035	4.619	3.722	4.533	1.647	3.921	1.972	2.997
ENSMUSG00000005968	6.411	5.861	6.547	6.455	6.39	6.443	6.205	6.167	7.153	6.983	7.028	7.261	6.648	6.967	7.101
ENSMUSG00000005973	6.222	5.615	6.662	6.959	5.567	5.754	7.584	8.232	7.15	6.929	6.822	7.495	7.525	7.12	6.878
ENSMUSG00000005980	3.339	3.286	3.367	4.143	3.467	3.66	4.145	3.894	4.203	4.594	3.811	3.869	3.444	3.842	3.615
ENSMUSG00000005981	10.386	9.575	10.122	9.439	9.796	9.557	9.327	9.546	10.835	10.849	10.754	9.848	9.975	9.999	9.906
ENSMUSG00000005982	9.322	8.64	7.048	7.604	9.554	8.564	8.674	8.92	8.913	9.203	9.281	9.527	9.357	9.539	9.603
ENSMUSG00000005983	6.335	6.526	5.696	6.252	6.607	6.246	6.687	6.317	5.871	5.765	5.841	5.683	5.95	6.214	5.739
ENSMUSG00000005986	6.668	6.57	6.755	5.597	6.947	6.773	6.433	7.014	5.59	6.799	5.79	7.209	7.404	7.317	7.293
ENSMUSG00000005994	1.131	1.656	0.99	2.631	1.466	1.704	2.442	1.411	1.541	0.938	0.941	0.942	0.947	0.944	0.96
ENSMUSG00000006005	11.641	12.022	11.999	11.827	11.757	11.862	11.877	11.977	11.561	11.578	11.691	11.508	11.601	11.508	11.524
ENSMUSG00000006007	0.44	1.353	1.405	1.28	1.645	1.017	0.182	0.424	0.13	0.122	0.128	0.129	0.138	0.133	0.161
ENSMUSG00000006010	8.862	8.522	8.819	8.094	8.927	8.905	8.575	8.787	8.269	8.549	8.5	8.76	8.604	8.687	8.591
ENSMUSG00000006014	3.667	4.209	4.311	5.237	3.959	5.074	4.167	3.884	2.032	2.808	3.458	2.896	2.771	2.837	2.857
ENSMUSG00000006019	7.927	7.449	7.413	7.325	7.782	8.18	7.233	7.841	8.178	8.377	8.257	9.006	8.922	8.917	9.005
ENSMUSG00000006021	8.286	8.149	8.526	8.469	8.409	8.086	7.875	8.177	8.666	8.424	8.525	9.045	9.013	8.654	8.6
ENSMUSG00000006024	11.293	11.168	11.061	10.92	11.487	10.723	11.233	11.711	11.633	11.348	11.464	11.334	11.525	11.145	11.259
ENSMUSG00000006050	10.411	10.798	11.467	10.589	10.689	10.955	11.097	11.004	10.453	9.896	10.014	10.022	10.163	10.142	9.887
ENSMUSG00000006056	-0.036	0.416	0.065	2.254	1.186	1.294	1.729	0.798	-0.07	-0.086	-0.075	-0.072	-0.056	-0.065	-0.013
ENSMUSG00000006057	6.036	7.666	8.11	7.579	6.692	7.646	7.333	7.016	6.303	6.051	6.087	5.428	5.74	5.55	5.308
ENSMUSG00000006058	10.009	10.426	10.438	10.195	10.217	10.503	10.237	10.2	9.812	9.631	9.546	9.166	9.402	9.417	9.326
ENSMUSG00000006095	10.629	10.938	11.338	10.751	10.769	10.675	10.571	10.737	10.375	9.982	9.893	9.516	9.512	9.621	9.742
ENSMUSG00000006127	10.888	10.532	9.944	9.606	10.923	10.646	10.154	10.588	10.335	10.786	10.595	10.777	10.801	10.633	10.86
ENSMUSG00000006134	9.632	8.738	7.757	8.835	9.625	7.451	9.474	9.066	9.905	9.876	9.778	9.536	9.803	9.75	9.509
ENSMUSG00000006143	-0.542	-0.267	0.139	-0.099	-0.54	-0.107	0.023	0.131	-0.548	-0.551	-0.549	-0.549	-0.546	-0.547	-0.537
ENSMUSG00000006154	3.12	5.24	3.95	4.598	2.819	5.074	5.281	5.346	1.811	2.576	1.791	2.545	2.888	2.278	2.326
ENSMUSG00000006169	11.522	11.475	11.31	11.44	11.478	11.152	11.053	11.182	11.667	11.756	11.859	11.659	11.576	11.834	11.877
ENSMUSG00000006179	5.01	4.346	4.328	3.957	6.504	4.35	1.459	2.676	3.355	1.103	1.779	1.153	1.208	2.057	3.009
ENSMUSG00000006191	8.481	8.572	8.441	8.745	8.822	8.901	9.048	8.665	8.867	8.685	8.516	9.162	9.123	8.965	9.054
ENSMUSG00000006200	-1.671	-1.667	-1.653	-0.553	-1.669	-1.67	-0.991	-1.672	-1.676	-1.678	-1.677	-1.676	-1.674	-1.675	-1.667
ENSMUSG00000006204	0.991	1.487	2.166	2.984	1.416	1.55	2.184	0.364	0.337	0.32	0.332	0.335	0.351	0.342	0.397
ENSMUSG00000006205	2.299	1.948	3.263	3.491	4.023	3.658	1.667	4.685	1.49	2.332	2.268	2.881	3.196	3.587	3.819
ENSMUSG00000006215	8.562	8.146	9.08	8.334	8.725	8.949	8.428	8.731	9.29	9.216	8.993	9.063	9.06	9.093	9.227
ENSMUSG00000006216	0.094	0.882	1.163	1.752	0.1	1.102	1.002	1.036	0.077	0.069	0.074	0.076	0.084	0.079	0.107
ENSMUSG00000006218	0.484	0.774	0.813	1.93	-0.078	0.506	1.38	-0.088	-0.104	-0.113	-0.106	-0.105	-0.095	-0.101	-0.069
ENSMUSG00000006219	2.74	2.009	4.49	4.783	2.229	5.715	5.86	5.061	3.477	1.373	2.501	3.803	1.819	2.243	3.364
ENSMUSG00000006221	0.233	0.675	2.07	2.891	0.244	2.065	1.334	1.716	0.198	0.181	0.502	0.196	0.213	0.203	0.258
ENSMUSG00000006235	1.085	1.593	2.035	1.588	1.349	2.253	1.449	2.329	1.789	2.321	1.547	1.96	1.071	2.149	2.031
ENSMUSG00000006241	2.307	2.644	2.849	4.048	1.612	2.109	1.495	1.897	1.903	0.938	1.751	2.005	0.978	1.471	1.397
ENSMUSG00000006262	8.45	8.535	8.629	9.052	8.399	8.425	9.07	8.706	9.076	8.945	8.817	8.946	8.975	8.834	8.631
ENSMUSG00000006269	1.034	1.119	2.147	2.595	0.483	2.061	1.64	1.711	0.446	0.432	0.907	0.444	0.458	0.45	0.495
ENSMUSG00000006270	-0.96	-0.954	-0.934	0.129	-0.957	-0.267	-0.946	0.059	-0.967	-0.971	-0.968	-0.968	-0.964	-0.966	-0.954
ENSMUSG00000006273	11.273	10.511	10.643	10.349	11.562	11.159	10.254	10.882	11.509	11.434	11.378	10.667	10.696	11.116	10.905
ENSMUSG00000006276	8.998	8.73	8.791	8.693	8.777	8.653	7.77	8.991	9.384	9.792	9.571	9.73	9.638	9.542	9.784
ENSMUSG00000006281	11.148	11.318	10.719	10.905	11.585	11.642	10.97	10.943	9.937	10.248	10.172	10.661	10.722	10.805	10.691
ENSMUSG00000006288	9.779	9.366	8.903	9.122	9.769	8.874	9.031	9.474	9.425	9.799	9.681	9.796	9.713	9.722	9.721
ENSMUSG00000006289	10.129	10.048	9.806	9.729	10.414	9.738	9.942	10.015	9.689	9.433	9.385	9.66	9.671	9.746	9.864
ENSMUSG00000006299	11.242	11.05	10.581	10.503	11.227	11.042	10.749	11.224	11.478	11.249	11.241	11.02	11.115	11.048	11.123
ENSMUSG00000006301	9.751	9.613	9.772	9.629	10.275	9.757	9.339	9.134	10.234	9.967	9.958	8.94	9.199	9.562	9.724
ENSMUSG00000006304	14.802	14.914	14.833	14.791	14.733	14.238	14.552	14.648	14.578	14.451	14.537	13.872	13.925	14.059	14.034
ENSMUSG00000006307	8.488	9.471	9.275	9.439	8.833	9.911	9.971	9.767	8.268	8.773	8.947	9.502	9.864	9.409	9.271
ENSMUSG00000006310	3.169	2.541	3.751	2.627	4.52	5.325	4.931	3.68	4.15	2.206	2.046	3.42	4.473	5.076	4.745
ENSMUSG00000006311	-0.054	-0.04	1.409	1.493	0.273	0.984	1.061	0.457	-0.071	-0.079	-0.074	-0.072	-0.064	-0.069	-0.041
ENSMUSG00000006313	0.797	0.563	1.675	1.748	1.018	1.01	1.507	0.97	1.039	1.097	0.532	0.533	0.541	0.914	1.374
ENSMUSG00000006315	10.562	11.419	11.182	10.674	10.949	11.397	11.22	10.86	10.084	9.795	9.767	9.693	9.575	9.701	9.84
ENSMUSG00000006333	12.611	13.591	13.097	12.626	12.695	13.701	13.075	12.44	12.804	12.468	12.396	12.172	12.272	12.467	12.403
ENSMUSG00000006335	7.959	8.371	8.662	7.401	8.539	8.603	8.344	8.326	7.592	7.782	7.417	7.721	7.52	7.729	7.954
ENSMUSG00000006342	4.047	3.813	4.364	5.427	3.509	4.095	6.199	5.708	4.903	3.145	4.227	5.868	6.511	5.383	5.472
ENSMUSG00000006344	5.317	5.668	5.838	6.925	6.365	7.604	8.882	8.556	6.214	6.463	6.511	9.252	8.959	8.802	9.073
ENSMUSG00000006345	0.299	0.701	2.568	0.411	0.308	1.943	2.145	1.477	0.27	0.256	0.266	1.089	0.282	0.274	0.968
ENSMUSG00000006356	5.97	6.693	8.843	8.461	5.99	6.46	8.749	9.388	6.692	5.363	6.001	6.14	5.446	6.916	5.893
ENSMUSG00000006360	13.717	15.578	14.709	14.535	13.703	15.242	13.966	13.276	13.184	12.501	12.795	10.966	11.355	12.804	12.289
ENSMUSG00000006362	11.48	11.995	11.613	11.896	11.26	12.051	11.971	11.775	10.694	11.955	11.798	11.988	12.027	11.974	12.308
ENSMUSG00000006369	1.456	1.242	3.551	3.953	1.747	3.535	4.43	3.38	0.64	0.602	0.629	1.013	0.673	0.652	0.771
ENSMUSG00000006373	9.801	9.214	8.402	8.54	10.028	8.797	9.066	9.671	9.381	8.97	9.15	9.219	9.38	9.484	9.437
ENSMUSG00000006378	8.547	8.236	7.737	8.65	8.641	8.025	9.442	9.577	8.317	7.811	7.677	6.859	6.97	7.427	6.998
ENSMUSG00000006386	1.285	1.976	2.479	2.19	1.907	3.244	2.528	2.363	0.938	0.921	2.996	0.936	0.954	1.859	1.004
ENSMUSG00000006389	0.977	0.247	0.79	2.337	0.235	1.635	1.679	1.236	0.472	0.193	0.201	0.467	0.214	0.208	0.246
ENSMUSG00000006390	11.654	11.888	11.119	11.345	11.822	11.27	11.505	11.5	10.477	10.637	10.674	10.277	10.443	10.664	10.572
ENSMUSG00000006392	10.2	10.195	10.661	9.877	10.135	9.911	10.059	10.357	9.661	9.648	9.476	9.186	9.276	9.449	9.21
ENSMUSG00000006395	7.348	8.136	7.276	7.961	8.099	8.987	8.103	7.885	8.025	8.171	8.184	8.373	8.305	8.232	8.292
ENSMUSG00000006398	9.677	9.031	9.039	8.636	9.653	8.813	9.153	9.355	8.835	8.232	7.959	7.953	7.927	8.042	7.217
ENSMUSG00000006403	3.137	3.893	3.705	4.771	2.095	3.484	2.685	3.212	1.139	1.105	1.437	1.134	2.265	2.214	1.65
ENSMUSG00000006411	5.294	6.165	6.023	5.935	6.031	6.795	6.3	6.813	5.786	5.83	5.463	7.106	6.596	6.756	7.034
ENSMUSG00000006412	9.966	10.734	11.505	10.686	10.197	10.926	10.519	10.557	9.723	9.47	9.519	9.237	9.318	9.409	9.092
ENSMUSG00000006418	10.952	10.166	10.118	9.651	11.154	10.402	10.891	11.477	10.894	10.73	10.908	11.147	11.299	10.884	11.083
ENSMUSG00000006423	7.87	6.894	7.038	7.522	7.763	6.356	6.74	6.977	7.977	7.736	7.77	7.686	7.91	7.886	7.91
ENSMUSG00000006435	2.74	4.215	5.264	5.453	3.946	4.604	4.625	4.524	2.201	3.281	4.016	3.228	4.651	3.787	3.403
ENSMUSG00000006442	9.565	9.571	9.787	9.715	9.723	9.004	9.537	9.585	9.281	9.323	9.288	8.604	8.526	9.304	8.859
ENSMUSG00000006445	6.432	7.13	5.363	5.378	6.394	6.481	6.101	4.795	5.866	4.274	4.598	5.191	5.965	5.703	4.649
ENSMUSG00000006456	9.609	8.914	9.25	8.677	9.172	9.33	8.561	8.778	9.408	9.576	9.619	9.19	9.324	9.082	9.139
ENSMUSG00000006457	0.569	0.61	2.867	3.912	0.585	1.846	2.264	2.308	0.516	1.042	0.508	0.512	1.553	0.524	2.311
ENSMUSG00000006462	1.207	0.87	3.105	4.075	1.24	3.487	3.037	3.063	0.763	0.734	1.825	1.09	0.789	2.009	0.867
ENSMUSG00000006463	7.11	6.808	6.139	6.764	7.135	7.072	7.407	7.537	6.681	7.128	6.905	7.047	6.821	7.38	6.814
ENSMUSG00000006464	3.254	2.803	4.993	3.788	3.642	4.143	3.337	2.858	1.553	1.521	3.071	3.602	2.278	3.377	2.646
ENSMUSG00000006469	0.026	0.051	2.118	2.478	0.036	1.504	1.34	1.181	-0.006	-0.021	-0.011	-0.008	0.007	-0.001	0.049
ENSMUSG00000006471	8.843	8.475	8.41	8.702	8.833	8.87	8.582	8.644	8.555	9.088	8.716	9.02	9.135	9.049	9.19
ENSMUSG00000006476	7.921	7.29	6.479	7.608	6.908	7.174	6.564	5.936	8.113	7.861	8.04	7.544	7.521	7.775	7.421
ENSMUSG00000006488	-0.204	-0.55	0.024	1.266	0.077	0.624	-0.53	-0.571	-0.586	-0.596	-0.589	-0.588	-0.578	-0.583	-0.552
ENSMUSG00000006490	-1.559	-1.557	-1.548	-1.546	-1.558	-0.982	-1.243	-1.026	-1.562	-1.564	-1.563	-1.562	-1.561	-1.562	-1.557
ENSMUSG00000006494	8.31	8.63	9.188	8.363	7.803	8.534	7.984	8.014	8.453	8.619	8.572	8.288	7.821	8.32	8.483
ENSMUSG00000006498	11.033	10.196	9.622	9.88	10.482	9.528	10.317	10.367	11.485	10.901	11.007	10.634	10.652	10.68	10.601
ENSMUSG00000006517	8.712	8.434	9.074	9.131	9.506	9.661	9.994	9.982	7.929	7.885	7.691	8.194	8.295	8.34	8.231
ENSMUSG00000006519	13.831	15.062	14.743	14.312	14.626	15.526	15.133	14.914	13.201	12.815	12.784	13.022	13.148	13.133	13.051
ENSMUSG00000006522	0.424	2.109	2.522	3.56	1.601	2.455	2.29	1.51	0.368	0.34	0.36	0.364	0.391	0.376	0.463
ENSMUSG00000006526	8.595	8.091	8.625	8.187	8.478	8.486	8.828	9.051	8.607	8.917	8.692	9.714	9.741	9.398	9.792
ENSMUSG00000006527	8.585	8.701	9.612	8.944	7.961	8.481	8.805	8.517	9.277	9.323	9.432	9.217	9.288	8.438	8.512
ENSMUSG00000006529	0.055	0.069	1.34	0.959	0.802	1.643	0.482	1.486	0.037	0.028	0.034	0.036	0.044	0.039	0.068
ENSMUSG00000006538	1.266	1.001	2.68	2.989	1.995	2.385	2.662	1.636	0.943	1.326	1.964	0.941	1.424	1.556	1.757
ENSMUSG00000006542	2.89	2.498	3.327	2.829	3.02	3.234	3.504	2.772	1.154	1.732	1.148	2.273	1.175	1.162	1.237
ENSMUSG00000006546	-0.316	0.191	0.116	0.452	-0.313	0.306	0.633	0.258	-0.324	-0.328	-0.326	-0.325	-0.321	-0.323	-0.309
ENSMUSG00000006567	2.607	2.563	4.505	4.335	1.746	4.057	3.593	3.197	3.759	3.595	4.414	2.285	2.511	2.319	3.675
ENSMUSG00000006570	-1.483	-1.245	-1.699	-1.696	-1.127	-1.708	-1.703	-1.709	-1.711	-1.712	-1.711	-1.711	-1.71	-1.71	-1.706
ENSMUSG00000006574	1.694	1.536	2.905	2.356	1.189	3.068	3.197	2.123	1.137	1.119	2.608	2.884	1.153	2.4	2.395
ENSMUSG00000006575	4.435	4.75	4.6	2.255	4.2	4.95	3.924	5.41	3.838	4.371	3.66	2.893	3.278	3.3	2.013
ENSMUSG00000006576	2.125	2.835	3.486	3.592	2.173	4.705	3.704	4.043	1.779	1.493	1.238	2.95	1.597	2.935	1.365
ENSMUSG00000006585	8.98	9.111	7.873	8.133	8.763	8.87	8.553	8.74	7.944	7.882	7.422	7.716	7.733	8.193	7.7
ENSMUSG00000006586	2.776	3.33	5.153	4.45	2.844	3.758	5.384	4.646	0.92	0.867	0.904	0.913	0.964	0.936	1.094
ENSMUSG00000006587	2.258	2.413	1.921	3.885	1.698	0.987	2.606	2.298	0.525	0.5	0.518	0.522	0.547	0.533	0.613
ENSMUSG00000006589	9.916	10.813	10.46	10.016	10.19	10.523	10.134	9.749	9.313	9.244	9.096	8.777	8.757	9.139	8.976
ENSMUSG00000006599	9.627	9.208	9.972	9.517	9.314	9.28	8.89	9.103	10.404	10.005	9.905	9.146	9.01	9.299	9.396
ENSMUSG00000006611	10.459	11.089	10.971	10.91	10.536	10.219	10.822	10.535	10.566	10.756	10.389	10.589	10.425	10.721	10.738
ENSMUSG00000006638	0.668	0.682	1.795	0.742	1.563	0.672	1.029	0.9	0.65	1.861	1.139	1.63	1.44	1.586	1.346
ENSMUSG00000006641	5.494	5.467	4.213	6.298	5.468	5.95	4.891	5.509	5.366	5.684	3.616	5.696	4.456	6.331	5.376
ENSMUSG00000006642	0.997	0.438	2.582	2.359	1.404	2.047	1.618	1.462	0.383	0.369	0.379	0.382	0.396	0.388	0.437
ENSMUSG00000006649	1.826	0.733	3.028	2.576	1.344	3	2.69	2.517	0.956	0.91	0.651	0.654	0.675	0.663	0.73
ENSMUSG00000006651	3.111	3.156	3.437	4.473	4.058	3.655	3.437	3.232	3.58	3.099	1.745	4.471	3.888	2.522	2.415
ENSMUSG00000006673	10.555	10.447	10.965	10.759	10.271	10.293	10.421	10.373	11.027	10.808	10.885	10.776	10.939	10.709	10.68
ENSMUSG00000006675	4.064	3.968	4.418	3.871	3.944	4.829	3.904	4.384	4.836	4.302	4.952	5.406	4.951	3.924	5.322
ENSMUSG00000006676	10.55	10.515	10.179	10.318	10.237	10.663	10.301	10.161	10.986	11.035	10.989	10.949	10.844	10.881	10.897
ENSMUSG00000006678	8.57	9.302	8.883	8.133	8.344	8.739	8.836	8.184	8.886	8.513	8.876	9.141	9.316	8.705	8.801
ENSMUSG00000006699	14.356	14.067	13.87	13.674	14.323	13.725	13.989	13.917	14.122	13.824	13.848	13.857	13.915	13.849	13.863
ENSMUSG00000006705	7.919	7.836	7.109	7.611	8.35	8.403	7.787	8.556	8.397	8.406	8.52	9.367	9.449	9.087	9.139
ENSMUSG00000006711	2.468	2.607	3.126	3.332	1.98	3.509	3.443	3.081	2.066	2.088	1.13	1.134	1.45	1.145	1.222
ENSMUSG00000006715	9.744	10.113	9.74	9.274	9.859	9.696	9.835	9.785	8.941	8.386	8.004	8.072	8.256	8.388	8.038
ENSMUSG00000006717	8.643	9.034	10.091	9.185	9.019	9.248	9.481	9.307	8.223	8.096	7.943	7.883	7.881	8.084	8.039
ENSMUSG00000006720	2.86	1.898	3.527	3.307	2.416	2.897	4.644	2.343	3.913	3.819	4.797	4.288	3.567	4.535	4.405
ENSMUSG00000006724	2.049	1.714	2.584	3.843	1.646	1.808	2.598	2.8	1.453	0.989	0.725	0.729	0.751	0.739	0.813
ENSMUSG00000006728	11.861	11.799	10.834	11.283	11.806	11.404	11.611	11.756	11.283	10.973	10.85	10.853	10.906	10.856	10.813
ENSMUSG00000006731	11.264	10.538	10.572	10.621	11.606	11.45	12.37	12.699	11.467	11.651	11.676	12.722	12.742	12.357	12.503
ENSMUSG00000006732	7.822	8.153	8.371	7.914	7.834	8.146	7.977	7.694	7.562	7.88	7.522	7.185	6.942	7.332	7.44
ENSMUSG00000006736	10.73	10.655	9.143	9.72	10.89	8.882	10.804	10.741	9.832	9.686	9.859	9.708	9.664	9.8	9.905
ENSMUSG00000006740	11.395	11.435	11.319	11.784	11.325	10.864	11.342	11.447	11.683	11.575	11.549	11.425	11.46	11.447	11.324
ENSMUSG00000006763	8.746	8.409	7.79	8.22	8.801	7.879	8.63	8.412	8.224	8.225	7.922	8.462	8.35	8.426	8.414
ENSMUSG00000006764	1.074	0.875	2.752	3.263	1.113	1.904	1.541	2.257	0.384	0.364	0.378	0.382	0.402	0.391	0.456
ENSMUSG00000006777	1.106	0.054	0.848	1.352	0.047	1.42	0.715	0.691	0.026	0.019	0.024	0.025	0.033	0.029	0.053
ENSMUSG00000006782	11.756	10.977	10.96	10.12	11.071	10.925	10.176	10.626	11.429	11.387	11.304	10.899	10.735	11.019	10.956
ENSMUSG00000006784	3.972	3.565	5.777	5.799	3.548	3.604	3.573	4.137	3.721	2.981	2.182	2.991	2.623	3.607	3.007
ENSMUSG00000006800	8.005	8.172	8.012	8.504	8.337	9.032	9.322	9.128	10.511	10.825	10.583	11.742	11.608	11.543	11.994
ENSMUSG00000006818	10.463	10.524	10.719	10.286	10.579	10.118	10.089	9.88	10.369	10.004	10.004	9.466	9.506	9.877	9.678
ENSMUSG00000006850	7.673	7.692	7.551	6.633	7.776	7.783	7.222	7.136	7.856	7.895	7.485	7.755	7.258	7.775	7.642
ENSMUSG00000006906	9.174	8.975	9.297	8.775	9.339	8.932	9.036	9.01	8.829	9.116	9.018	8.973	8.802	8.898	8.916
ENSMUSG00000006920	9.419	9.375	8.799	8.537	8.999	9.556	8.953	8.787	9.062	9.791	9.547	9.729	9.665	9.743	9.966
ENSMUSG00000006930	4.93	3.346	6.22	6.254	3.801	4.132	4.202	4.133	7.588	7.519	7.597	10.037	9.803	9.138	9.918
ENSMUSG00000006931	2.351	1.932	5.212	4.958	2.61	3.449	5.817	7.311	2.864	3.013	3.622	2.849	1.331	2.367	2.487
ENSMUSG00000006932	10.88	10.277	10.321	10.183	10.383	10.003	10.105	10.543	11.674	11.638	11.594	10.883	10.856	11.097	11.148
ENSMUSG00000006941	10.37	11.045	10.663	10.585	10.506	10.356	10.625	10.076	9.76	9.493	9.575	9.468	9.325	9.52	9.551
ENSMUSG00000006948	-0.968	-1.39	-0.708	-1.377	-1.392	-1.392	-1.386	-1.394	-1.397	-1.399	-1.398	-0.808	-1.395	-1.396	-1.39
ENSMUSG00000006958	1.804	1.742	2.771	3.859	2.143	3.012	3.016	2.525	0.713	0.688	0.706	0.71	0.736	0.722	0.805
ENSMUSG00000006998	10.994	10.437	10.67	10.212	10.841	10.559	9.996	10.726	11.573	11.399	11.389	10.836	11.007	10.939	11.034
ENSMUSG00000007021	2.184	3.13	2.97	2.535	1.623	2.482	4.058	3.77	1.878	2.582	2.725	2.443	1.246	1.233	1.314
ENSMUSG00000007029	11.394	10.946	10.249	10.217	10.589	10.821	10.548	10.707	11.014	11.228	11.255	10.897	10.841	11.163	11.172
ENSMUSG00000007030	1.746	1.454	2.944	3.33	1.112	2.898	3.549	2.102	0.655	0.928	0.648	0.652	1.022	0.663	0.743
ENSMUSG00000007033	0.757	0.776	0.835	1.29	0.765	2.628	1.606	1.63	2.061	1.34	1.763	1.397	1.173	1.297	1.073
ENSMUSG00000007034	1.432	1.98	0.726	1.179	1.153	1.797	1.806	2.099	0.635	0.625	1.156	0.633	0.881	0.638	1.373
ENSMUSG00000007035	5.165	5.134	4.243	6.416	4.991	5.141	5.688	4.729	4.132	4.37	4.835	5.421	5.4	5.254	4.843
ENSMUSG00000007036	10.363	9.646	9.393	9.357	10.357	9.715	9.28	9.982	10.369	9.867	9.941	9.771	9.648	9.49	9.707
ENSMUSG00000007038	8.938	8.422	8.197	8.08	9.383	9.135	9.09	9.021	9.36	9.291	9.19	9.48	9.477	9.491	9.558
ENSMUSG00000007039	4.627	4.93	4.525	6.354	5.316	6.168	5.691	6.578	5.32	4.925	5.395	5.248	5.421	4.333	4.429
ENSMUSG00000007041	13.626	13.726	13.519	12.945	13.594	13.277	13.322	13.319	13.018	12.782	12.761	12.528	12.753	12.736	12.667
ENSMUSG00000007050	9.766	10.39	10.043	9.838	9.752	9.728	9.864	9.609	8.846	8.629	8.82	8.507	8.714	8.817	8.274
ENSMUSG00000007080	7.653	8.097	7.535	7.866	7.512	7.989	7.752	7.602	7.581	7.477	7.282	7.199	7.501	7.18	6.603
ENSMUSG00000007097	2.353	1.291	3.711	3.498	1.516	3.148	0.948	2.564	0.806	1.064	1.327	1.107	0.827	1.976	1.285
ENSMUSG00000007107	0.971	1.594	1.954	2.825	0.75	1.505	1.59	1.296	0.362	0.348	0.358	0.36	0.374	0.366	0.413
ENSMUSG00000007122	1.564	1.949	0.931	0.526	0.738	1.261	1.732	1.064	0.434	0.919	0.431	1.092	0.441	0.436	0.465
ENSMUSG00000007207	2.794	3.2	2.604	3.837	2.372	3.16	4.042	4.035	2.401	3.283	1.349	1.353	1.381	2.036	2.437
ENSMUSG00000007209	-0.436	-0.079	0.407	0.125	-0.432	0.306	1.334	-0.146	-0.449	-0.455	-0.451	-0.45	-0.444	-0.447	-0.426
ENSMUSG00000007216	5.777	5.317	6.203	5.084	5.608	5.154	4.643	5.204	4.756	5.04	4.747	5.913	5.724	6.145	6.282
ENSMUSG00000007279	2.204	1.609	4.402	4.943	2.791	3.334	3.743	2.776	3.931	1.33	2.261	1.054	1.091	1.07	1.19
ENSMUSG00000007338	9.347	9.204	9.321	8.794	9.216	9.121	9.016	9.154	8.695	8.665	8.319	8.184	8.257	8.7	8.376
ENSMUSG00000007379	7.423	7.235	6.67	7.289	6.779	7.205	6.153	6.36	7.432	7.343	7.656	6.338	5.908	6.762	6.367
ENSMUSG00000007411	10.373	10.099	9.983	10.076	10.15	10.219	9.971	10.318	11.353	11.057	11.15	10.813	11.125	10.592	10.659
ENSMUSG00000007415	9.002	9.311	9.616	9.233	9.068	9.557	9.319	9.065	8.629	8.135	8.188	7.82	7.839	7.908	8.013
ENSMUSG00000007440	-1.506	-1.505	-1.173	-1.144	-1.506	-1.305	-1.502	-1.176	-1.508	-1.509	-1.509	-1.508	-1.507	-1.508	-1.505
ENSMUSG00000007457	1.129	0.655	0.243	-0.17	0.45	-0.214	0.412	0.23	-0.227	-0.232	-0.228	-0.227	-0.222	-0.225	-0.208
ENSMUSG00000007458	12.785	12.273	12.704	12.246	12.471	12.295	12.083	12.318	13.098	12.652	12.845	12.83	12.947	12.334	12.472
ENSMUSG00000007476	6.225	7.412	8.486	7.08	6.723	8.146	6.844	6.811	5.229	5.252	5.238	4.638	5.507	5.736	5.818
ENSMUSG00000007480	-0.135	-0.118	0.992	1.708	0.664	0.462	0.621	0.416	-0.156	-0.166	-0.159	0.329	-0.147	-0.153	-0.119
ENSMUSG00000007564	11.723	11.093	10.547	10.713	11.533	11.155	11.051	10.997	11.585	11.638	11.565	11.125	11.084	11.376	11.305
ENSMUSG00000007570	7.847	7.815	6.354	7.185	8.06	7.705	6.697	7.397	7.453	7.756	7.521	7.885	7.589	7.687	7.438
ENSMUSG00000007589	10.001	9.439	8.632	9.44	9.336	8.182	8.422	9.068	10.304	10.024	10.152	9.913	10.296	9.677	9.901
ENSMUSG00000007591	4.111	4.479	3.471	3.705	4.299	3.319	5.119	2.647	2.896	3.746	3.833	3.729	3.973	3.47	3.205
ENSMUSG00000007594	-0.282	0.094	1.371	-0.216	-0.277	0.494	1.391	0.593	-0.299	-0.307	-0.301	-0.3	-0.292	-0.296	-0.27
ENSMUSG00000007603	9.365	9.017	9.328	8.877	9.296	9.303	8.826	9.398	9.14	9.422	9.181	9.51	9.425	9.198	9.306
ENSMUSG00000007610	7.308	7.361	6.655	6.181	7.536	7.274	6.632	6.914	6.896	6.44	6.401	6.594	5.834	6.526	6.421
ENSMUSG00000007613	8.768	9.207	9.264	8.672	9.474	9.393	9.937	9.821	8.805	9.21	8.958	9.48	9.423	9.745	9.382
ENSMUSG00000007617	8.413	8.097	7.215	7.384	8.053	7.824	7.792	7.586	8.54	7.829	8.567	8.248	8.372	7.851	8.037
ENSMUSG00000007646	5.358	5.671	6.735	5.418	5.864	6.191	6.408	6.544	6.375	5.515	4.637	6.182	6.268	5.947	5.68
ENSMUSG00000007653	-0.171	-0.15	1.386	1.837	-0.163	1.107	0.342	1.299	-0.198	-0.211	-0.202	-0.2	-0.187	-0.194	-0.152
ENSMUSG00000007655	3.048	3.066	2.853	5.384	5.591	4.73	5.505	6.579	1.633	3.325	4.656	3.033	1.681	4.317	2.894
ENSMUSG00000007656	10.909	12.042	13.267	11.729	11.142	12.279	11.817	11.645	10.712	10.289	10.393	10.436	10.538	10.446	10.475
ENSMUSG00000007659	8.771	8.035	7.955	7.569	8.414	8.235	6.92	8.071	9.387	8.355	8.856	7.736	8.107	8.001	7.73
ENSMUSG00000007670	10.22	10.293	11.414	9.945	9.63	10.848	9.649	9.671	10.259	10.504	10.381	10.127	10.179	10.195	10.324
ENSMUSG00000007682	1.88	2.154	2.932	3.676	1.087	2.053	2.461	3.243	0.624	0.599	0.616	0.621	0.646	0.632	0.713
ENSMUSG00000007721	10.261	10.561	10.924	10.212	10.598	10.313	10.482	10.677	9.859	9.667	9.573	9.331	9.218	9.575	9.282
ENSMUSG00000007739	11.644	11.287	11.121	10.958	11.405	11.215	10.951	11.432	12.019	11.632	11.8	11.205	11.369	11.386	11.215
ENSMUSG00000007777	8.837	9.747	10.283	9.492	9.258	9.283	9.533	9.435	7.897	8.147	7.777	7.554	7.343	7.854	7.37
ENSMUSG00000007783	3.709	2.976	3.933	5.391	4.196	4.224	5.429	5.376	4.488	3.443	4.241	3.962	4.355	3.592	4.062
ENSMUSG00000007805	-0.562	-0.551	0.943	-0.507	-0.219	-0.559	0.405	1.004	-0.575	-0.581	-0.577	-0.576	-0.57	-0.573	-0.552
ENSMUSG00000007812	9.678	9.77	10.429	9.772	9.581	9.269	9.205	9.281	10.194	10.123	10.098	9.871	9.794	9.655	9.834
ENSMUSG00000007815	11.897	11.688	12.523	11.521	11.862	12.026	11.606	11.574	12.052	11.804	11.809	11.979	11.917	11.891	11.86
ENSMUSG00000007817	10.665	11.1	11.493	11.204	10.652	11.469	10.961	11.018	10.713	11.633	11.601	11.667	11.548	11.798	11.789
ENSMUSG00000007827	6.857	6.739	6.826	7.182	7.327	6.726	7.844	6.637	6.511	6.433	6.641	7.328	7.027	6.834	7.186
ENSMUSG00000007833	10.084	9.76	9.823	9.226	9.92	9.76	9.218	9.791	10.093	9.737	9.47	9.354	9.27	9.422	9.529
ENSMUSG00000007836	10.134	10.311	10.386	10.326	9.861	10.769	9.93	9.707	9.342	9.633	9.746	9.363	9.759	9.686	9.536
ENSMUSG00000007837	7.654	7.803	7.07	7.833	7.831	8.085	7.668	7.658	7.602	7.284	7.384	6.764	7.052	7.233	7.066
ENSMUSG00000007850	11.153	11.042	11.281	11.331	11.021	10.913	11.347	11.259	11.231	11.522	11.488	11.801	12.078	11.602	11.533
ENSMUSG00000007867	5.698	5.98	5.698	6.065	5.919	5.787	5.999	6.818	5.279	4.425	4.993	4.008	4.181	3.721	4.414
ENSMUSG00000007872	13.803	14.487	10.744	11.357	13.098	12.71	11.004	10.71	6.548	6.575	6.861	7.476	6.982	8.871	8.7
ENSMUSG00000007877	1.057	1.705	2.185	1.341	1.641	2.665	2.43	1.421	1.325	0.734	1.552	1.164	0.757	0.75	0.792
ENSMUSG00000007880	10.458	11.146	11.029	11.25	10.325	11.149	11.049	10.798	9.777	10.756	10.818	10.898	11.028	10.788	10.869
ENSMUSG00000007888	0.75	0.861	5.463	7.304	2.769	1.313	7.324	8.045	0.593	0.976	0.569	1.416	1.163	0.618	0.852
ENSMUSG00000007891	9.033	8.859	9.084	9.484	12.132	12.403	10.977	11.244	8.152	8.505	8.699	9.604	9.295	9.52	9.349
ENSMUSG00000007892	10.944	12.353	12.079	11.46	10.96	12.662	11.343	10.457	11.133	10.752	10.773	10.24	10.413	10.479	10.415
ENSMUSG00000007907	-1.581	-1.578	-1.57	-1.567	-1.58	-0.858	-1.257	-1.183	-1.584	-1.585	-1.584	-1.584	-1.583	-1.584	-1.579
ENSMUSG00000007908	0.476	0.737	0.951	1.229	0.861	1.108	1.31	0.803	0.22	0.215	0.218	0.219	0.225	0.222	0.241
ENSMUSG00000007944	0.103	0.337	0.886	1.054	0.105	0.623	0.602	0.79	0.097	0.094	0.096	0.097	0.272	0.098	0.108
ENSMUSG00000007946	-0.255	-0.243	1.597	0.314	-0.251	0.304	0.863	0.259	0.344	-0.278	-0.273	-0.272	-0.264	-0.268	-0.244
ENSMUSG00000007950	7.859	6.667	6.353	6.336	7.283	6.499	7.069	7.33	7.104	6.218	6.312	6.403	6.535	6.254	6.514
ENSMUSG00000007987	9.069	9.462	8.982	9.145	8.759	8.972	9.2	9.093	8.639	8.364	7.745	7.542	7.385	7.846	7.567
ENSMUSG00000007989	1.955	3.017	1.968	2.893	1.161	2.114	2.588	2.157	2.704	2.117	1.514	1.342	1.735	1.124	1.48
ENSMUSG00000008028	2.997	2.231	3.349	3.317	2.871	4.239	3.82	3.104	1.832	2.542	2.512	2.996	3.099	1.846	3.131
ENSMUSG00000008035	8.857	8.824	8.413	8.447	8.796	8.943	7.7	8.331	8.099	8.126	7.907	7.31	7.143	7.861	7.591
ENSMUSG00000008036	11.388	12.068	11.276	11.513	11.508	11.462	11.69	11.194	10.808	10.505	10.477	10.004	10.211	10.26	10.253
ENSMUSG00000008090	5.479	4.588	4.244	5.342	5.353	4.415	5.188	6.214	5.258	5.274	5.071	4.335	4.826	5.051	4.915
ENSMUSG00000008129	2.785	4	3.414	4.488	3.464	3.571	3.068	2.859	2.984	1.984	3.096	3.583	3.893	3.398	3.021
ENSMUSG00000008136	1.97	0.674	4.718	5.105	0.622	1.787	5.678	5.573	0.466	1.426	0.448	0.926	0.518	0.485	0.667
ENSMUSG00000008140	10.959	10.701	10.079	10.039	11.19	10.665	10.614	10.796	10.111	9.921	9.903	10.089	10.076	10.161	10.305
ENSMUSG00000008153	2.572	0.848	2.632	3.996	1.199	2.616	2.645	1.777	2.108	0.735	0.752	0.756	1.719	1.084	0.845
ENSMUSG00000008167	7.274	7.396	6.043	6.74	7.074	6.84	7.409	6.358	7.184	7.18	6.918	6.763	6.487	6.948	6.801
ENSMUSG00000008193	4.982	4.777	6.432	7.391	8.461	9.089	9.212	9.199	6.985	6.259	7.078	8.868	8.906	8.629	9.154
ENSMUSG00000008200	10.578	10.718	10.966	10.876	10.396	10.459	10.683	10.601	11.16	11.32	11.457	11.44	11.559	11.268	11.157
ENSMUSG00000008206	5.092	5.669	5.57	5.612	4.416	5.962	3.555	5.615	5.448	5.516	4.23	5.43	6.022	5.681	6.005
ENSMUSG00000008226	7.137	6.523	6.756	7.311	6.466	5.951	6.38	6.17	6.683	6.725	6.76	6.746	6.433	6.078	6.147
ENSMUSG00000008301	9.788	9.691	9.665	9.04	9.836	9.737	9.584	9.574	9.43	9.274	9.4	8.845	8.84	8.923	8.964
ENSMUSG00000008305	9.611	8.959	8.725	8.884	9.674	9.305	7.912	8.444	9.663	9.029	9.17	8.809	9.435	9.391	9.274
ENSMUSG00000008307	4.349	4.616	5.76	4.573	4.716	5.623	5.084	4.296	4.898	3.994	5.705	4.659	4.967	4.435	4.883
ENSMUSG00000008318	7.708	7.344	8.74	8.225	8.969	9.222	9.619	10.018	8.451	8.233	7.764	10.017	9.399	9.368	9.851
ENSMUSG00000008333	10.034	10.634	10.951	10.414	10.091	10.601	10.463	10.349	9.604	9.07	9.074	8.939	8.733	9.03	8.89
ENSMUSG00000008348	12.402	12.331	12.535	12.293	12.45	12.929	12.06	12.359	12.759	13.035	13.134	13.263	13.189	13.159	13.214
ENSMUSG00000008373	9.665	9.191	9.598	9.131	9.683	9.387	8.986	9.664	9.609	9.392	9.325	9.141	9.239	9.245	9.267
ENSMUSG00000008384	8.645	8.761	7.467	8.171	9.617	8.952	8.974	8.379	8.192	7.468	7.902	8.258	8.456	8.972	8.662
ENSMUSG00000008393	8.328	8	8.958	8.571	8.056	8.259	8.587	8.43	8.42	7.885	7.756	8.645	8.602	8.54	8.489
ENSMUSG00000008398	7.565	7.757	8.148	8.264	8.91	9.464	9.987	10.414	7.381	7.722	7.942	10.214	10.232	9.545	9.705
ENSMUSG00000008429	10.323	9.497	8.842	9.282	10.058	9.188	9.485	9.487	10.226	10.363	10.472	10.205	10.221	10.023	10.256
ENSMUSG00000008435	5.875	6.432	7.042	6.468	5.914	6.983	6.62	6.652	5.955	6.304	5.804	6.669	6.048	7.151	6.273
ENSMUSG00000008438	1.759	1.271	1.318	1.82	2.181	1.025	1.564	0.981	0.486	0.476	0.483	0.484	0.494	0.489	0.839
ENSMUSG00000008450	6.428	6.36	6.96	5.404	6.435	6.432	5.179	6.763	6.23	5.887	5.91	5.585	5.634	5.961	5.649
ENSMUSG00000008461	0.297	-0.005	0.859	0.058	-0.014	2.03	1.282	0.847	-0.04	-0.049	-0.043	-0.041	0.926	-0.037	-0.006
ENSMUSG00000008475	13.743	13.167	13.265	13.174	13.705	12.72	13.46	13.911	13.691	13.485	13.546	13.241	13.378	13.285	13.335
ENSMUSG00000008482	0.148	0.712	1.173	1.871	0.153	0.44	0.178	0.144	0.935	0.125	0.13	0.537	0.582	0.711	0.473
ENSMUSG00000008489	2.96	2.977	4.267	4.558	2.356	3.471	2.091	2.58	0.8	0.763	0.789	0.796	1.211	0.812	0.927
ENSMUSG00000008496	7.487	8.612	9.418	9.225	9.87	10.824	10.281	10.153	7.02	8.233	8.252	9.895	9.762	10.217	9.777
ENSMUSG00000008540	5.952	6.387	7.674	7.947	4.625	5.102	8.994	9.044	2.624	3.742	3.584	4.616	3.619	5.997	5.194
ENSMUSG00000008575	4.648	4.949	5.608	6.962	3.511	4.95	7.363	6.409	1.607	1.54	4.022	3.179	2.834	2.773	1.83
ENSMUSG00000008590	-0.196	-0.482	-0.451	1.015	-0.488	0.635	-0.08	0.326	-0.503	-0.509	-0.505	-0.504	-0.498	-0.501	-0.483
ENSMUSG00000008601	1.335	2.007	1.726	3.652	1.927	3.537	2.174	2.077	0.647	0.623	0.95	1.195	0.667	0.654	0.731
ENSMUSG00000008604	9.235	8.809	8.357	8.928	8.916	8.842	8.365	8.577	9.186	8.995	8.943	8.833	8.887	9.037	9.019
ENSMUSG00000008658	1.602	1.286	1.008	2.549	0.783	1.637	2.216	1.563	0.414	0.401	0.41	0.412	0.425	0.418	0.461
ENSMUSG00000008668	9.923	11.123	11.124	10.167	9.89	11.433	10.385	9.744	9.506	9.222	9.258	8.731	9.041	9.091	9.041
ENSMUSG00000008682	9.275	9.405	8.48	9.06	9.026	8.848	8.664	8.209	8.265	8.873	8.849	9.312	9.187	9.052	9.1
ENSMUSG00000008683	9.365	10.597	10.038	10.017	9.425	10.309	10.235	9.267	9.645	9.304	9.514	8.989	8.986	9.143	9.087
ENSMUSG00000008690	11.372	10.748	10.818	10.078	10.99	10.937	10.215	10.641	11.271	10.845	10.753	10.373	10.468	10.438	10.466
ENSMUSG00000008730	10.254	10.596	10.331	10.546	10.388	10.485	10.549	10.51	10.389	10.587	10.68	10.944	11.015	10.75	10.862
ENSMUSG00000008734	2.068	2.948	3.842	4.501	3.106	3.19	2.554	4.192	3.376	2.531	1.66	5.225	4.634	4.247	3.942
ENSMUSG00000008763	9.178	9.792	10.531	9.965	8.737	9.286	9.284	8.89	10.178	10.362	10.388	9.253	9.351	9.346	9.227
ENSMUSG00000008789	0.099	0.871	1.15	2.544	0.111	1.796	2.53	1.136	0.061	0.043	0.056	0.059	0.077	0.067	0.126
ENSMUSG00000008813	-0.358	-0.606	-0.174	0.402	-0.341	-0.61	0.191	-0.181	-0.619	-0.622	-0.62	-0.619	-0.616	-0.618	-0.606
ENSMUSG00000008822	7.849	8.562	9.894	9.032	7.487	7.921	7.728	7.341	8.064	7.761	7.336	6.818	6.864	6.951	7.251
ENSMUSG00000008843	0.624	1.049	1.612	1.317	1.487	0.633	3.542	3.045	1.81	0.563	1.095	0.879	0.6	1.32	1.725
ENSMUSG00000008845	3.911	2.553	2.835	5.018	8.414	7.784	4.688	4.096	4.524	6.156	5.946	6.632	4.639	7.835	7.995
ENSMUSG00000008855	9.214	9.052	8.161	8.05	9.378	10.291	9.614	9.378	8.982	8.64	8.631	9.365	9.281	9.673	9.758
ENSMUSG00000008859	12.008	12.417	13.206	12.613	11.688	11.786	11.996	12.127	12.341	12.082	12.108	11.111	11.105	10.979	10.984
ENSMUSG00000008874	-0.45	-0.729	-0.704	0.568	-0.733	0.363	-0.339	-0.464	-0.745	-0.749	-0.746	-0.745	-0.741	-0.743	-0.729
ENSMUSG00000008892	9.113	8.969	9.213	8.712	9.084	8.634	8.897	9.122	8.864	8.386	8.63	8.109	8.28	8.24	8.114
ENSMUSG00000008932	0.451	0.895	2.938	2.232	0.463	2.207	3.011	1.936	0.728	0.389	0.403	0.407	0.426	0.985	0.48
ENSMUSG00000008958	10.24	10.13	9.866	9.609	10.513	10.095	9.974	10.497	9.48	9.585	9.408	9.574	9.58	9.739	9.632
ENSMUSG00000008976	9.098	8.517	8.733	8.532	8.904	8.376	8.388	8.61	9.267	9.41	9.458	9.402	9.286	9.247	9.381
ENSMUSG00000008999	0.928	0.598	2.936	3.282	1.23	2.205	2.286	1.922	0.523	0.503	0.517	0.521	0.541	1.277	0.994
ENSMUSG00000009013	11.077	11.983	11.383	11.747	11.512	11.631	11.96	11.197	10.836	10.451	10.474	10.346	10.385	10.587	10.41
ENSMUSG00000009030	8.981	8.545	8.234	8.75	9.245	8.024	8.636	8.781	8.686	9.234	9.257	8.803	8.788	8.753	8.979
ENSMUSG00000009035	10.179	9.643	10.141	9.561	9.844	9.762	9.452	9.558	10.035	9.579	9.574	9.924	9.839	9.646	9.727
ENSMUSG00000009047	-1.88	-1.878	-1.872	-1.871	-1.879	-1.482	-1.583	-1.514	-1.882	-1.883	-1.882	-1.882	-1.881	-1.882	-1.878
ENSMUSG00000009070	-0.259	0.129	1.506	0.685	-0.253	1.014	0.709	0.057	-0.278	-0.287	-0.28	-0.279	-0.27	-0.275	-0.245
ENSMUSG00000009073	8.709	8.657	8.718	8.501	8.686	8.519	8.341	8.36	9.551	9.522	9.4	9.294	9.285	9.234	9.228
ENSMUSG00000009075	0.328	0.351	2.399	2.272	0.689	1.685	1.11	2.021	0.299	0.285	0.295	0.791	0.311	0.594	0.349
ENSMUSG00000009076	8.328	9.103	9.846	8.752	8.832	8.87	9.456	9.302	7.726	7.633	7.525	7.661	7.812	7.529	7.776
ENSMUSG00000009079	11.645	11.293	11.337	11.306	11.73	11.434	11.558	11.836	11.859	11.664	11.716	11.702	11.581	11.671	11.582
ENSMUSG00000009090	11.372	11.009	10.802	10.754	10.487	11.212	10.041	10.045	12.04	12.343	12.31	11.444	11.361	11.506	11.713
ENSMUSG00000009092	4.628	5.399	5.493	5.519	3.975	4.833	3.962	3.859	3.996	4.177	4.087	3.784	4.004	4.413	3.76
ENSMUSG00000009093	-0.196	0.053	-0.02	0.015	-0.18	0.521	-0.418	0.118	-0.439	-0.442	-0.44	-0.439	-0.436	-0.438	-0.427
ENSMUSG00000009097	-0.268	-0.257	0.974	0.849	-0.264	0.26	0.41	0.961	-0.281	-0.287	-0.283	-0.282	-0.275	-0.279	-0.258
ENSMUSG00000009108	1.3	1.012	1.581	3.39	2.419	2.654	2.955	2.222	1.738	3.063	2.223	0.933	0.954	0.943	1.009
ENSMUSG00000009112	8.307	7.975	8.435	8.339	8.433	8.584	7.863	8.423	9.368	8.981	9.131	8.916	8.887	8.838	8.704
ENSMUSG00000009114	-0.86	-0.635	-0.848	-0.494	-0.655	-0.659	-0.395	-0.41	-0.863	-0.864	-0.863	-0.863	-0.862	-0.863	-0.857
ENSMUSG00000009115	0.113	-0.212	0.902	1.6	-0.223	0.569	0.244	0.515	-0.251	-0.261	-0.254	0.244	-0.242	-0.248	-0.214
ENSMUSG00000009145	4.461	4.787	7.007	5.93	4.53	6.275	5.48	5.202	4.742	4.782	5.72	6.296	6.227	5.929	5.489
ENSMUSG00000009185	0.523	0.583	1.352	2.323	0.207	0.983	1.368	1.781	0.176	0.164	0.172	0.174	0.185	0.458	0.217
ENSMUSG00000009207	9.071	8.999	8.934	8.915	8.459	7.477	8.227	8.329	8.554	8.492	8.397	8.474	8.526	8.178	8.428
ENSMUSG00000009210	0.338	0.354	1.584	1.975	0.646	1.64	0.75	1.262	0.319	0.31	1.225	0.318	0.949	0.322	0.353
ENSMUSG00000009214	0.196	0.507	0.997	1.732	-0.111	0.938	0.833	-0.121	-0.134	-0.142	-0.136	-0.135	-0.127	-0.131	-0.104
ENSMUSG00000009216	-0.125	-0.115	0.646	0.943	0.165	0.546	0.892	0.961	-0.137	-0.142	-0.138	-0.137	-0.132	-0.135	-0.115
ENSMUSG00000009246	2.476	1.808	3.272	3.696	1.422	4.121	3.501	2.668	3.551	3.386	4.193	1.615	1.666	1.638	1.802
ENSMUSG00000009248	-0.372	0.309	0.06	-0.335	-0.369	-0.112	0.577	0.049	-0.38	-0.384	-0.381	-0.38	-0.376	0.547	-0.365
ENSMUSG00000009281	0.529	0.615	4.711	4.243	0.564	1.089	5.523	6.481	0.408	0.346	0.864	0.4	0.46	2.09	1.555
ENSMUSG00000009291	11.139	10.574	10.74	10.443	10.691	10.307	9.844	10.295	11.665	11.226	11.386	10.218	10.123	10.589	10.586
ENSMUSG00000009292	9.188	9.413	10.846	10.909	7.106	7.344	8.113	7.898	11.631	12.444	12.245	10.523	10.361	10.213	10.308
ENSMUSG00000009293	10.637	10.31	10.448	10.058	10.451	10.106	10.282	10.405	10.756	10.132	9.812	9.814	9.402	9.649	9.611
ENSMUSG00000009350	4.618	1.62	5.812	5.75	3.441	2.835	5.532	5.86	6.456	2.589	1.734	1.747	2.507	1.425	2.769
ENSMUSG00000009356	1.082	0.909	2.437	1.292	0.904	1.919	1.851	2.201	1.285	0.887	0.89	1.161	1.198	0.893	0.908
ENSMUSG00000009376	9.27	9.378	8.857	9.39	7.887	8.097	7.418	7.637	9.102	9.429	9.178	6.77	6.595	8.438	7.758
ENSMUSG00000009378	1.085	0.409	1.464	1.534	1.122	1.879	1.977	1.544	0.37	0.36	0.367	0.369	0.379	0.373	0.407
ENSMUSG00000009394	2.59	2.646	3.871	3.656	2.555	2.88	3.646	2.447	1.224	0.877	0.897	0.902	0.931	0.915	1.009
ENSMUSG00000009406	7.499	7.533	6.688	6.785	7.965	7.465	7.81	7.634	6.907	7.502	7.37	7.745	7.804	7.727	7.498
ENSMUSG00000009418	10.853	11.33	11.563	11.593	9.968	10.806	11.091	10.996	10.93	12.027	11.862	12.508	12.757	12.112	12.241
ENSMUSG00000009470	9.516	9.579	9.914	9.812	9.377	9.529	9.818	9.789	10.293	10.133	10.276	10.115	10.342	10.089	10.113
ENSMUSG00000009471	-0.954	-0.95	-0.53	-0.495	-0.953	0.031	-0.609	-0.719	-0.96	-0.962	-0.961	-0.96	-0.958	-0.959	-0.95
ENSMUSG00000009487	2	0.636	4.059	4.507	0.598	3.762	3.81	3.368	0.487	0.444	0.475	0.482	0.524	0.501	0.631
ENSMUSG00000009535	9.629	9.08	8.945	8.928	9.406	9.363	9.136	9.406	9.565	9.469	9.535	9.438	9.372	9.041	9.452
ENSMUSG00000009545	0.471	0.492	1.795	2.443	0.48	1.852	1.608	1.937	0.445	0.433	0.441	1.529	0.456	1.092	0.491
ENSMUSG00000009549	11.132	11.989	12.15	11.821	11.506	11.624	11.957	11.476	10.999	10.732	10.744	10.396	10.478	10.505	10.383
ENSMUSG00000009551	1.744	1.972	1.617	2.159	2.032	1.61	2.097	1.394	1.501	2.319	1.338	1.842	2.316	2.051	1.964
ENSMUSG00000009555	11.068	10.432	10.091	10.339	11.23	10.035	10.574	11.016	10.549	10.869	10.748	10.735	10.692	10.948	10.88
ENSMUSG00000009563	9.251	9.037	9.273	9.179	9.432	9.126	9	9.36	9.01	8.885	8.681	8.526	8.401	8.718	8.791
ENSMUSG00000009566	7.198	6.43	5.571	6.992	7.024	7.082	6.261	6.729	6.808	7.048	7.1	6.776	6.52	6.938	6.954
ENSMUSG00000009569	7.61	8.122	8.577	8.674	7.83	8.082	8.418	8.246	7.491	8.304	8.466	8.04	8.112	8.066	7.831
ENSMUSG00000009575	9.334	9.746	9.305	9.676	9.217	9.802	9.878	9.655	8.837	8.645	9.11	9.199	9.187	8.834	8.743
ENSMUSG00000009580	0.166	0.67	0.436	-0.224	0.49	0.184	0.079	-0.034	-0.269	-0.273	-0.27	-0.27	-0.266	-0.268	-0.255
ENSMUSG00000009585	12.28	12.089	11.749	12.013	11.707	11.44	11.97	11.761	11.615	12.091	11.8	11.715	11.556	11.576	11.687
ENSMUSG00000009588	0.417	1.296	1.02	2.296	0.711	0.906	0.874	0.848	0.021	0.006	0.016	0.019	0.034	0.025	0.074
ENSMUSG00000009596	0.166	0.925	0.453	-0.26	-0.3	0.185	0.698	-0.306	-0.314	-0.319	-0.315	-0.315	-0.072	-0.312	-0.296
ENSMUSG00000009614	1.835	1.719	3.797	4.416	1.651	3.232	3.808	4.141	0.834	0.796	0.823	1.444	1.917	0.845	0.962
ENSMUSG00000009621	8.595	9.042	8.964	8.791	9.024	9.779	9.743	9.544	9.705	9.561	9.687	10.485	10.537	9.752	9.79
ENSMUSG00000009628	2.703	2.621	4.424	4.187	3.074	3.405	5.408	4.148	2.937	2.055	4.397	5.63	5.976	4.733	5.026
ENSMUSG00000009630	10.297	10.279	10.119	9.96	10.29	9.432	10.34	10.47	9.836	9.549	9.881	9.565	9.644	9.721	9.674
ENSMUSG00000009633	3.384	3.773	3.04	3.126	1.829	2.147	4.866	4.502	2.547	4.21	4.908	4.331	2.623	5.265	3.689
ENSMUSG00000009640	8.428	7.986	7.542	7.508	8.389	7.933	7.948	8.204	7.687	8.391	8.421	8.358	8.363	8.352	8.272
ENSMUSG00000009646	0.685	-0.28	0.215	1.361	-0.286	0.43	0.398	-0.011	-0.304	-0.31	-0.305	-0.304	-0.298	-0.302	-0.28
ENSMUSG00000009647	7.413	7.642	7.458	7.183	7.25	7.689	7.949	7.585	7.659	7.394	7.569	7.474	7.522	7.76	7.391
ENSMUSG00000009654	1.688	0.436	1.67	1.915	1.646	1.412	1.104	1.345	0.398	0.389	0.395	0.397	0.407	0.401	0.435
ENSMUSG00000009670	1.24	1.316	2.121	2.04	1.445	1.261	0.808	1.643	0.742	0.732	0.739	2.062	1.474	0.746	2.259
ENSMUSG00000009681	5.879	6.307	7.481	7.507	4.64	6.119	5.317	5.986	6.785	6.679	7.002	6.346	6.861	6.42	6.292
ENSMUSG00000009687	13.933	14.804	13.247	13.348	14.684	14.622	13.537	12.893	12.213	12.206	12.231	11.512	11.771	12.446	12.311
ENSMUSG00000009731	4.559	4.628	5.548	5.493	5.878	5.87	6.025	4.552	4.672	5.294	4.872	6.545	5.827	5.999	6.756
ENSMUSG00000009733	6.109	6.175	4.965	6.466	5.794	5.952	5.475	6.247	5.869	6.341	6.609	6.595	5.741	6.361	6.293
ENSMUSG00000009734	3.007	3.24	3.418	4.02	3.137	2.573	3.314	2.665	0.947	0.918	0.938	0.943	0.973	0.957	1.051
ENSMUSG00000009739	5.428	5.412	4.532	5.796	4.462	5.249	4.446	4.999	4.387	5.094	5.549	6.741	6.461	5.52	5.52
ENSMUSG00000009741	9.779	9.916	8.88	9.44	9.318	9.635	9.461	9.641	9.819	10.126	10.345	10.338	10.428	10.123	10.195
ENSMUSG00000009772	10.405	10.182	9.829	10.411	10.367	10.424	10.396	10.359	11.671	10.992	11.774	11.969	12.481	11.932	11.987
ENSMUSG00000009828	5.779	5.835	5.888	6.84	6.54	6.109	5.885	5.584	5.718	6.134	5.774	6.229	5.728	6.312	5.94
ENSMUSG00000009863	11.863	12.211	12.84	11.757	12.247	11.882	12.125	12.149	11.747	11.35	11.287	10.846	10.896	11.197	11.077
ENSMUSG00000009876	1.384	0.767	0.993	3.187	0.295	1.419	1.972	2.343	0.232	0.208	1.026	0.229	0.253	0.603	0.315
ENSMUSG00000009894	8.702	8.058	7.307	7.363	7.809	7.635	6.722	7.731	7.784	7.968	8.162	7.544	7.296	6.897	6.702
ENSMUSG00000009900	0.291	1.709	2.098	0.909	1.253	1.076	2.334	1.018	0.265	0.253	0.261	0.263	0.275	0.269	0.309
ENSMUSG00000009905	8.589	8.339	8.82	7.907	8.738	8.399	7.851	7.817	8.213	8.104	8.123	8.037	8.347	8.171	8.499
ENSMUSG00000009907	10.676	10.438	10.074	10.235	10.681	10.25	10.517	10.633	10.743	10.698	10.779	10.785	10.765	10.721	10.719
ENSMUSG00000009927	7.771	8.736	8.485	7.759	7.749	7.918	8.116	7.134	7.956	7.499	7.703	7.158	7.45	7.411	7.058
ENSMUSG00000009941	1.689	2.155	2.669	2.124	1.921	2.333	3.901	1.128	2.118	1.072	1.087	2.379	1.948	3.458	2.146
ENSMUSG00000009995	10.558	10.203	10.118	10.148	10.694	9.807	10.076	10.445	10.214	10.731	10.682	10.911	10.919	10.811	10.772
ENSMUSG00000010021	3.042	1.946	4.485	3.548	2.227	4.753	3.228	4.534	4.245	5.061	4.981	3.401	2.525	3.571	4.192
ENSMUSG00000010025	9.917	9.228	9.58	8.724	9.611	9.13	8.922	9.077	9.888	10.035	9.81	10.093	10.052	9.973	10.031
ENSMUSG00000010044	2.021	1.877	3.137	1.007	0.874	2.829	0.93	2.087	1.611	2.587	2.527	0.823	0.841	1.105	0.89
ENSMUSG00000010045	9.134	8.562	8.545	7.151	8.951	8.394	8.099	8.664	8.988	8.921	8.803	8.395	8.947	8.706	8.819
ENSMUSG00000010047	6.921	6.416	5.911	6.875	6.828	6.812	6.728	7.377	6.766	6.534	6.413	5.686	5.715	6.062	5.767
ENSMUSG00000010048	7.96	7.503	6.378	6.945	7.718	7.367	6.933	7.627	7.25	7.188	7.548	7.071	6.767	7.412	7.345
ENSMUSG00000010051	5.295	5.826	7.373	6.95	5.312	6.159	6.55	6.674	6.061	5.592	5.075	6.064	6.413	5.484	5.056
ENSMUSG00000010054	8.405	8.263	6.983	7.583	8.672	8.184	8.514	8.789	8.126	8.005	7.553	8.073	8.111	8.14	8.013
ENSMUSG00000010057	8.893	8.407	8.017	7.862	8.859	7.73	8.038	8.557	8.038	8.168	7.656	8.142	7.995	7.996	7.926
ENSMUSG00000010064	1.989	1.658	3.291	2.867	1.119	2.935	2.152	2.333	0.702	0.681	0.696	0.699	1.274	0.708	0.776
ENSMUSG00000010066	2.296	2.603	5.132	3.548	1.779	3.786	3.639	3.516	2.818	4.324	3.182	4.268	3.832	2.354	3.587
ENSMUSG00000010067	9.388	8.772	8.074	8.291	9.375	7.503	8.27	8.403	9.33	9.104	9.103	8.912	9.098	9.143	9.094
ENSMUSG00000010080	0.461	0.14	2.1	1.787	0.128	1.846	1.495	0.88	0.094	0.082	0.091	0.093	0.105	0.098	0.139
ENSMUSG00000010086	0.243	0.278	2.959	2.147	0.257	2.989	2.117	2.264	0.196	0.174	0.19	0.193	0.216	0.203	0.275
ENSMUSG00000010095	11.908	12.011	11.932	12.013	12.036	11.763	12.126	12.227	12.272	11.848	12.327	12.138	12.652	11.692	11.721
ENSMUSG00000010097	11.283	11.156	11.174	11.216	11.41	11.179	11.217	11.582	11.813	11.682	11.83	11.974	11.92	11.62	11.735
ENSMUSG00000010110	10.784	10.276	10.43	10.18	10.617	10.383	10.297	10.437	10.775	10.892	10.962	10.888	11.08	10.784	10.788
ENSMUSG00000010122	1.87	1.811	2.932	4.121	2.198	2.297	2.147	1.665	2.401	0.812	0.829	0.833	1.179	0.843	1.803
ENSMUSG00000010136	0.508	0.764	0.699	1.029	0.27	1.012	0.613	0.494	0.254	0.57	0.252	0.253	1.21	1.387	0.275
ENSMUSG00000010142	9.508	9.251	5.935	7.518	10.534	9.996	9.948	9.706	7.29	7.862	7.611	10.158	9.767	9.953	10.203
ENSMUSG00000010154	1.995	1.268	3.494	3.6	1.243	2.677	3.846	2.591	3.03	3.09	3.135	1.985	1.194	1.18	1.265
ENSMUSG00000010175	2.255	2.066	4.14	2.989	2.001	3.294	1.307	2.441	1.172	1.882	2.441	2.075	2.376	2.58	1.255
ENSMUSG00000010205	10.45	10.159	10.02	10.125	9.898	10.146	10.064	10.115	9.793	10.317	10.413	10.016	10.066	10.038	10.124
ENSMUSG00000010277	10.03	10.319	9.972	10.395	10.138	10.06	10.196	10.227	10.844	11.147	11.12	11.003	10.94	10.787	10.913
ENSMUSG00000010290	8.074	7.397	7.468	7.054	7.871	7.55	7.468	7.002	8.033	7.506	7.451	7.428	7.316	7.609	7.607
ENSMUSG00000010307	9.027	8.784	8.039	7.97	9.695	9.653	8.926	8.95	6.463	7.42	6.658	8.127	7.869	8.316	8.301
ENSMUSG00000010311	-0.037	-0.024	0.48	1.313	0.859	0.98	1.561	0.462	-0.053	-0.061	-0.055	-0.054	-0.046	-0.051	-0.025
ENSMUSG00000010342	3.676	4.349	4.697	5.008	4.457	4.897	5.007	3.535	4.271	4.615	4.514	5.686	6.224	5.517	6.012
ENSMUSG00000010358	10.921	11.16	10.988	10.911	10.855	10.613	10.863	11.25	10.45	10.378	10.194	9.984	10.185	9.923	9.927
ENSMUSG00000010362	8.319	8.132	7.679	7.575	8.485	7.549	8.287	8.505	7.838	7.615	7.699	8.026	7.815	7.843	7.733
ENSMUSG00000010376	11.803	12.983	13.762	12.746	12.027	12.937	12.717	12.305	11.895	11.439	11.486	10.987	11.132	11.04	11.017
ENSMUSG00000010392	8.868	9.011	9.768	9.14	8.735	9.029	9.028	9.157	9.489	9.458	9.693	9.241	8.946	9.06	9.395
ENSMUSG00000010406	9.592	10.954	10.353	10.254	9.808	10.637	10.732	9.796	9.432	9.103	9.12	8.708	8.96	9.11	8.882
ENSMUSG00000010435	0.708	1.268	1.441	1.683	0.217	1.188	1.091	0.478	0.195	0.396	0.192	0.194	0.202	0.197	0.225
ENSMUSG00000010453	9.361	9.191	9.638	9.135	9.133	9.513	9.235	9.149	10.045	9.972	9.983	9.995	10.067	10.05	10.051
ENSMUSG00000010461	2.726	1.127	3.963	4.137	3.416	2.564	4.289	2.676	1.007	0.975	0.998	1.003	1.036	2.627	2.237
ENSMUSG00000010476	1.658	0.618	4.074	2.774	1.716	3.392	5.218	5.054	0.441	0.389	0.426	0.435	0.485	0.458	0.612
ENSMUSG00000010492	2.93	3.404	4.709	3.53	3.243	3.599	3.824	3.787	3.36	3.414	3.275	3.455	4.128	3.74	4.238
ENSMUSG00000010505	2.638	2.495	3.502	3.969	2.285	1.977	3.821	2.88	0.86	0.834	0.852	0.857	0.883	0.868	0.954
ENSMUSG00000010517	9.918	8.955	9.245	8.725	9.601	9.305	8.756	9.505	10.161	9.799	10.006	10.001	9.846	9.831	9.832
ENSMUSG00000010529	0.546	0.579	0.679	2.124	2.011	2.194	3.426	2.701	1.239	0.483	1.827	0.501	0.521	0.51	0.576
ENSMUSG00000010538	4.53	5.667	5.14	4.767	4.348	6.02	4.897	4.951	4.381	4.036	4.31	3.764	3.817	3.552	3.494
ENSMUSG00000010554	8.757	8.542	8.726	8.8	8.275	8.384	8.297	8.366	9.307	9.046	9.19	9.185	8.938	8.855	8.797
ENSMUSG00000010592	2.158	2.376	1.287	2.228	1.206	1.961	2.302	1.903	2.311	2.444	2.285	2.232	1.404	1.176	2.026
ENSMUSG00000010601	0.552	1.142	2.243	1.693	1.094	2.358	1.458	1.359	0.528	0.736	1.346	0.527	0.8	0.532	0.57
ENSMUSG00000010607	8.866	9.884	10.303	9.506	9.132	9.757	10.113	9.768	8.168	7.921	7.728	7.635	7.792	7.902	7.73
ENSMUSG00000010608	11.758	12.191	12.591	12.358	11.823	12.152	12.2	12.023	11.657	11.822	12.002	11.992	12.102	11.756	11.855
ENSMUSG00000010609	9.922	9.948	9.001	9.291	9.642	9.792	8.735	8.71	8.427	8.311	8.365	7.573	7.489	8.052	7.973
ENSMUSG00000010651	1.978	1.836	2.543	2.968	1.797	2.322	1.581	2.259	3.252	3.344	3.218	2.862	2.769	3.016	2.749
ENSMUSG00000010660	1.143	1.83	2.756	2.194	1.16	2.624	2.68	4.506	2.381	1.851	1.08	2.17	2.37	3.401	1.823
ENSMUSG00000010663	9.742	9.167	8.788	8.43	9.79	9.801	8.911	9.317	9.004	9.149	9.118	7.699	7.802	8.727	8.606
ENSMUSG00000010721	4.042	4.311	4.286	4.392	4.421	3.981	4.862	4.592	3.902	3.591	2.097	4.226	4.78	3.687	4.79
ENSMUSG00000010751	4.579	4.756	5.894	4.713	4.367	5.04	5.901	4.395	4.58	5.318	5.377	4.79	4.116	5.434	5.646
ENSMUSG00000010755	9.203	8.371	8.893	8.777	9.061	8.769	8.453	8.874	9.335	9.526	9.343	8.838	8.951	8.975	8.921
ENSMUSG00000010760	1.285	1.569	1.81	3.029	1.972	1.686	1.873	2.186	2.325	1.179	1.521	0.989	1.589	1.902	1.337
ENSMUSG00000010796	1.038	0.56	2.18	2.15	1.657	1.643	1.989	1.461	0.523	0.514	0.52	0.522	0.532	0.526	0.559
ENSMUSG00000010797	-0.588	-0.581	0.575	-0.097	-0.585	0.069	-0.218	0.157	-0.596	-0.6	-0.597	-0.596	-0.593	-0.595	-0.581
ENSMUSG00000010803	2.256	2.552	2.386	2.156	1.814	2.509	1.198	2.132	0.71	0.695	0.706	0.708	0.724	0.715	0.766
ENSMUSG00000010825	0.867	0.941	2.913	2.928	0.896	2.491	2.126	2.737	0.446	0.425	0.44	0.443	0.465	0.453	0.521
ENSMUSG00000010830	1.398	1.022	3.464	5.585	1.785	2.031	5.17	6.376	3.426	2.306	1.21	0.805	1.305	2.337	1.015
ENSMUSG00000010841	2.696	4.932	3.911	3.703	3.209	3.191	2.797	1.833	3.425	3.544	3.004	3.947	3.676	4.408	3.377
ENSMUSG00000010911	9.104	9.387	10.443	9.104	9.115	9.133	9.139	9.285	8.903	8.514	8.513	8.105	8.437	8.139	8.156
ENSMUSG00000010914	8.639	8.211	8.033	8.042	8.509	8.131	8.259	8.703	8.725	8.759	8.482	8.783	8.53	8.64	8.677
ENSMUSG00000010936	10.342	9.556	9.734	9.822	9.859	9.706	9.675	10.157	10.346	10.687	10.611	10.407	10.364	10.39	10.44
ENSMUSG00000011008	3.804	2.961	3	4.487	6.409	6.334	3.847	4.263	2.595	2.487	1.465	3.692	1.53	4.328	3.219
ENSMUSG00000011034	1.533	1.654	2.156	2.603	0.492	1.799	1.807	1.361	0.454	0.441	0.45	0.453	0.466	0.459	0.505
ENSMUSG00000011052	-1.145	-1.142	-0.729	-0.695	-1.144	-0.28	-1.136	-1.147	-0.794	-1.152	-1.151	-1.15	-1.148	-1.149	-1.142
ENSMUSG00000011096	8.674	8.888	8.216	8.545	9.22	8.938	8.708	8.802	8.181	8.289	8.225	8.004	8.026	8.066	8.091
ENSMUSG00000011114	11.481	11.718	11.205	11.273	11.049	10.926	11.282	11.16	11.287	11.147	11.111	10.622	10.647	10.491	10.574
ENSMUSG00000011118	0.992	1.311	1.631	2.647	0.372	2.319	2.832	1.169	0.324	0.306	0.318	0.321	0.339	0.329	0.387
ENSMUSG00000011148	7.745	6.987	6.302	7.162	8.547	8.113	7.914	8.396	7.564	7.344	7.001	7.228	6.847	8.155	7.675
ENSMUSG00000011154	1.786	1.151	1.662	2.899	0.511	1.45	2.198	1.04	0.744	0.898	0.467	0.469	0.484	0.476	0.883
ENSMUSG00000011158	9.604	9.066	9.571	8.785	9.308	9.565	8.879	9.22	9.821	10.002	10.154	10.009	9.999	10.001	9.995
ENSMUSG00000011171	1.312	1.208	1.911	2.667	0.585	2.351	1.878	1.686	1.445	0.533	0.543	0.545	0.559	0.551	0.597
ENSMUSG00000011179	9.374	8.9	9.054	8.687	8.471	8.342	7.998	7.942	11.218	9.582	10.471	9.13	9.551	8.716	9.094
ENSMUSG00000011254	6.388	6.763	7.933	7.273	6.839	6.628	7.407	6.89	6.618	6.542	6.4	6.139	6.1	6.154	6.335
ENSMUSG00000011256	10.717	11.04	11.463	11.383	10.127	10.375	9.489	9.649	11.971	12.129	12.311	11.254	11.39	11.218	11.365
ENSMUSG00000011257	6.086	7.457	7.527	7.612	6.499	8.051	7.354	6.918	6.309	5.656	6.325	5.841	5.704	6.043	6.033
ENSMUSG00000011263	1.462	1.929	2.713	3.032	1.25	3.171	2.232	2.139	0.866	0.848	2.353	0.864	0.882	0.872	1.75
ENSMUSG00000011267	8.347	7.987	7.274	7.519	7.905	7.773	7.781	7.552	7.232	7.363	7.178	7.392	6.905	7.768	7.36
ENSMUSG00000011305	-0.221	-0.211	0.774	0.84	0.066	0.718	0.158	0.655	-0.232	-0.237	-0.233	-0.232	-0.227	-0.23	-0.212
ENSMUSG00000011306	9.159	8.432	8.605	8.109	8.964	8.731	8.457	9.103	9.129	9.251	9.261	9.38	9.093	9.236	9.096
ENSMUSG00000011349	-0.509	-0.502	-0.074	0.266	-0.506	0.261	0.092	0.322	-0.516	-0.52	-0.517	-0.517	-0.513	-0.515	-0.503
ENSMUSG00000011350	0.321	0.585	1.202	0.553	1.182	0.333	0.675	0.652	0.056	0.051	0.055	0.056	0.287	0.058	0.077
ENSMUSG00000011382	4.906	4.918	5.819	4.473	5.188	6.626	5.983	4.548	6.203	6.4	5.821	6.473	6.291	6.504	6.658
ENSMUSG00000011427	6.793	5.572	5.873	7.399	6.037	5.977	5.943	4.95	7.339	7.571	6.747	7.065	6.872	7.436	7.353
ENSMUSG00000011463	1.465	0.695	1.631	3.236	0.676	2.895	2.718	1.596	0.624	0.605	1.694	0.621	1.382	0.63	1.348
ENSMUSG00000011486	0.77	0.229	1.557	2.503	0.218	1.15	0.959	0.513	0.83	0.419	0.184	0.186	0.197	0.85	0.228
ENSMUSG00000011589	1.311	1.025	2.565	0.994	0.7	2.173	0.377	2.7	0.283	0.267	0.278	0.281	0.297	0.288	0.735
ENSMUSG00000011632	0.075	0.139	0.343	0.395	-0.35	-0.102	0.414	-0.125	-0.36	-0.364	-0.361	-0.361	-0.357	-0.359	-0.347
ENSMUSG00000011658	7.433	7.641	6.741	7.716	7.957	6.686	7.861	7.886	7.096	6.892	6.66	7.138	6.881	7.136	7.293
ENSMUSG00000011751	4.415	5.225	5.373	5.689	4.144	5.415	4.453	4.85	4.538	4.119	4.246	3.778	3.946	3.574	4.041
ENSMUSG00000011752	6.896	6.485	6.415	5.995	6.456	5.759	5.828	5.983	6.713	6.287	6.41	5.476	5.384	5.479	5.82
ENSMUSG00000011831	7.438	7.691	6.95	8.2	8.878	8.338	7.828	8.2	7.002	7.349	7.8	8.331	8.03	8.299	8.664
ENSMUSG00000011832	7.159	7.759	6.283	7.787	7.73	7.812	7.582	7.213	7.831	7.93	7.788	7.995	8.255	7.898	8.082
ENSMUSG00000011837	8.856	8.347	7.424	8.306	8.858	8.182	8.175	8.411	7.987	7.796	7.722	7.446	7.44	7.426	7.807
ENSMUSG00000011877	9.583	9.526	9.412	9.298	9.052	9.545	9.172	9.327	9.479	9.676	9.724	8.991	9.28	9.228	9.629
ENSMUSG00000011884	13.094	12.769	12.467	12.224	12.999	12.185	12.022	12.248	12.57	12.816	12.739	12.203	12.156	12.436	12.545
ENSMUSG00000011958	11.846	11.304	10.984	10.957	11.429	11.307	10.978	11.173	11.525	11.663	11.627	11.357	11.393	11.376	11.442
ENSMUSG00000011960	9.602	9.595	9.9	9.736	9.699	9.953	9.728	9.713	10.208	9.983	10.273	10.348	10.556	10.116	10.066
ENSMUSG00000012017	3.776	3.717	3.671	5.03	1.897	3.828	5.392	5.561	2.336	1.344	2.884	2.903	1.433	3.661	1.556
ENSMUSG00000012042	1.417	0.827	2.791	3.207	1.466	1.054	1.693	1.528	0.341	0.321	0.335	0.338	0.357	0.347	0.409
ENSMUSG00000012076	7.625	7.55	6.422	7.315	7.713	6.829	8.118	7.534	7.573	7.506	7.559	7.674	7.644	7.929	7.591
ENSMUSG00000012114	9.941	9.621	9.665	9.68	9.851	10.184	9.324	9.686	9.693	9.938	10.028	9.952	9.896	9.938	10.036
ENSMUSG00000012117	9.179	8.94	8.214	8.579	9.144	8.997	8.974	8.74	9.257	9.279	9.01	8.462	8.148	8.829	8.581
ENSMUSG00000012123	4.467	5.041	5.386	5.1	3.748	4.675	3.806	4.857	4.736	4.995	4.696	4.744	5.179	4.964	5.296
ENSMUSG00000012126	5.487	5.493	5.667	5.904	5.801	5.207	4.527	6.141	6.114	5.834	6.549	7.114	6.925	6.843	6.825
ENSMUSG00000012187	0.224	0.234	0.655	0.692	0.483	0.832	1.295	0.914	0.703	0.207	0.211	0.212	0.748	0.214	1.154
ENSMUSG00000012211	0.35	0.364	0.841	1.943	0.355	1.422	1.385	1.353	0.332	1.059	0.726	0.331	0.339	0.334	1.091
ENSMUSG00000012282	0.697	0.097	1.042	0.139	0.563	1.092	0.447	1.12	0.075	0.069	0.073	0.074	0.079	0.836	0.096
ENSMUSG00000012296	8.049	8.446	7.708	7.885	8.519	8.36	8.179	8.137	8.116	8.042	8.269	8.411	8.486	8.005	8.08
ENSMUSG00000012350	4.289	4.612	4.576	5.603	7.545	7.766	7.388	7.634	6.682	6.757	7.493	9.202	9.051	9.178	9.639
ENSMUSG00000012396	0.447	1.885	2.836	3.028	0.844	2.105	1.744	1.923	0.407	0.387	0.401	0.404	0.423	0.413	0.476
ENSMUSG00000012405	8.219	8.59	7.962	7.864	8.406	8.563	8.484	8.343	8.256	8.117	7.949	7.94	7.892	7.722	7.754
ENSMUSG00000012422	10.567	11.163	12.062	11.439	10.72	11.023	11.379	11.053	10.619	10.115	10.231	10.104	10.18	9.99	10.136
ENSMUSG00000012428	0.406	0.425	1.862	0.5	1.154	1.658	1.666	0.69	0.383	0.372	1.728	2.169	0.392	0.386	0.423
ENSMUSG00000012429	9.279	9.823	9.542	9.469	9.448	9.251	9.701	9.379	8.676	8.886	8.652	8.725	8.607	8.814	8.742
ENSMUSG00000012443	9.667	9.457	9.443	9.155	9.274	9.305	9.082	8.97	9.161	8.03	8.295	8.602	8.928	8.227	8.053
ENSMUSG00000012483	9.446	10.388	10.929	10.253	9.518	10.14	10.196	9.595	9.011	8.417	8.465	8.45	8.475	8.285	8.293
ENSMUSG00000012519	4.689	4.986	5.776	4.706	6.283	5.255	6.331	6.68	3.191	4.526	4.429	3.39	4.085	5.296	5.331
ENSMUSG00000012520	0.247	-0.03	0.772	1.447	-0.037	1.066	0.851	0.997	-0.057	-0.064	-0.059	-0.058	-0.051	-0.055	-0.031
ENSMUSG00000012535	9.951	9.621	10.279	9.56	9.519	9.596	9.098	9.28	10.581	10.633	10.842	10.315	10.402	10.378	10.339
ENSMUSG00000012609	7.58	7.435	7.472	8.089	7.393	7.905	7.95	7.4	7.843	7.726	7.707	8.094	8.171	7.377	7.536
ENSMUSG00000012640	7.667	7.107	7.818	7.929	7.693	8.059	7.658	7.324	7.891	7.773	7.997	8.246	8.161	7.803	8.065
ENSMUSG00000012705	1.357	2.109	2.592	3.314	2.201	3.113	3.073	2.124	2.23	1.941	1.535	2.117	2.999	2.588	1.685
ENSMUSG00000012777	0.627	0.36	1.739	0.89	0.351	1.54	1.893	1.257	0.896	0.317	1.12	0.325	0.334	0.329	0.359
ENSMUSG00000012819	6.171	6.146	7.128	7.598	6.483	6.773	7.218	6.815	5.42	6.09	6.408	6.25	6.054	5.773	6.232
ENSMUSG00000012848	12.885	14.014	13.217	13.07	12.799	13.988	13.207	12.555	13.102	12.698	12.79	12.012	12.161	12.42	12.295
ENSMUSG00000012889	1.977	0.993	3.035	2.168	1.295	3.092	2.099	2.563	0.927	1.93	0.922	1.682	2.491	0.933	0.991
ENSMUSG00000013033	6.666	7.587	8.667	7.961	6.355	7.931	8.212	8.416	5.573	5.418	6.027	6.486	6.867	6.099	5.768
ENSMUSG00000013076	3.268	3.532	5.332	6.417	2.999	4.062	5.688	4.976	3.121	2.481	1.464	3.018	2.35	2.869	2.354
ENSMUSG00000013083	0.819	0.475	0.575	2.663	0.848	0.84	3.357	2.734	0.964	0.379	0.394	1.308	1.018	0.406	1.181
ENSMUSG00000013089	7.434	6.834	6.356	6.912	6.561	7.278	6.599	6.843	6.212	5.904	6.224	7.076	6.884	6.922	6.829
ENSMUSG00000013091	1.45	1.627	1.097	0.781	1.257	0.936	1.538	0.914	1.548	1.083	1.115	0.728	1.17	0.884	0.961
ENSMUSG00000013150	5.299	4.68	5.986	5.644	4.531	4.662	3.911	4.319	5.112	4.917	4.585	3.929	3.688	3.82	2.881
ENSMUSG00000013155	7.384	7.504	6.799	7.312	7.062	6.392	7.151	6.838	6.612	6.271	6.349	6.147	5.922	6.37	5.516
ENSMUSG00000013158	0.07	0.379	0.822	1.113	0.56	1.098	0.895	1.032	0.057	0.052	0.056	0.057	0.063	0.059	0.08
ENSMUSG00000013160	11.154	11.097	11.341	11.029	11.315	11.381	11.626	11.75	11.025	10.477	10.645	10.655	10.951	10.506	10.405
ENSMUSG00000013236	10.515	11.041	12.452	11.307	10.297	11.934	10.241	10.148	10.604	11.017	11.073	10.323	10.422	10.507	10.645
ENSMUSG00000013275	8.344	8.052	8.327	8.571	7.738	8.031	7.637	8.481	10.223	9.394	10.586	10.07	10.969	9.41	9.547
ENSMUSG00000013338	1.963	2.09	3.785	3.549	2.625	3.498	3.175	2.953	0.878	0.849	0.869	0.874	0.902	0.887	1.379
ENSMUSG00000013353	1.916	2.662	2.697	3.21	1.65	2.692	2.77	2.209	0.776	0.755	0.77	0.773	0.794	0.782	0.85
ENSMUSG00000013367	0.312	1.279	2.146	1.677	0.319	1.455	1.237	1.14	0.291	0.281	0.288	0.887	0.3	0.294	0.328
ENSMUSG00000013415	2.958	2.432	4.259	5.099	2.341	4.013	4.684	3.529	0.836	0.789	0.822	0.83	0.876	0.851	0.994
ENSMUSG00000013418	2.944	2.305	3.086	3.035	3.431	2.728	3.091	3.537	1.51	2.008	2.488	3.084	2.386	1.751	2.812
ENSMUSG00000013419	2.408	2.544	4.969	5.026	1.407	3.741	4.096	4.423	2.702	3.26	2.569	2.351	1.333	1.31	2.12
ENSMUSG00000013465	10.5	9.999	9.803	9.694	10.432	10.281	9.673	10.272	10.245	10.456	10.276	10.383	10.302	10.537	10.372
ENSMUSG00000013483	1.938	2.043	3.291	3.56	1.98	3.147	3.05	2.814	1.181	1.864	2.038	1.791	2.133	1.449	1.256
ENSMUSG00000013495	8.642	8.34	7.317	7.34	8.948	7.801	8.507	8.716	8.074	8.345	8.285	8.501	8.326	8.511	8.611
ENSMUSG00000013523	2.677	3.121	3.524	4.018	4.304	4.362	5.331	5.113	2.336	2.695	2.634	5.153	5.068	3.638	4.441
ENSMUSG00000013539	8.87	8.797	8.857	9.188	9.104	8.645	9.153	9.325	8.588	8.664	8.705	8.326	8.468	8.404	8.45
ENSMUSG00000013562	1.487	0.945	0.862	2.609	1.83	0.881	0.299	1.554	0.207	0.191	0.202	0.731	0.221	0.212	0.264
ENSMUSG00000013584	2.837	3.328	3.731	3.995	6.034	6.139	3.111	3.403	5.91	5.306	5.625	5.939	6.598	5.716	6.078
ENSMUSG00000013593	10.967	10.662	10.747	10.408	11.098	11.008	10.67	11.226	10.838	10.543	10.624	10.316	10.173	10.43	10.474
ENSMUSG00000013611	1.577	1.672	2.59	3.98	2.264	2.72	3.027	2.168	0.943	2.65	0.936	0.94	1.504	1.652	1.026
ENSMUSG00000013622	10.063	10.407	10.358	9.736	10.412	9.985	10.378	10.221	9.314	9.39	9.47	9.314	9.274	9.547	9.51
ENSMUSG00000013629	7.518	7.842	7.969	8.255	7.51	8.301	7.416	7.649	8.037	8.493	8.341	7.833	8.553	8.854	8.44
ENSMUSG00000013643	2.502	2.516	0.657	3.462	2.971	0.917	2.031	1.687	0.461	0.437	0.454	0.458	0.481	0.468	0.543
ENSMUSG00000013646	8.999	8.589	7.836	7.763	8.74	8.011	7.493	8.1	8.368	8.845	8.243	7.792	7.767	7.922	8.096
ENSMUSG00000013653	-0.062	0.209	-0.289	0.911	0.484	-0.322	0.3	0.28	-0.334	-0.338	-0.335	-0.334	-0.33	-0.332	-0.316
ENSMUSG00000013662	10.017	9.277	9.978	9.197	9.928	9.033	9.183	9.422	10.002	9.972	9.944	9.877	10.074	9.873	9.994
ENSMUSG00000013663	10.856	10.308	10.357	10.296	10.74	10.107	10.385	10.643	11.938	11.56	11.697	11.671	11.908	11.568	11.545
ENSMUSG00000013668	-0.238	1.002	-0.032	-0.488	-0.533	-0.534	0.15	0.496	-0.549	-0.554	-0.551	-0.55	-0.544	-0.547	-0.528
ENSMUSG00000013698	10.958	10.333	9.119	9.19	11.362	10.745	9.619	10.407	10.672	10.1	10.014	10.79	10.774	10.76	10.886
ENSMUSG00000013701	6.043	6.813	7.037	7.057	6.107	6.129	6.573	6.331	6.088	6.179	6.404	5.641	5.759	5.734	5.752
ENSMUSG00000013707	10.811	10.809	9.501	10.022	11.153	10.336	10.215	10.188	9.689	10.29	9.563	9.438	9.113	9.947	9.81
ENSMUSG00000013736	8.848	8.24	7.816	7.907	8.842	7.87	8.399	8.699	9.153	8.821	8.713	8.728	8.613	8.666	8.799
ENSMUSG00000013766	0.23	0.306	-0.094	2.596	0.577	-0.211	1.931	1.401	-0.265	-0.286	-0.271	-0.267	-0.246	-0.258	-0.19
ENSMUSG00000013787	10.087	10.382	10.398	10.095	9.768	10.531	10.346	10.732	10.302	10.344	10.214	10.421	10.341	10.331	10.158
ENSMUSG00000013822	10.214	11.256	10.846	10.643	10.462	10.95	11.002	10.592	9.586	9.131	9.068	8.799	9.013	9.056	8.958
ENSMUSG00000013833	9.069	8.4	7.96	8.406	8.795	8.37	8.392	8.806	9.11	9.401	9.521	8.96	9.325	9.446	9.134
ENSMUSG00000013846	8.264	8.955	9.223	8.589	8.719	9.748	9.025	8.979	8.908	8.456	8.405	8.616	8.732	9.017	8.895
ENSMUSG00000013858	9.142	9.603	8.7	9.48	9.433	9.71	9.715	9.725	8.825	9.064	9.024	9.02	9.22	9.358	9.316
ENSMUSG00000013878	6.266	6.492	5.475	6.135	5.958	6.523	6.296	6.239	5.748	6.127	5.749	6.162	6.283	6.11	6.251
ENSMUSG00000013921	1.348	1.439	4.304	2.859	1.384	2.978	4.498	3.943	0.877	0.84	0.866	2.749	1.549	2.289	1.003
ENSMUSG00000013928	2.3	3.151	3.151	2.247	2.481	2.801	2.945	2.631	2.751	2.659	2.278	2.992	3.388	2.917	3.565
ENSMUSG00000013936	1.615	2.249	1.772	3.127	1.236	2.154	2.298	2.473	0.887	1.095	0.882	1.835	1.54	0.891	1.269
ENSMUSG00000013973	6.49	5.753	5.607	6.057	6.395	5.023	5.917	6.056	5.889	6.177	6.06	5.978	6.237	6.258	5.491
ENSMUSG00000013974	6.741	7.365	5.736	4.827	5.995	6.144	5.901	7.064	7.822	6.972	7.037	10.008	10.359	10.603	10.785
ENSMUSG00000013997	8.806	8.945	8.665	8.644	8.816	8.05	8.654	8.408	8.584	8.543	8.488	8.683	8.662	8.472	8.555
ENSMUSG00000014030	2.28	3.013	4.341	4.264	3.388	3.791	3.595	3.588	1.69	2.599	3.267	3.914	1.717	4.091	3.794
ENSMUSG00000014039	7.187	7.516	7.703	7.378	6.82	7.336	7.977	7.373	7.351	8.03	7.987	7.974	7.711	7.407	7.922
ENSMUSG00000014074	8.174	8.437	8.342	8.13	7.915	8.317	7.998	7.825	8.143	8.237	8.059	8.137	8.071	8.441	8.217
ENSMUSG00000014075	8.651	9.446	8.71	8.516	10.104	10.035	11.14	10.324	8.377	8.02	8.051	10.28	10.337	9.506	9.823
ENSMUSG00000014077	10.049	9.661	9.819	9.803	9.742	9.527	9.974	10.102	11.107	10.405	10.774	10.375	10.769	10.407	10.399
ENSMUSG00000014104	-0.445	-1.127	-0.737	-0.704	-1.13	-0.892	-1.123	-0.914	-1.135	-1.137	-1.135	-1.135	-1.133	-1.134	-1.128
ENSMUSG00000014158	4.787	4.331	4.967	4.182	4.799	4.925	4.832	4.427	4.077	4.926	5.202	4.224	4.381	4.484	4.262
ENSMUSG00000014164	1.845	1.954	2.912	2.668	2.504	2.408	1.708	2.326	1.567	0.969	0.979	2.09	0.997	1.234	1.039
ENSMUSG00000014177	9.444	9.261	9.075	9.458	9.464	8.672	9.232	9.186	9.196	9.342	9.059	9.05	8.751	8.985	8.892
ENSMUSG00000014195	11.272	10.973	10.791	10.407	11.052	10.999	10.609	10.87	11.152	11.319	11.273	11.396	11.38	11.287	11.315
ENSMUSG00000014198	1.852	2.331	3.354	3.554	3.07	4.195	3.011	3.145	1.898	1.825	1.224	1.503	1.255	2.823	1.942
ENSMUSG00000014226	10.946	10.467	10.981	10.798	10.907	9.808	10.553	10.812	11.2	10.66	10.666	10.313	10.178	10.344	10.202
ENSMUSG00000014232	6.52	6.955	6.487	6.306	6.547	7.092	7.075	6.711	5.902	6.15	5.953	6.259	6.628	6.533	6.456
ENSMUSG00000014243	6.336	7.37	8.25	6.731	7.381	8.048	7.743	7.367	6.973	6.324	6.648	6.442	6.862	6.426	6.502
ENSMUSG00000014245	6.067	5.56	4.563	5.376	6.255	5.019	6.216	5.855	6.288	6.268	6.344	6.582	6.422	6.351	6.347
ENSMUSG00000014294	10.878	12.345	12.656	11.839	11.213	12.305	11.78	11.21	10.658	10.11	10.091	9.749	9.885	10.053	9.764
ENSMUSG00000014301	3.415	4.81	5.323	4.522	3.642	4.45	4.639	4.568	3.373	3.335	3.927	3.428	3.883	3.959	3.722
ENSMUSG00000014303	3.776	4.361	4.046	4.485	4.136	5.407	5.534	6.202	4.009	4.896	4.204	5.256	6.007	5.486	5.178
ENSMUSG00000014313	11.011	12.265	12.829	12.058	11.177	11.94	11.976	11.291	11.174	10.55	10.712	10.166	10.444	10.324	10.095
ENSMUSG00000014329	3.035	3.723	5.749	5.039	2.409	4.202	6.254	5.93	1.003	0.94	0.984	0.995	1.474	1.729	1.212
ENSMUSG00000014349	10.393	10.259	10.808	9.974	10.1	10.597	10.184	10.286	10.879	10.481	10.568	10.229	10.088	10.132	10.178
ENSMUSG00000014351	0.103	0.435	1.628	0.96	1.308	0.796	0.769	0.887	0.087	0.08	0.085	0.086	0.093	0.089	0.114
ENSMUSG00000014353	8.641	8.567	8.261	8.143	8.229	7.626	8.049	7.597	8.5	8.974	9.128	8.632	8.737	8.608	8.493
ENSMUSG00000014355	9.533	9.704	9.859	9.613	9.242	9.715	9.619	9.31	10.278	10.478	10.694	10.496	10.588	10.285	10.425
ENSMUSG00000014361	4.067	4.843	4.801	6.21	3.702	4.425	7.287	6.102	2.546	4.988	6.228	6.656	3.409	6.658	5.642
ENSMUSG00000014402	10.335	10.248	10.038	9.607	10.371	9.819	10.266	10.178	9.545	9.57	9.601	9.399	9.539	9.421	9.494
ENSMUSG00000014418	10.624	10.42	10.574	10.527	9.832	9.694	9.685	9.587	11.001	11.708	11.618	11.042	10.828	10.867	11.083
ENSMUSG00000014426	8.799	9.566	9.271	8.828	8.44	9.317	7.637	7.32	8.469	9.087	8.888	7.828	8.168	8.478	8.698
ENSMUSG00000014444	8.867	8.456	7.6	8.436	8.717	7.636	8.264	8.161	9.686	10.239	10.335	9.757	9.979	9.733	9.822
ENSMUSG00000014453	2.393	3.591	3.773	3.701	2.099	3.069	6.487	6.951	4.418	3.909	5.085	6.943	7.093	5.573	4.835
ENSMUSG00000014470	11.727	11.614	10.363	10.77	11.631	11.379	11.253	11.383	10.143	10.135	10.057	10.788	10.653	10.833	10.794
ENSMUSG00000014496	6.159	6.496	5.606	6.429	6.045	6.567	6.303	6.51	6.43	7.015	6.535	7.138	7.243	6.989	6.74
ENSMUSG00000014498	7.386	6.972	7.452	7.473	7.071	6.899	7.724	7.213	8	8.278	8.697	8.645	8.801	8.293	8.612
ENSMUSG00000014503	5.546	5.639	6.056	6.417	5.527	5.553	6.331	6.51	5.621	5.722	6.047	6.671	6.812	6.167	6.248
ENSMUSG00000014504	10.143	10.812	12.015	10.845	10.313	10.506	10.901	10.614	10.188	9.839	9.838	9.479	9.405	9.569	9.415
ENSMUSG00000014529	1.27	1.086	1.129	1.944	0.848	0.32	1.77	0.795	0.873	0.288	0.294	0.296	0.305	0.3	0.33
ENSMUSG00000014542	0.359	0.054	1.384	1.925	0.043	1.449	1.198	0.76	0.016	0.006	0.013	0.015	0.025	0.019	0.052
ENSMUSG00000014543	5.397	5.062	6.104	5.667	9.38	8.364	9.468	9.293	5.601	4.207	5.13	5.979	6.371	8.106	8.184
ENSMUSG00000014547	7.027	6.086	7	6.575	7.068	6.498	6.113	5.755	7.73	8.319	7.801	8.419	8.353	8.129	8.188
ENSMUSG00000014550	7.911	8.008	8.243	7.806	8.028	7.969	7.773	7.732	8.381	8.394	7.984	8.458	7.959	8.175	8.217
ENSMUSG00000014551	9.139	9.509	9.9	9.092	9.218	9.358	9.275	9.12	8.717	8.321	8.33	8.042	8.01	8.202	8.203
ENSMUSG00000014554	9.766	10.287	9.745	9.507	10.062	9.74	10.209	10.124	9.189	9.382	9.067	9.636	9.339	9.639	9.559
ENSMUSG00000014592	8.674	9.799	11.163	10.22	8.837	9.505	9.75	9.201	8.455	8.18	8.231	8.058	8.288	8.36	8.026
ENSMUSG00000014599	4.998	4.472	5.92	7.339	5.503	5.405	7.54	8.096	5.848	4.663	5.036	4.683	5.267	5.894	4.459
ENSMUSG00000014601	8.886	8.584	8.422	8.048	8.894	8.618	8.247	8.524	9.4	9.535	9.44	9.414	9.215	9.316	9.44
ENSMUSG00000014602	4.687	3.81	6.661	5.839	4.759	5.449	6.159	5.717	5.404	5.508	5.572	4.639	5.437	5.031	5.381
ENSMUSG00000014603	0.069	-0.26	0.863	1.526	-0.27	-0.272	0.879	0.475	0.209	-0.308	-0.301	-0.299	-0.289	-0.295	-0.261
ENSMUSG00000014606	11.428	11.371	10.865	11.129	11.451	11.039	11.655	11.732	11.413	11.355	11.316	11.446	11.391	11.216	11.217
ENSMUSG00000014609	1.594	1.636	3.453	3.437	2.147	2.479	2.996	3.399	3.828	1.926	2.385	3.396	3.813	3.644	3.354
ENSMUSG00000014633	8.446	9.719	10.085	9.737	9.018	9.914	10.176	9.461	8.463	7.749	7.869	7.512	7.387	7.549	6.974
ENSMUSG00000014668	9.684	9.506	9.437	10.007	9.705	9.529	9.55	9.661	9.884	9.987	9.891	9.786	9.809	9.76	9.703
ENSMUSG00000014686	2.244	2.642	4.462	3.371	2.964	4.036	5.913	5.483	3.451	2.59	3.05	7.183	7.18	5.464	5.336
ENSMUSG00000014704	0.96	1.259	2.468	1.242	1.395	1.202	2.144	2.381	0.647	0.635	0.877	0.645	1.656	1.251	0.691
ENSMUSG00000014725	2.622	2.858	2.27	3.829	2.687	1.139	2.62	2.331	0.695	0.67	0.687	0.692	0.717	0.703	0.784
ENSMUSG00000014747	0.232	-0.245	0.097	0.128	-0.248	0.357	0.027	0.401	-0.254	-0.256	-0.255	-0.254	-0.252	-0.253	-0.024
ENSMUSG00000014748	11.192	11.372	10.767	10.723	11.279	11.17	10.658	10.686	10.317	10.356	10.209	9.962	9.772	10.24	10.251
ENSMUSG00000014763	8.847	8.043	8.469	8.104	8.696	7.986	7.908	8.589	9.022	9.292	8.898	9.533	9.335	9.136	9.321
ENSMUSG00000014767	9.458	9.115	8.792	9.075	9.506	8.663	9.202	9.412	8.972	8.845	8.862	9.084	8.943	8.967	8.979
ENSMUSG00000014769	11.995	12.149	12.848	11.976	11.955	11.674	12.05	12.037	12.088	11.645	11.716	11.014	11.165	11.231	11.126
ENSMUSG00000014771	0	0	0	0	0	0	0	0	0	0	0	0	0	0	0
ENSMUSG00000014773	2.015	1.153	3.586	4.31	1.113	2.408	3.955	5.471	3.509	2.187	2.896	2.281	1.036	1.012	1.148
ENSMUSG00000014776	0.006	0.035	0.686	0.737	0.017	1.383	2.101	2.495	-0.033	-0.051	1.25	-0.035	-0.016	-0.027	0.033
ENSMUSG00000014778	6.59	8.01	8.265	7.379	7.031	8.622	8.211	8.556	5.782	7.123	6.748	7.22	7.238	7.147	7.448
ENSMUSG00000014782	2.107	2.213	4.819	4.602	2.92	3.977	3.194	3.093	3.134	3.424	4.281	2.741	1.481	1.461	2.205
ENSMUSG00000014786	4.281	4.929	5.272	4.773	4.569	5.563	5.738	5.807	4.037	4.376	3.485	3.642	4.496	3.198	3.706
ENSMUSG00000014791	4.696	5.183	4.469	5.798	4.913	5.976	5.979	4.815	5.074	5.617	5.908	4.568	5.08	4.188	4.376
ENSMUSG00000014813	2.409	2.675	4.3	2.372	1.68	2.884	4.063	3.76	3.528	1.489	1.243	2.085	3.08	1.262	1.992
ENSMUSG00000014837	4.888	4.12	3.311	4.43	4.775	3.596	5.444	4.424	5.244	5.069	5.349	4.716	4.821	5.099	5.196
ENSMUSG00000014846	3.684	2.973	4.194	4.794	4.343	3.99	5.632	5.268	5.154	5.026	5.029	5.49	5.353	7.951	6.581
ENSMUSG00000014850	7.536	7.559	7.679	8.125	7.088	7.858	7.585	7.568	7.804	7.862	7.939	7.69	7.537	7.825	8.083
ENSMUSG00000014852	1.73	1.798	3.894	3.308	2.742	4.034	3.636	3.312	2.64	3.232	3.379	5.287	5.676	4.053	4.9
ENSMUSG00000014856	9.763	10.618	10.231	10.172	10.078	10.501	10.298	10.009	9.305	9.072	9.024	8.658	8.597	9.061	8.851
ENSMUSG00000014859	10.855	10.621	9.999	10.408	10.795	10.094	10.329	10.468	10.44	10.525	10.476	10.285	10.177	10.304	10.343
ENSMUSG00000014867	12.213	11.68	11.369	11.645	12.209	11.536	11.716	12.215	12.164	12.042	12.075	11.742	11.816	11.866	11.822
ENSMUSG00000014873	8.52	8.782	8.005	8.174	8.566	8.327	8.061	8.207	8.388	8.422	8.402	8.89	8.508	8.673	8.59
ENSMUSG00000014905	9.33	8.949	9.28	9.621	9.589	8.881	9.269	9.365	9.344	9.153	9.241	9.457	9.445	9.403	9.374
ENSMUSG00000014907	6.168	7.177	6.227	6.451	5.991	6.666	6.815	6.183	6.081	5.831	5.646	5.83	5.867	6.126	5.609
ENSMUSG00000014932	3.635	3.79	4.133	5.616	4.376	3.837	5.875	5.318	4.858	4.654	4.586	3.14	4.538	4.008	4.514
ENSMUSG00000014956	11.074	10.589	11.36	11.099	10.946	10.492	11.218	11.377	11.622	11.217	11.397	11.309	11.368	11.288	11.157
ENSMUSG00000014959	11.118	10.708	11.071	10.944	11.179	10.455	10.773	11.233	11.091	11.091	11.1	10.502	10.418	10.758	10.721
ENSMUSG00000014980	6.703	7.021	6.994	6.775	6.872	6.553	6.022	6.972	6.625	6.444	6.457	6.048	5.53	6.349	6.038
ENSMUSG00000015001	1.765	1.886	2.699	3.708	2.09	2.471	2.68	1.115	0.746	1.377	0.74	1.44	0.765	0.753	0.823
ENSMUSG00000015002	11.539	11.439	11.326	11.313	10.971	10.928	10.652	10.378	11.962	12.027	12.112	11.272	11.276	11.51	11.406
ENSMUSG00000015013	9.193	10.362	10.887	9.957	9.639	10.541	10.251	9.619	9.287	9.024	8.91	8.612	8.645	8.818	8.737
ENSMUSG00000015016	7.262	6.874	7.536	6.909	6.563	7.302	6.503	6.58	7.164	7.404	7.402	6.81	6.823	7.017	6.715
ENSMUSG00000015023	7.813	7.976	7.999	7.515	7.811	8.38	7.832	7.89	7.55	7.347	7.349	7.336	7.363	7.629	7.454
ENSMUSG00000015027	7.302	6.889	7.254	7.018	6.879	6.625	6.868	7.109	7.213	7.608	7.327	7.357	7.433	7.116	6.852
ENSMUSG00000015053	5.7	5.091	6.571	6.72	4.421	4.398	4.778	3.899	2.81	3.613	2.997	1.552	1.962	1.579	2.451
ENSMUSG00000015083	6.233	5.484	4.846	4.781	5.785	5.832	6.549	5.128	5.282	5.991	5.628	6.297	5.847	5.875	6.119
ENSMUSG00000015085	-0.447	0.178	0.764	-0.384	-0.442	1.082	-0.417	0.598	-0.463	-0.471	-0.465	-0.464	-0.456	-0.461	-0.435
ENSMUSG00000015087	9.5	9.684	9.963	9.602	9.43	10.325	9.688	9.714	9.75	9.549	9.575	9.368	9.484	9.457	9.577
ENSMUSG00000015090	-0.232	-0.221	1.48	0.325	-0.228	0.5	0.865	0.596	-0.247	-0.03	-0.249	-0.248	-0.241	-0.245	-0.222
ENSMUSG00000015092	10.856	11.577	12.133	11.248	11.189	11.713	11.716	11.621	10.644	10.204	10.245	10.057	10.192	10.138	10.189
ENSMUSG00000015093	2.431	2.702	2.862	3.687	1.763	2.869	2.468	2.398	3.662	3.936	4.341	3.608	3.685	3.442	3.787
ENSMUSG00000015094	2.377	2.131	5.113	4.761	1.423	3.877	5.862	6.458	0.771	0.706	0.752	1.508	1.277	0.792	1.486
ENSMUSG00000015095	9.773	9.339	8.493	9.171	9.832	9.371	9.694	9.503	9.547	10.108	9.842	10.217	10.287	10.077	10.286
ENSMUSG00000015112	7.504	7.206	8.157	8.045	7.627	7.536	7.573	7.353	8.736	8.721	8.73	8.375	8.076	8.092	8.146
ENSMUSG00000015120	8.785	8.482	8.523	8.361	8.71	7.603	8.398	8.438	9.808	9.425	9.799	10.001	10.08	9.661	9.726
ENSMUSG00000015126	7.617	7.779	7.475	7.514	7.802	5.638	7.446	7.967	7.325	7.321	6.616	6.95	6.712	7.059	6.771
ENSMUSG00000015127	5.468	4.207	4.392	4.852	4.899	4.227	4.55	4.539	5.669	6.022	5.549	6.098	5.6	5.799	5.763
ENSMUSG00000015133	10.663	11.28	10.733	11.571	10.311	10.665	11.513	11.345	11.582	11.843	11.873	11.965	12.027	11.618	11.888
ENSMUSG00000015134	1.747	1.461	5.127	3.669	1.429	3.317	3.097	2.606	2.747	3.095	3.72	3.026	3.69	1.65	2.099
ENSMUSG00000015143	9.886	10.23	11.122	11.034	9.077	10.056	10.415	10.306	10.602	11.015	10.769	9.711	9.709	8.785	8.74
ENSMUSG00000015149	10.226	9.909	10.283	9.641	10.616	10.446	10.152	10.51	9.969	9.884	10.01	9.747	9.817	9.663	9.679
ENSMUSG00000015165	12.108	11.931	11.978	11.594	11.979	11.939	11.846	12.078	12.058	11.896	11.943	11.915	12.148	11.942	11.929
ENSMUSG00000015176	9.915	9.87	10.236	9.781	9.677	10.352	9.379	9.474	10.362	10.197	10.522	10.042	10.146	10.217	10.131
ENSMUSG00000015189	8.12	7.689	7.016	7.725	8.113	7.664	7.243	7.485	8.884	8.949	9.151	9.163	9.083	8.942	9.193
ENSMUSG00000015202	6.738	6.017	7.416	6.912	6.918	6.85	6.352	5.616	7.503	7.326	6.739	6.679	6.49	7.217	7.157
ENSMUSG00000015214	9.898	9.526	10.045	9.989	9.182	9.256	8.843	8.941	11.141	11.154	11.323	10.594	10.749	10.256	10.554
ENSMUSG00000015217	5.125	5.059	3.795	4.32	4.578	4.653	3.302	3.953	4.563	4.159	4.045	3.81	3.643	3.909	3.594
ENSMUSG00000015222	3.618	3.659	4.946	4.168	4.085	4.754	4.062	4.362	2.433	2.778	2.257	1.593	2.163	3.162	2.083
ENSMUSG00000015224	2.352	3.326	3.232	3.948	3.294	2.74	3.207	2.917	2.199	1.447	2.294	2.189	1.489	2.794	3.099
ENSMUSG00000015242	1.265	1.599	1.128	1.786	1.308	1.019	0.995	0.598	0.321	0.313	0.319	0.32	0.329	0.324	0.352
ENSMUSG00000015243	4.005	4.377	5.157	4.905	4.842	4.856	4.971	5.525	2.978	4.779	6.183	5.59	5.318	6.809	6.553
ENSMUSG00000015247	10.136	10.095	9.692	10.012	10.418	9.663	10.452	10.267	10.104	9.945	10.038	9.71	9.806	9.728	9.666
ENSMUSG00000015289	8.646	9.877	10.238	9.29	9.045	9.455	9.889	9.134	8.215	8.121	7.591	7.819	7.395	7.967	8.017
ENSMUSG00000015290	9.542	10.097	10.077	9.444	9.693	10.458	9.309	9.557	9.661	8.838	9.095	8.453	8.675	8.743	8.659
ENSMUSG00000015291	11.36	10.782	9.854	10.892	11.195	10.467	11.099	11.315	11.259	11.383	11.428	11.872	11.97	11.484	11.765
ENSMUSG00000015305	4.261	5.814	6.496	6.753	4.746	6.032	8.562	7.91	5.258	6.39	5.849	8.698	8.635	7.033	6.942
ENSMUSG00000015312	8.19	7.911	9.709	10.378	10.746	10.968	11.616	11.564	11.447	10.839	11.333	11.337	11.774	11.389	11.539
ENSMUSG00000015314	6.117	6.153	6.23	7.282	5.955	5.63	7.569	7.172	7.69	8.07	7.697	8.646	8.69	7.623	7.653
ENSMUSG00000015316	2.122	3.112	2.897	3.956	3.488	3.747	3.197	3.205	2.917	2.429	1.988	1.998	2.218	2.88	2.915
ENSMUSG00000015335	8.111	8.598	8.172	7.951	8.31	7.589	8.109	7.952	7.425	7.759	7.242	6.974	6.779	7.327	7.489
ENSMUSG00000015337	5.561	5.904	5.871	5.931	5.396	5.954	6.09	5.806	5.232	4.945	5.409	4.992	4.805	5.733	5.495
ENSMUSG00000015340	8.31	8.762	8.27	7.779	12.833	12.773	11.994	12.156	9.212	8.532	8.896	12.092	12.082	12.746	12.723
ENSMUSG00000015341	10.115	9.567	9.207	9.768	10.153	8.928	9.573	10.034	10.084	9.921	9.981	9.822	9.754	9.617	9.781
ENSMUSG00000015342	3.868	3.892	4.172	4.06	2.495	2.713	4.431	3.938	4.459	4.817	5.692	4.995	4.512	5.362	5.037
ENSMUSG00000015354	4.016	4.355	3.293	5.212	4.244	3.399	4.422	2.837	1.597	2.473	3.165	4.143	1.63	3.363	2.084
ENSMUSG00000015355	12.402	12.679	11.81	11.872	12.706	11.938	12.282	12.037	11.632	11.394	11.508	11.7	11.506	11.882	11.808
ENSMUSG00000015357	9.268	8.306	8.032	8.182	9.127	8.519	8.578	8.988	9.337	9.215	9.129	9.107	8.968	8.98	9.162
ENSMUSG00000015363	10.436	10.075	10.24	9.95	10.02	10.012	9.419	10.022	10.22	10.205	10.156	9.403	9.581	9.695	9.578
ENSMUSG00000015365	1.039	1.375	1.922	3.234	1.306	2.244	2.366	1.009	0.303	0.279	0.296	0.3	0.323	0.31	0.385
ENSMUSG00000015377	7.398	7.12	6.328	7.249	6.972	6.856	7.313	7.487	6.814	7.17	7.193	7.789	7.399	7.371	7.513
ENSMUSG00000015396	12.522	11.77	12.855	12.431	12.978	12.214	13.122	13.707	14.921	13.921	15.061	14.777	15.193	14.493	14.833
ENSMUSG00000015401	5.186	5.628	6.298	6.624	3.589	1.783	1.541	1.713	3.977	3.939	3.934	1.198	1.261	2.125	1.42
ENSMUSG00000015405	1.659	2.714	1.707	3.334	2.626	2.691	3.147	1.094	3.395	2.648	2.065	1.057	1.078	1.066	1.137
ENSMUSG00000015437	1.814	1.323	2.773	1.921	1.302	2.321	2.415	3.209	3.767	1.792	1.977	3.299	2.065	3.24	1.898
ENSMUSG00000015441	-1.311	-1.308	-0.905	-0.871	-1.31	-0.577	-1.303	-1.086	-1.315	-1.316	-1.315	-1.315	-1.313	-1.314	-1.308
ENSMUSG00000015443	-0.278	-0.264	0.583	0.31	0.645	0.633	1.394	0.031	-0.297	-0.306	-0.3	-0.298	-0.289	-0.294	-0.265
ENSMUSG00000015451	1.594	1.673	3.632	3.107	1.283	3.515	4.112	3.456	1.208	2.383	3.143	1.701	3.016	1.507	1.667
ENSMUSG00000015452	4.543	5.491	6.236	6.959	4.264	5.965	5.589	5.692	3.953	4.559	4.329	4.461	4.479	4.149	3.179
ENSMUSG00000015461	11.274	10.606	10.898	10.71	10.84	10.687	10.348	10.782	11.138	11.43	11.163	11.01	10.943	11.037	11.059
ENSMUSG00000015467	4.796	5.012	5.879	4.767	4.486	4.545	4.72	3.772	4.876	4.816	4.793	3.655	3.624	4.52	3.51
ENSMUSG00000015468	6.032	5.969	8.752	8.295	5.756	5.814	6.318	6.474	8.536	9.761	9.839	7.041	7.241	7.86	7.23
ENSMUSG00000015474	9.431	9.96	9.734	9.69	8.651	9.185	8.956	8.656	8.874	9.182	9.066	7.67	7.634	8.249	8.167
ENSMUSG00000015476	4.806	5.441	4.266	5.523	4.061	4.792	4.117	4.128	5.095	5.901	5.874	4.533	4.201	4.788	4.637
ENSMUSG00000015478	9.181	9.807	9.184	9.46	9.555	8.697	9.632	9.564	8.174	8.308	7.995	8.152	8.197	8.164	8.029
ENSMUSG00000015484	1.365	2.078	3.385	4.273	1.994	2.628	2.863	1.895	0.607	0.577	0.944	0.603	0.634	0.617	0.713
ENSMUSG00000015488	8.866	9.237	9.048	8.825	8.434	8.573	8.742	8.524	8.748	8.899	8.771	8.955	8.776	8.837	8.847
ENSMUSG00000015501	6.999	7.66	6.968	6.992	7.131	7.787	6.265	6.472	8.286	7.631	7.829	8.699	8.916	8.909	8.485
ENSMUSG00000015519	-0.389	-0.062	1.124	0.131	0.131	0.3	-0.368	0.249	-0.4	-0.405	-0.402	-0.401	-0.396	-0.398	-0.381
ENSMUSG00000015522	8.947	9.014	8.964	9.529	8.833	9.474	8.797	8.648	9.678	9.516	9.698	9.955	10.126	9.633	9.854
ENSMUSG00000015533	2.149	2.391	1.587	3.446	1.583	2.391	2.937	2.55	0.965	1.375	0.96	1.59	0.982	2.423	1.034
ENSMUSG00000015536	8.25	8.521	8.904	7.847	8.756	8.142	8.722	8.532	7.871	7.849	7.907	7.859	7.782	8.136	7.843
ENSMUSG00000015542	7.352	7.371	6.803	6.406	7.661	6.819	6.837	7.146	7.343	7.097	7.025	6.699	7.213	7.047	7.095
ENSMUSG00000015568	7.251	6.963	6.797	7.252	11.169	10.649	8.717	9.386	4.554	5.303	5.918	6.988	6.778	7.8	7.191
ENSMUSG00000015575	13.146	14.301	14.62	13.997	13.247	13.845	13.714	13.368	12.691	12.325	12.291	11.906	12.033	11.926	12.022
ENSMUSG00000015579	0.004	0.013	0.042	0.471	0.264	0.872	0.782	0.812	-0.006	-0.011	0.863	-0.007	-0.002	0.623	0.012
ENSMUSG00000015597	8.141	8.751	8.871	8.109	8.104	8.655	7.796	7.791	8.793	8.92	9.046	8.577	8.375	8.51	8.339
ENSMUSG00000015599	1.991	1.25	3.474	3.345	0.811	3.701	2.793	2.708	0.738	0.711	0.73	1.493	0.761	1.527	0.834
ENSMUSG00000015605	9.451	9.492	10.115	9.378	8.941	9.807	8.991	9.409	9.779	9.651	9.814	9.414	9.516	9.362	9.525
ENSMUSG00000015619	3.208	3.372	4.845	4.566	2.568	4.182	6.146	6.165	3.315	2.238	2.304	2.753	3.343	3.279	2.985
ENSMUSG00000015627	-0.286	-0.273	1.373	0.922	-0.281	1.213	0.458	0.02	-0.302	-0.31	-0.305	-0.303	-0.296	-0.3	-0.274
ENSMUSG00000015647	2.539	2.376	5.089	4.63	2.456	4.491	3.949	4.783	0.993	1.292	0.979	0.987	1.707	1.008	1.915
ENSMUSG00000015652	0.311	0.398	1.617	0.704	-0.182	-0.188	3.02	3.115	-0.263	-0.295	-0.273	-0.267	-0.236	-0.253	-0.159
ENSMUSG00000015653	3.289	4.412	4.056	5.131	3.591	4.802	5.8	5.738	1.214	1.157	1.197	1.206	3.371	1.231	1.403
ENSMUSG00000015656	11.754	11.141	11.357	10.742	11.274	11.448	10.764	11.263	11.91	12.361	11.832	12.638	11.949	12.327	12.32
ENSMUSG00000015659	4.475	4.01	3.903	4.369	5.623	4.386	4.67	4.235	5.075	5.437	4.756	5.095	5.464	4.954	5.693
ENSMUSG00000015665	0.212	-0.354	0.54	1.416	-0.011	1.327	-0.336	-0.371	-0.384	-0.392	-0.387	-0.385	-0.377	-0.382	-0.355
ENSMUSG00000015668	9.304	9.631	9.917	9.551	9.384	9.204	9.614	9.614	8.857	8.632	8.633	8.585	8.522	8.6	8.58
ENSMUSG00000015671	11.681	12.034	12.602	11.964	11.84	11.406	12.032	12.05	11.727	11.169	11.307	10.759	10.907	10.967	10.777
ENSMUSG00000015672	9.585	10.157	10.129	10.021	9.7	9.509	10.07	9.532	9.292	9.029	8.879	8.852	8.767	8.9	8.711
ENSMUSG00000015697	9.012	9.094	9.284	8.73	8.64	8.526	8.514	8.889	8.974	9.597	9.272	9.539	9.139	9.655	9.339
ENSMUSG00000015702	3.918	3.782	3.982	5.033	5.343	3.856	3.532	3.865	3.101	2.999	2.516	4.23	2.991	4.195	3.903
ENSMUSG00000015709	2.463	1.366	3.264	3.778	2.16	3.618	3.724	2.679	0.846	0.817	0.838	0.843	0.872	0.856	1.883
ENSMUSG00000015711	7.665	7.17	6.306	7.205	7.638	7.856	7.13	7.376	7.423	7.626	7.054	7.747	7.258	7.356	7.027
ENSMUSG00000015714	11.407	10.998	10.386	10.594	11.688	11.033	10.999	11.055	10.98	11.023	10.951	10.99	10.974	11.073	11.146
ENSMUSG00000015721	0.222	0.894	0.812	2.586	1.215	1.859	1.428	1.136	0.195	0.183	0.192	0.194	0.207	0.199	0.242
ENSMUSG00000015733	13.849	13.124	13.082	13.028	13.916	12.722	13.554	13.989	13.501	13.425	13.397	13.402	13.337	13.327	13.347
ENSMUSG00000015745	12.599	12.365	12.051	11.936	12.215	11.916	11.488	11.615	11.929	12.11	11.84	11.475	11.52	11.76	11.804
ENSMUSG00000015747	8.779	8.056	8.683	7.931	8.646	8.343	8.257	8.712	8.698	8.475	8.624	8.16	8.395	8.35	8.31
ENSMUSG00000015748	8.965	7.921	7.81	7.975	8.33	8.588	7.331	8.122	8.789	8.751	8.579	8.616	8.485	8.725	8.569
ENSMUSG00000015749	12.102	11.956	11.947	11.455	11.973	11.655	11.423	11.434	11.933	11.586	11.705	11.471	11.509	11.465	11.376
ENSMUSG00000015750	6.167	5.772	6.294	5.454	5.801	5.239	5.883	5.014	5.558	6.044	5.781	4.829	4.8	4.886	5.441
ENSMUSG00000015755	10.073	10.759	10.644	10.613	10.159	10.708	10.411	10.301	9.463	9.946	10.25	10.065	10.127	9.996	9.774
ENSMUSG00000015757	10.028	10.016	9.799	9.77	9.883	10.009	9.759	9.748	10.1	10.058	10.174	10.22	10.245	10.103	10.105
ENSMUSG00000015759	10.364	10.424	9.651	10.058	10.538	9.839	10.515	10.006	9.485	8.956	9.11	8.625	8.526	9.098	8.838
ENSMUSG00000015766	8.864	8.917	9.419	9.417	9.713	9.054	8.893	8.747	10.729	10.977	10.99	11.208	11.255	10.728	11.085
ENSMUSG00000015776	8.873	8.538	8.358	7.656	8.857	9.412	8.16	8.277	9.369	8.374	8.315	8.074	7.825	8.3	8.41
ENSMUSG00000015787	0.716	0.799	2.269	1.763	0.16	1.099	0.906	1.035	0.13	0.119	0.126	0.128	0.139	0.133	0.17
ENSMUSG00000015790	8.965	9.435	8.939	8.621	9.117	9.113	9.129	9.056	8.464	8.6	8.253	8.193	8.194	8.304	8.422
ENSMUSG00000015804	11.364	12.245	12.499	11.672	11.533	11.985	11.793	11.687	10.884	10.526	10.499	10.406	10.411	10.336	10.366
ENSMUSG00000015806	9.728	9.396	9.167	8.614	9.745	9.444	8.979	9.136	9.099	8.566	8.825	8.822	8.773	8.818	8.768
ENSMUSG00000015812	2.646	3.538	2.668	4.379	3.007	4.679	3.462	2.348	1.925	2.368	2.709	2.726	2.145	1.943	1.599
ENSMUSG00000015829	3.498	3.298	3.93	5.143	4.291	4.149	4.58	3.814	4.225	3.648	4.294	2.304	2.938	2.504	2.742
ENSMUSG00000015837	12.367	11.866	12.276	12.141	13	12.543	12.273	12.601	13.381	12.731	12.911	12.185	12.145	12.353	12.222
ENSMUSG00000015839	10.323	10.179	10.304	10.22	11.155	10.984	11.002	10.866	11.812	10.495	11.497	11.419	11.852	12.085	12.251
ENSMUSG00000015843	0.973	0.796	2.159	1.663	1.441	2.077	1.067	1.486	0.779	1.405	0.777	0.778	0.782	0.78	0.795
ENSMUSG00000015846	8.582	8.457	8.558	8.428	7.538	8.379	7.421	6.799	8.415	9.214	9.12	7.523	7.476	8.165	7.842
ENSMUSG00000015850	4.751	4.174	5.739	5.452	5.231	5.81	6.195	6.273	5.284	5.511	4.936	5.768	6.049	5.832	5.868
ENSMUSG00000015852	1.388	1.737	0.883	1.883	3.936	4.148	2.274	1.356	0.634	0.604	0.625	0.63	0.661	2.796	2.232
ENSMUSG00000015854	3.375	2.754	3.638	2.187	4.194	2.833	3.1	4.644	1.772	5.099	5.141	5.111	3.249	4.992	5.253
ENSMUSG00000015869	10.495	10.173	10.03	9.693	10.363	9.779	10.219	10.3	10.265	10.39	10.22	10.075	10.039	10.201	10.056
ENSMUSG00000015879	3.206	3.953	3.144	3.711	3.334	3.605	3.181	3.405	2.382	2.038	2.754	3.053	3.089	1.687	3.098
ENSMUSG00000015880	9.001	7.935	7.48	7.346	8.501	7.695	8.306	8.126	8.267	7.438	6.835	7.563	8.051	7.293	7.107
ENSMUSG00000015882	8.729	9.088	9.39	9.182	8.656	8.855	8.003	8.152	9.379	9.57	9.431	9.086	8.941	9.14	9.001
ENSMUSG00000015889	10.767	10.496	10.602	10.108	10.887	10.496	11.765	11.911	10.462	10.064	10.072	11.787	11.952	11.151	11.621
ENSMUSG00000015890	3.022	2.576	2.694	3.726	2.284	2.661	4.659	3.617	2.908	1.49	1.823	5.225	5.472	4.874	4.764
ENSMUSG00000015932	9.828	9.014	9.197	9.589	10.144	8.509	10.029	10.437	10.35	10.042	10.132	9.789	9.954	10.031	10.233
ENSMUSG00000015937	14.128	13.976	13.666	13.387	14.308	13.961	13.612	13.644	13.559	13.567	13.523	13.189	13.32	13.497	13.591
ENSMUSG00000015942	7.314	7.999	7.54	8.009	7.197	7.826	6.953	6.858	7.697	7.843	8.545	8.447	8.901	8.306	8.222
ENSMUSG00000015943	7.791	9.153	10.247	8.698	8.229	9.192	8.713	8.42	7.199	7.132	6.86	7.079	7.076	7.038	7.107
ENSMUSG00000015944	6.728	6.675	8.312	8.908	8.531	8.925	9.664	9.67	8.126	7.53	8.328	8.395	9.036	7.92	8.436
ENSMUSG00000015947	3.931	4.187	3.827	3.375	7.797	7.921	6.361	6.648	1.743	3.467	3.241	3.652	1.797	4.736	3.786
ENSMUSG00000015950	11.557	11.171	11.545	10.964	11.479	12.043	10.986	11.254	11.957	11.645	11.962	12.046	12.534	11.606	11.841
ENSMUSG00000015957	4.505	4.46	6.621	6.894	6.617	6.464	7.333	7.314	7.929	4.161	5.425	6.194	7.103	5.604	6.938
ENSMUSG00000015961	10.12	9.689	9.756	9.339	9.898	9.542	9.894	9.818	10.422	10.013	10.245	9.737	9.67	9.966	9.768
ENSMUSG00000015962	0.529	0.285	1.016	1.072	1.398	1.384	0.301	0.27	0.259	0.253	1.246	0.892	0.675	0.261	0.284
ENSMUSG00000015966	2.308	3.176	2.948	3.978	2.482	3.125	3.301	1.981	1.246	1.225	1.24	2.587	1.931	2.554	1.659
ENSMUSG00000015968	3.322	3.342	4.959	6.621	4.716	5.262	5.405	5.591	3.316	3.116	3.191	3.956	4.914	4.742	5.178
ENSMUSG00000015970	2.873	2.418	4.962	5.251	3.534	3.513	4.477	4.531	1.678	1.842	1.347	3.206	1.986	2.143	2.595
ENSMUSG00000015971	9.145	8.099	8.185	8.714	9.105	8.467	7.804	8.508	8.873	9.081	8.741	8.792	8.774	8.768	8.728
ENSMUSG00000015980	3.305	3.931	3.167	4.642	3.957	4.286	3.59	3.606	2.464	1.741	1.509	1.515	2.406	2.713	3.299
ENSMUSG00000015981	4.989	4.52	3.974	5.137	4.205	5.043	4.347	4.223	4.879	6.131	6.525	8.554	8.215	6.871	7.573
ENSMUSG00000015994	10.412	10.058	10.162	9.515	10.268	9.955	9.687	10.131	10.236	10.149	10.165	9.72	9.687	9.877	9.704
ENSMUSG00000016018	9.328	8.776	8.852	8.95	9.087	8.752	8.433	9.009	9.998	9.636	9.601	9.785	9.663	9.661	9.765
ENSMUSG00000016024	2.459	2.125	3.378	4.473	2.741	3.323	3.976	3.6	2.264	1.077	2.235	1.413	1.137	1.12	1.223
ENSMUSG00000016028	4.852	5.194	5.868	5.783	4.321	6.228	5.868	5.08	4.019	4.047	4.49	4.668	5.953	4.255	5.12
ENSMUSG00000016087	10.427	10.549	11.294	9.797	10.329	10.597	9.618	9.516	9.87	10.085	10.079	9.732	9.749	10.192	10.049
ENSMUSG00000016128	2.348	2.469	4.166	5.892	3.657	4.412	5.896	4.821	3.804	5.264	4.217	1.628	1.679	3.386	2.865
ENSMUSG00000016150	1.607	1.075	1.856	3.016	2.222	2.504	2.162	2.031	0.65	0.634	0.645	0.648	0.665	0.938	0.71
ENSMUSG00000016179	0.308	0.702	2.14	2.101	0.317	1.651	1.796	1.915	0.281	0.521	0.277	0.279	0.292	0.285	0.329
ENSMUSG00000016181	7.067	7.861	8.029	7.764	6.854	7.218	7.202	6.748	6.749	7.06	6.613	7.113	6.584	6.78	6.378
ENSMUSG00000016194	3.68	3.92	5.009	5.91	2.512	3.875	5.695	5.318	3.203	4.887	3.948	4.251	4.575	4.745	4.236
ENSMUSG00000016200	0.823	1.546	2.744	2.146	0.849	1.607	1.503	2.525	0.457	0.441	0.452	0.734	0.47	0.461	0.512
ENSMUSG00000016206	10.846	10.329	10.252	10.269	10.756	10.186	10.588	10.7	10.785	10.764	10.604	11.074	11.045	10.763	10.947
ENSMUSG00000016239	1.071	1.61	1.919	1.734	2.966	2.629	2.943	0.739	0.711	0.694	0.706	1.741	1.021	0.717	1.602
ENSMUSG00000016252	11.123	12.826	12.575	12.358	11.401	12.634	12.241	11.427	11.333	10.856	10.806	10.203	10.442	10.502	10.394
ENSMUSG00000016253	9.715	8.856	8.722	8.55	9.64	8.446	8.189	9.481	9.217	9.175	9.395	9.625	9.635	9.697	9.594
ENSMUSG00000016255	0.966	0.751	1.159	1.479	0.744	1.453	1.073	1.273	1.497	1.504	0.722	1.056	1.357	1.873	1.514
ENSMUSG00000016256	12.857	12.334	12.817	12.418	13.861	13.317	13.722	14.278	13.262	12.764	12.843	13.351	13.582	13.196	13.297
ENSMUSG00000016257	10.45	10.113	10.528	10.376	10.546	9.89	10.388	10.814	10.75	10.294	10.434	10.046	10.225	9.913	9.902
ENSMUSG00000016262	1.686	0.607	0.773	1.382	0.799	1.365	1.718	0.747	0.255	0.246	0.252	0.253	0.262	0.257	0.286
ENSMUSG00000016283	5.935	5.794	5.932	7.651	9.561	9.701	9.263	9.191	9.445	8.984	9.49	11.487	11.594	10.602	11.047
ENSMUSG00000016308	10.624	11.163	10.84	11.097	10.861	10.369	10.59	10.148	10.299	9.859	10.034	9.633	9.562	9.866	9.604
ENSMUSG00000016319	11.938	12.345	12.091	12.033	12.038	11.839	12.07	12.009	12.029	11.653	11.707	11.318	11.437	11.524	11.382
ENSMUSG00000016327	0.609	0.664	1.894	2.11	0.864	1.551	0.737	0.809	0.889	0.504	0.289	0.29	0.3	0.295	0.328
ENSMUSG00000016344	8.06	8.783	9.241	8.933	8.783	9.262	10.345	9.957	8.172	7.883	7.816	8.938	9.147	8.574	8.488
ENSMUSG00000016346	2.075	2.56	4.853	5.253	1.926	4.593	3.728	3.933	0.746	0.696	0.731	0.74	0.789	0.762	0.914
ENSMUSG00000016349	0.12	0.485	1.742	1.681	0.451	0.682	1.4	1.319	0.1	0.091	0.098	0.099	0.109	0.103	0.135
ENSMUSG00000016356	3.79	2.403	4.616	5.562	2.582	4.058	3.865	3.797	3.722	4.726	4.158	3.846	4.306	3.077	4.267
ENSMUSG00000016382	5.682	5.091	5.913	5.944	5.4	4.214	6.69	7.451	5.331	4.379	5.94	5.368	5.218	5.336	5.501
ENSMUSG00000016386	2.503	1.634	3.19	2.946	1.569	1.351	2.694	2.032	0.688	0.668	0.682	1.195	0.705	0.694	0.759
ENSMUSG00000016409	8.835	9.737	9.06	9.007	8.808	9.285	9.303	8.937	8.673	8.548	8.21	8.652	8.84	8.73	8.651
ENSMUSG00000016427	10.039	11.617	12.955	11.62	10.522	12.012	11.225	10.836	9.98	9.519	9.579	9.072	9.271	9.463	9.298
ENSMUSG00000016458	0.402	1.108	2.441	1.942	0.413	2.757	2.205	1.928	0.367	0.35	0.362	0.365	0.382	0.682	0.428
ENSMUSG00000016477	7.165	7.399	6.576	7.54	6.419	7.169	6.884	6.726	7.116	7.2	7.518	6.488	6.86	6.587	7.158
ENSMUSG00000016481	9.805	9.775	9.379	9.314	10.03	9.55	9.64	9.637	9.454	9.304	9.402	9.669	9.774	9.694	9.605
ENSMUSG00000016487	8.393	8.556	9.142	8.932	7.55	7.326	8.26	8.264	9.61	9.819	9.592	8.232	8.521	8.24	8.653
ENSMUSG00000016493	3.082	3.766	4.405	2.567	3.232	3.215	4.243	3.614	2.292	3.638	3.034	3.428	3.688	4.009	4.021
ENSMUSG00000016494	12.63	12.029	9.068	8.868	11.133	10.611	8.431	8.884	7.175	5.841	7.097	7.09	7.215	7.728	7.444
ENSMUSG00000016495	8.214	8.72	10.261	10.199	9.353	8.912	10.97	10.656	9.626	9.216	9.228	9.787	9.732	9.479	9.46
ENSMUSG00000016496	6.099	6.636	10.076	9.708	8.2	8.847	11.065	11.018	10.121	8.919	9.358	11.569	11.939	10.613	10.915
ENSMUSG00000016498	4.445	3.845	6.996	6.908	4.577	5.639	8.381	7.665	5.542	4.622	4.923	8.498	8.303	7.48	7.243
ENSMUSG00000016503	8.047	7.18	6.931	6.484	7.733	6.681	7.392	7.549	7.631	7.482	7.475	7.286	7.266	7.544	7.247
ENSMUSG00000016510	7.879	7.674	6.462	6.336	7.672	7.013	6.697	7.68	8.185	8.106	7.883	7.303	6.999	7.44	7.314
ENSMUSG00000016520	8.115	7.833	7.851	8.236	7.487	6.742	8.04	6.994	8.833	8.484	8.452	7.735	7.811	7.394	7.54
ENSMUSG00000016524	0.517	-0.202	-0.158	1.559	0.707	0.542	0.228	0.636	-0.234	-0.242	-0.236	-0.235	-0.227	-0.231	-0.203
ENSMUSG00000016526	8.106	7.354	7.773	7.297	7.459	6.749	6.4	7.397	7.029	7.055	7.474	6.819	6.713	6.774	6.157
ENSMUSG00000016528	11.678	11.127	11.14	11.142	11.674	12.035	11.58	11.901	12.38	11.839	12.075	12.16	12.356	12.172	12.117
ENSMUSG00000016529	2.475	1.982	2.214	3.799	2.784	3.542	2.353	1.603	3.934	3.747	4.485	2.303	3.253	3.002	3.161
ENSMUSG00000016534	11.552	11.054	11.002	11.041	12.016	11.282	11.515	11.715	11.315	10.91	11.137	11.119	11.236	11.24	11.255
ENSMUSG00000016541	11.102	10.444	10.485	10.275	10.86	9.888	10.33	10.775	10.992	11.009	10.982	10.878	11.002	10.611	10.74
ENSMUSG00000016552	8.269	8.341	7.421	7.623	9.093	9.047	8.035	8.064	6.98	6.739	8.079	7.676	7.584	7.864	8.529
ENSMUSG00000016554	10.387	10.22	10.627	9.914	10.259	10.91	10.02	10.231	10.37	10.164	10.154	9.805	9.85	9.926	9.818
ENSMUSG00000016559	13.633	14.028	13.961	13.52	13.972	13.61	13.965	13.975	13.466	13.13	13.299	13.736	13.633	13.538	13.623
ENSMUSG00000016619	9.576	9.336	9.437	8.853	9.216	8.917	8.902	9.179	10.153	9.704	9.513	9.191	9.355	9.153	9.206
ENSMUSG00000016624	2.109	3.284	4.343	4.325	2.727	3.689	2.566	4.719	2.369	2.429	4.071	3.597	3.997	3.334	3.735
ENSMUSG00000016626	1.717	2.215	1.589	1.399	0.423	2.714	1.185	1.448	0.384	0.37	0.38	0.382	0.396	0.389	0.435
ENSMUSG00000016637	8.731	9.346	8.751	8.631	8.789	8.433	8.861	8.879	7.243	7.38	7.388	7.491	7.549	7.306	7.685
ENSMUSG00000016664	10.259	9.371	9.29	9.503	9.845	9.043	9.203	9.743	11.213	11.414	11.323	11.324	11.292	11.081	11.318
ENSMUSG00000016756	3.08	1.944	4.356	2.973	2.691	3.237	4.083	4.287	3.695	4.522	3.363	5.337	3.173	5.895	5.387
ENSMUSG00000016757	8.136	7.826	7.412	8.15	7.632	7.869	7.313	7.663	7.564	7.856	7.953	7.605	7.358	7.827	7.706
ENSMUSG00000016758	1.053	1.96	0.858	2.265	1.075	2.556	1.186	2.151	0.741	1.116	0.737	0.974	2.01	1.959	0.787
ENSMUSG00000016763	1.786	1.668	4.156	3.869	2.03	3.849	3.997	3.194	0.778	0.741	0.767	0.773	1.468	0.789	0.904
ENSMUSG00000016831	10.804	10.538	10.36	10.474	10.399	10.051	10.051	9.933	11.142	11.215	11.296	10.702	11.061	10.825	10.863
ENSMUSG00000016833	8.959	10.103	11.504	9.929	9.426	10.269	10.175	9.937	8.539	8.062	8.274	7.694	8.132	8.244	7.931
ENSMUSG00000016918	2.998	3.343	3.73	5.311	2.73	3.625	4.53	4.934	1.562	1.186	2.737	1.804	2.418	1.243	1.38
ENSMUSG00000016921	12.253	11.894	12.012	11.764	12.01	11.638	11.952	11.757	11.826	11.705	11.763	11.723	11.899	11.661	11.718
ENSMUSG00000016933	6.634	6.366	7.033	7.562	6.198	6.835	7.864	7.907	8.805	9.24	9.488	9.083	9.051	8.694	8.824
ENSMUSG00000016940	9.605	9.328	9.011	8.377	9.272	9.583	8.61	8.859	8.947	9.135	9.188	8.762	8.766	8.97	8.894
ENSMUSG00000016942	1.077	1.387	1.915	2.981	0.479	2.156	2.26	2.144	0.431	0.414	0.426	0.429	0.447	0.437	0.494
ENSMUSG00000016946	9.286	8.881	8.349	8.733	9.416	8.429	8.579	9.463	9.43	9.114	8.679	8.931	8.56	9.002	8.841
ENSMUSG00000016982	0.425	0.149	1.549	1.014	0.141	1.445	1.033	1.452	0.118	0.11	0.116	0.117	0.125	0.121	0.474
ENSMUSG00000016984	7.737	7.965	7.749	7.526	7.519	8.095	8.03	7.421	7.093	7.105	6.426	7.014	6.766	7.293	7.11
ENSMUSG00000016995	1.32	1.096	3.735	4.234	1.039	2.964	4.013	2.79	0.475	0.437	0.463	0.47	0.507	0.487	0.603
ENSMUSG00000016998	-0.895	-0.885	0.533	0.174	-0.309	-0.892	-0.871	-0.898	-0.908	-0.914	-0.91	-0.909	-0.902	-0.906	-0.885
ENSMUSG00000017000	-1.835	-1.55	-1.825	-1.085	-1.574	-1.835	-1.83	-1.836	-1.838	-1.84	-1.839	-1.839	-1.837	-1.838	-1.833
ENSMUSG00000017002	6.397	7.567	6.441	7.55	4.524	5.405	8.531	8.079	4.724	5.841	6.463	6.574	3.851	6.901	6.133
ENSMUSG00000017003	-1.366	-0.889	-0.693	-1.35	-1.365	-1.366	-1.042	-1.145	-1.37	-1.372	-1.37	-1.37	-1.369	-1.369	-1.364
ENSMUSG00000017004	-0.771	-0.761	0.059	0.338	-0.767	-0.768	0.636	-0.472	-0.782	-0.788	-0.784	-0.783	-0.777	-0.78	-0.762
ENSMUSG00000017007	1.603	1.506	2.491	2.267	0.922	2.669	2.398	2.317	0.881	0.867	0.877	1.309	1.528	2.449	0.935
ENSMUSG00000017009	6.252	5.807	7.133	7.353	8.979	9.728	8.864	8.783	7.93	6.295	7.794	7.541	8.268	8.242	8.466
ENSMUSG00000017049	0.535	0.765	0.371	0.938	0.567	0.696	0.286	-0.07	-0.077	-0.082	-0.079	-0.078	-0.073	-0.076	-0.059
ENSMUSG00000017057	9.466	8.772	8.348	7.649	10.489	9.871	9.537	9.498	10.084	10.003	10.117	10.364	10.189	11.157	11.439
ENSMUSG00000017064	1.281	1.256	1.731	1.813	0.633	1.181	1.39	0.596	0.307	0.299	0.305	0.306	0.315	0.31	0.341
ENSMUSG00000017119	9.396	8.786	9.655	9.065	9.187	9.154	8.861	9.252	9.607	10.169	10.009	10.012	9.427	9.735	10.02
ENSMUSG00000017132	10.397	10.424	10.255	10.286	10.104	10.612	10.035	9.92	10.897	10.561	10.396	9.994	10.355	10.31	10.18
ENSMUSG00000017144	11.177	10.518	9.257	9.534	11.503	10.672	10.482	11.097	10.329	10.979	10.444	12.03	11.578	11.638	11.655
ENSMUSG00000017146	7.393	7.38	6.414	7.195	6.456	7.728	6.655	7.549	7.302	6.288	7.252	6.701	7.48	6.184	5.999
ENSMUSG00000017165	-0.974	-0.968	-0.472	0.54	-0.972	-0.661	-0.562	-0.689	-0.983	-0.987	-0.984	-0.983	-0.979	-0.982	-0.968
ENSMUSG00000017167	3.505	4.096	3.974	5.614	2.885	4.821	4.777	3.812	1.658	3.751	2.609	2.339	2.581	3.708	2.959
ENSMUSG00000017176	8.196	8.046	8.02	7.803	7.927	7.814	7.674	8.376	8.457	8.207	8.171	7.777	7.607	7.898	7.732
ENSMUSG00000017188	10.383	11.415	12.226	10.823	10.639	11.735	11.121	11.134	9.839	9.523	9.576	9.41	9.361	9.424	9.376
ENSMUSG00000017195	2.165	2.29	1.418	1.459	1.425	2.036	1.563	2.05	0.954	1.685	0.952	1.656	1.344	1.156	1.634
ENSMUSG00000017204	2.321	2.262	1.97	4.005	1.299	1.885	3.466	1.941	0.455	0.422	0.445	0.451	0.483	0.465	0.567
ENSMUSG00000017210	8.807	8.421	9.008	8.444	8.506	9.044	8.26	8.624	8.638	9.117	9.063	9.296	9.123	9.077	9.263
ENSMUSG00000017211	1.618	0.783	1.731	3.621	1.058	1.8	3.023	1.22	0.178	0.146	0.168	0.174	0.204	0.187	0.284
ENSMUSG00000017221	10.782	9.962	10.013	10.044	10.695	10.529	9.877	10.49	10.892	10.814	10.661	10.563	10.639	10.568	10.609
ENSMUSG00000017264	9.54	8.829	9.163	8.62	9.144	9.488	8.581	9.055	9.799	9.613	9.537	9.521	9.836	9.633	9.532
ENSMUSG00000017286	10.352	10.366	10.077	10.022	10.159	9.486	9.915	9.98	10.35	10.109	9.937	9.536	9.569	9.691	9.643
ENSMUSG00000017288	9.181	9.128	9.25	9.091	9.029	9.103	9.197	9.054	9.403	9.497	9.391	9.384	9.419	9.103	9.219
ENSMUSG00000017291	9.2	9.647	10.166	9.854	9.329	9.794	9.671	9.918	10.031	9.883	10.212	10.213	10.283	10.084	10.112
ENSMUSG00000017299	9.039	8.683	8.971	8.088	9.186	8.807	8.698	9.285	9.144	8.884	8.978	8.704	8.692	8.494	8.715
ENSMUSG00000017300	-1.906	-1.904	-1.223	-1.894	-1.653	-1.658	-1.901	-1.906	-1.908	-1.909	-1.909	-1.908	-1.907	-1.908	-1.904
ENSMUSG00000017307	8.17	8.307	7.255	8.463	8.556	7.096	8.788	8.302	8.356	8.04	7.561	7.659	7.836	7.713	7.367
ENSMUSG00000017309	8.037	8.173	4.388	5.744	9.297	9.425	6.149	5.788	3.365	2.952	4.926	5.832	6.073	7.915	7.873
ENSMUSG00000017310	-1.221	-1.218	-0.813	-0.485	-1.22	-0.779	-1.213	-1.222	-0.876	-1.227	-1.226	-1.226	-1.224	-1.225	-1.218
ENSMUSG00000017311	-1.727	-1.724	-1.023	-1.275	-1.726	-1.469	-1.72	-1.727	-1.73	-1.731	-1.73	-1.73	-1.728	-1.729	-1.724
ENSMUSG00000017314	7.111	7.118	5.365	5.381	5.385	4.818	4.47	4.836	1.534	2.246	1.515	2.665	1.59	2.715	3.052
ENSMUSG00000017316	-2.197	-2.196	-1.805	-2.189	-2.197	-2.197	-2.194	-1.657	-2.199	-2.2	-2.2	-2.199	-2.199	-2.199	-2.196
ENSMUSG00000017344	1.339	1.032	2.703	2.995	0.674	1.529	1.929	0.62	0.186	0.163	0.179	0.183	0.206	0.193	0.266
ENSMUSG00000017376	7.167	7.974	8.204	8.151	7.323	7.531	7.241	7.334	7.298	7.819	7.529	7.679	7.533	7.207	7.347
ENSMUSG00000017386	7.733	7.056	7.023	7.107	6.425	6.26	6.927	6.654	10.273	8.366	9.558	8.884	9.767	7.805	8.358
ENSMUSG00000017390	8.72	8.366	9.463	8.396	8.508	8.158	7.069	7.725	7.953	8.071	7.947	6.449	6.391	7.803	7.676
ENSMUSG00000017400	1.96	1.535	3.86	3.977	2.368	3.476	4.947	4.431	1.31	2.349	0.942	0.949	0.99	1.989	1.096
ENSMUSG00000017404	5.15	6.239	5.949	5.367	5.168	6.619	5.538	5.22	5.411	4.969	5.318	4.974	5.424	4.847	4.999
ENSMUSG00000017405	7.333	6.87	7.511	6.977	6.966	6.749	7.135	7.155	7.485	7.391	7.003	7.316	7.441	7.195	7.062
ENSMUSG00000017412	2.376	2.497	4.494	4.301	3.602	4.637	5.884	5.296	2.566	2.468	1.654	5.112	5.838	3.17	3.516
ENSMUSG00000017417	9.246	9.178	9.279	8.652	8.379	8.501	7.499	8.068	7.699	8.615	8.222	8.639	8.356	9.166	9.24
ENSMUSG00000017418	7.965	8.085	9.378	9.19	7.805	8.433	8.348	8.278	9.603	9.235	10.069	9.544	9.928	9.093	9.186
ENSMUSG00000017421	11.613	11.36	12.265	11.306	11.577	11	11.34	11.646	11.476	11.517	11.62	11.397	11.528	11.551	11.453
ENSMUSG00000017428	10.275	10.107	9.607	9.895	10.337	9.853	10.256	10.201	10.469	10.208	10.305	9.918	9.977	9.972	10
ENSMUSG00000017446	3.167	2.301	3.588	5.12	2.378	2.361	2.916	3.176	2.468	1.012	3.01	1.614	1.078	1.059	1.172
ENSMUSG00000017453	0.69	0.78	0.687	2.42	0.443	1.572	1.722	0.395	-0.007	-0.024	-0.012	-0.009	0.008	-0.002	0.053
ENSMUSG00000017466	6.537	6.136	7.68	8.31	7.483	7.307	9.279	9.826	4.818	5.868	6.268	6.565	5.752	6.934	6.87
ENSMUSG00000017478	8.949	9.331	9.204	9.194	8.66	9.507	9.317	9.315	9.514	9.618	9.527	9.349	9.725	9.548	9.607
ENSMUSG00000017485	10.283	10.448	10.45	10.374	9.755	10.185	9.967	10.106	11.183	10.98	11.02	11.029	11.153	10.942	11.016
ENSMUSG00000017491	4.559	3.599	3.178	2.349	3.054	3.482	2.966	4.126	2.243	2.524	1.625	3.082	2.885	3.67	3.221
ENSMUSG00000017493	5.065	4.347	7.1	8.176	5.071	5.818	8.975	9.301	4.49	4.169	4.406	4.429	4.409	5.904	6.04
ENSMUSG00000017499	8.348	7.894	6.847	6.713	7.989	7.412	7.839	7.919	7.819	7.305	7.295	6.762	6.999	6.103	6.211
ENSMUSG00000017548	10.029	9.933	10.318	9.984	9.756	9.684	9.928	10.009	10.11	10.055	10.029	10.039	10.226	9.857	9.848
ENSMUSG00000017550	8.266	8.606	7.453	8.152	7.997	8.064	8.391	8.377	7.858	8.121	7.221	8.569	8.483	8.146	8.065
ENSMUSG00000017561	11.184	10.576	10.073	10.574	11.234	10.457	10.723	11.156	11.113	11.267	11.215	12.077	12.037	11.716	11.77
ENSMUSG00000017588	-0.098	-0.083	1.019	1.09	-0.092	0.96	1.739	0.425	-0.115	-0.123	-0.118	-0.116	-0.108	0.156	-0.084
ENSMUSG00000017607	5.041	4.627	4.474	5.15	6.363	5.445	5.415	4.925	4.238	3.343	2.221	4.753	4.581	6.603	6.258
ENSMUSG00000017615	9.71	9.512	9.642	9.439	9.539	9.435	8.8	8.784	10.52	9.664	9.907	8.908	9.354	9.375	9.082
ENSMUSG00000017631	10.543	10.795	10.992	10.893	10.677	10.999	11.449	11.536	11.227	11.428	11.235	11.662	11.683	11.337	11.451
ENSMUSG00000017639	9.484	9.94	9.599	9.855	8.764	8.989	8.088	8.375	9.984	10.228	10.176	9.432	9.508	9.068	9.041
ENSMUSG00000017652	8.928	8.822	9.474	10.073	10.428	10.195	10.581	10.769	10.384	10.086	10.165	10.315	10.286	10.079	10.427
ENSMUSG00000017664	12.479	12.292	11.474	11.759	12.093	11.816	11.424	11.543	11.658	11.631	11.416	11.237	11.042	11.18	11.136
ENSMUSG00000017667	1.776	2.978	3.06	4.363	1.317	3.379	2.812	2.831	0.843	1.692	0.834	0.839	0.87	0.853	1.656
ENSMUSG00000017670	10.903	10.41	10.035	10.372	11.209	10.901	10.55	10.657	10.863	11.074	10.825	11.564	11.259	11.756	11.667
ENSMUSG00000017677	11.69	11.012	11.013	10.786	11.603	10.761	10.47	10.867	11.509	11.511	11.558	11.578	11.68	11.987	11.804
ENSMUSG00000017679	7.598	7.408	7.956	8.352	7.768	7.596	7.253	8.195	9.038	8.439	8.586	8.629	8.888	8.208	8.287
ENSMUSG00000017686	9.35	8.862	8.928	8.708	9.286	9.084	8.859	9.108	9.709	9.526	9.54	9.809	9.826	9.794	9.759
ENSMUSG00000017688	0.085	-0.44	0.07	1.064	0.114	0.424	-0.021	-0.455	-0.467	-0.474	-0.469	-0.468	-0.461	-0.465	-0.441
ENSMUSG00000017692	2.19	3.23	3.738	2.892	1.361	2.99	3.135	2.759	2.604	2.077	1.535	2.437	1.958	1.758	1.379
ENSMUSG00000017697	5.444	5.228	6.311	4.632	5.986	5.773	5.521	6.479	6.262	5.516	5.572	6.928	6.457	5.832	6.197
ENSMUSG00000017707	13.655	13.081	12.151	12.346	13.69	12.634	12.937	12.916	13.431	13.183	12.997	12.992	12.87	13.489	13.241
ENSMUSG00000017713	4.919	5.353	4.744	3.204	4.795	5.14	6.091	4.861	4.469	5.127	3.787	5.452	5.373	5.501	5.659
ENSMUSG00000017715	9.906	9.134	9.834	9.18	9.445	9.222	8.798	9.725	9.649	9.568	9.5	9.349	9.21	9.191	9.313
ENSMUSG00000017716	10.674	11.237	11.131	10.507	10.871	10.649	11.241	10.955	9.41	8.053	8.263	8.548	8.858	8.392	7.954
ENSMUSG00000017718	5.505	5.253	6.281	5.924	5.914	3.655	5.479	5.668	5.832	5.975	6.533	6.51	6.719	6.2	6.315
ENSMUSG00000017720	0.153	-0.034	-0.017	0.341	-0.037	0.659	0.442	-0.04	0.241	0.483	-0.045	-0.044	0.27	-0.043	0.506
ENSMUSG00000017721	8.882	9.417	8.149	9.101	8.995	8.296	8.801	8.179	8.589	8.917	9.041	8.764	8.839	8.805	8.987
ENSMUSG00000017723	-0.556	-0.978	-0.964	-0.96	-0.981	-0.125	-0.409	-0.575	-0.987	-0.989	-0.988	-0.987	-0.985	-0.986	-0.978
ENSMUSG00000017724	2.377	1.773	2.831	2.156	2.245	2.327	2.788	3.17	0.905	0.888	0.9	0.903	1.591	0.911	0.968
ENSMUSG00000017733	-1.299	-1.295	-1.283	-1.28	-1.297	-0.421	-0.71	-0.878	-1.303	-1.305	-1.304	-1.303	-1.301	-1.303	-1.296
ENSMUSG00000017734	3.521	4.167	5.291	3.695	3.09	3.748	4.626	2.987	2.834	3.397	3.377	2.822	2.412	2.648	2.61
ENSMUSG00000017737	7.94	7.273	4.466	4.977	2.666	4.319	4.585	5.519	2.949	5.781	5.359	9.815	9.727	7.774	6.119
ENSMUSG00000017740	3.124	2.866	4.976	5.26	3.48	4.495	4.904	4.238	2.184	1.882	1.632	5.62	5.117	1.971	3.996
ENSMUSG00000017747	5.792	5.518	5.795	6.526	5.853	6.297	5.572	6.055	5.717	5.274	6.21	5.927	5.37	6.131	5.301
ENSMUSG00000017754	5.22	4.098	4.738	6.38	8.605	6.585	8.422	8.702	5.771	6.017	5.949	9.62	9.588	9.788	9.234
ENSMUSG00000017756	7.343	7.33	8.004	8.049	6.661	7.231	7.618	7.513	8.759	9.228	9.158	6.435	5.988	7.577	7.485
ENSMUSG00000017760	10.774	9.873	10.479	10.447	13.093	12.018	12.667	13.166	11.031	10.99	10.981	12.614	12.613	12.548	12.667
ENSMUSG00000017764	7.07	5.868	6.236	6.173	7.744	6.255	6.546	7.082	6.27	6.717	6.751	6.73	5.985	6.682	6.73
ENSMUSG00000017765	6.842	6.665	6.536	6.222	7.616	8.537	6.787	7.694	7.264	7.487	7.278	7.911	7.904	7.857	7.782
ENSMUSG00000017767	-0.931	-0.926	-0.25	-0.908	-0.929	-0.337	-0.921	-0.382	-0.936	-0.938	-0.936	-0.936	-0.933	-0.444	-0.927
ENSMUSG00000017774	10.393	10.336	9.597	9.96	10.394	10.814	10.059	10.339	11.241	10.806	11.155	10.834	11.375	10.82	10.75
ENSMUSG00000017776	10.035	9.576	9.12	9.601	9.994	9.803	9.519	9.742	10.705	10.177	10.237	10.348	10.322	10.467	10.414
ENSMUSG00000017778	7.098	8.008	8.114	7.932	7.376	7.695	8.333	7.441	7.289	6.814	7.36	7.372	7.854	7.206	7.093
ENSMUSG00000017781	13.311	12.685	12.642	11.941	13.754	12.928	12.701	13.324	12.801	12.632	12.598	12.519	12.6	12.888	12.947
ENSMUSG00000017801	9.474	8.923	9.37	9.436	9.518	8.309	9.297	9.259	9.471	9.222	9.058	9.031	8.92	9.071	9.18
ENSMUSG00000017802	9.228	8.396	6.51	7.697	8.653	8.554	8.371	7.944	8.766	8.623	8.829	8.93	8.791	8.77	8.917
ENSMUSG00000017817	0.332	0.718	2.364	0.953	0.34	2.078	1.664	1.844	0.305	0.293	1.314	0.303	0.316	0.309	0.351
ENSMUSG00000017830	9.93	9.358	9.239	9.249	9.55	9.839	9.791	9.848	8.897	9.283	9.254	9.189	9.312	8.999	9.246
ENSMUSG00000017831	9.894	8.553	8.81	8.946	9.878	7.883	8.566	9.46	10.185	9.97	10.011	9.766	9.701	9.891	9.949
ENSMUSG00000017832	0.099	1.663	0.147	0.157	0.383	0.377	0.477	0.967	0.085	0.079	0.464	0.084	1.113	0.312	0.634
ENSMUSG00000017837	9.661	9.217	7.967	8.638	10.143	9.664	9.463	9.471	9.084	9.027	8.734	8.555	8.355	9.252	8.936
ENSMUSG00000017843	11.08	10.767	10.587	10.505	11.107	10.773	11.005	11.055	11.172	11.005	10.962	10.903	11.053	11.217	11.154
ENSMUSG00000017858	9.88	9.393	8.745	8.996	9.748	9.08	9.093	9.441	9.677	9.767	9.733	9.687	9.59	9.527	9.621
ENSMUSG00000017861	7.848	6.996	6.179	5.971	6.713	6.965	6.614	6.63	6.913	6.056	6.241	6.098	5.984	5.789	4.85
ENSMUSG00000017868	1.262	2.25	2.179	2.69	1.294	2.231	1.985	1.799	0.747	0.737	0.744	0.746	0.757	0.751	1.098
ENSMUSG00000017897	1.161	0.867	3.149	2.301	0.849	2.839	1.609	2.5	2.568	1.527	0.792	0.795	0.814	2.369	0.865
ENSMUSG00000017922	-1.109	-1.073	-1.31	-1.308	-1.32	-1.099	-0.804	-0.956	-1.324	-1.326	-1.325	-1.324	-1.323	-1.324	-1.319
ENSMUSG00000017929	9.78	9.552	8.83	9.8	9.941	9.84	10.052	9.986	9.071	8.907	9.274	9.43	9.93	9.561	9.422
ENSMUSG00000017943	1.527	1.469	2.144	2.736	1.21	1.698	1.084	2.778	0.856	0.816	0.582	0.851	0.6	0.591	0.641
ENSMUSG00000017950	1.154	0.28	1.901	0.859	0.598	1.964	1.219	1.94	0.238	0.228	0.235	0.237	0.248	0.242	0.279
ENSMUSG00000017969	2.308	2.467	4.234	3.017	1.335	2.901	1.533	3.053	7.389	7.786	7.684	1.531	1.204	3.985	2.856
ENSMUSG00000017978	2.048	2.946	3.653	4.462	1.887	3.534	3.136	3.229	2.497	1.438	1.189	1.194	1.769	2.433	1.94
ENSMUSG00000017999	9.66	9.366	9.216	9.37	9.404	9.775	8.959	9.18	9.65	9.523	9.246	9.07	9.309	9.362	9.339
ENSMUSG00000018001	8.061	7.732	8.506	8.222	7.855	8.114	8.524	8.995	9.086	9.056	8.852	8.284	8.211	9.001	8.883
ENSMUSG00000018008	12.247	11.754	11.948	11.484	12.341	12.436	11.49	11.672	12.791	12.087	12.104	12.172	12.233	12.038	12.046
ENSMUSG00000018012	4.95	4.985	4.994	5.584	4.667	3.908	4.614	5.299	4.637	4.967	4.952	4.091	5	4.785	4.592
ENSMUSG00000018040	8.352	8.298	8.233	7.758	8.087	8.34	7.549	8.139	8.702	8.438	8.667	8.06	8.193	7.924	8.11
ENSMUSG00000018042	11.153	10.897	11.513	11.17	11.13	11.152	11.379	11.983	11.802	11.588	11.578	12.049	12.061	11.674	11.849
ENSMUSG00000018068	7.984	7.727	8.18	7.721	7.87	6.837	8.053	7.79	8.798	8.699	8.845	8.542	8.623	8.268	8.24
ENSMUSG00000018076	9.377	10.268	10.25	9.97	9.809	10.623	10.198	9.956	9.366	9.54	10.004	10.143	10.476	10.21	10.247
ENSMUSG00000018102	7.652	8.262	8.822	8.855	8.354	8.389	9.29	8.75	7.646	6.357	6.889	6.674	6.658	6.165	6.317
ENSMUSG00000018126	1.691	1.225	2.021	1.749	0.688	2.143	0.721	1.655	0.661	0.652	0.658	1.426	1.094	1.068	1.219
ENSMUSG00000018143	10.219	9.767	10.086	9.805	9.806	9.509	9.091	9.721	10.78	10.28	10.527	10.437	10.197	10.412	10.424
ENSMUSG00000018160	9.909	10.361	11.213	10.534	10.134	10.419	10.461	10.523	10.522	10.514	10.772	10.436	10.686	10.341	10.383
ENSMUSG00000018166	3.69	3.838	6.024	6.021	4.406	5.057	5.875	4.336	4.95	4.901	5.16	5.55	5.339	6.059	5.857
ENSMUSG00000018167	10.356	9.72	8.533	9.502	10.45	9.889	9.803	10.13	9.618	9.974	9.875	10.073	10	10.091	10.185
ENSMUSG00000018168	3.672	3.933	5.149	6.841	2.773	4.895	5.407	5.009	4.253	5.586	4.427	7.217	6.427	7.377	6.144
ENSMUSG00000018169	9.361	8.879	8.529	8.607	9.578	8.816	8.654	9.08	9.059	8.671	8.386	9.158	8.975	9.12	9.08
ENSMUSG00000018171	10.208	10.017	10.733	10.32	10.689	9.709	10.611	10.724	10.671	10.115	10.304	10.391	10.509	10.392	10.507
ENSMUSG00000018189	10.408	10.206	10.777	10.18	10.296	9.817	10.148	10.446	10.164	9.644	9.694	9.514	9.597	9.643	9.414
ENSMUSG00000018196	9.344	10.167	10.137	9.884	9.738	10.105	9.837	9.556	8.812	8.677	8.786	8.701	8.508	8.786	8.809
ENSMUSG00000018199	5.888	6.335	6.424	7.602	6.29	6.54	6.933	7.173	5.309	6.788	6.044	6.871	6.375	6.547	6.787
ENSMUSG00000018209	11.02	10.973	10.961	10.973	10.752	11.052	11.216	11.513	11.597	11.561	11.626	11.77	11.833	11.407	11.618
ENSMUSG00000018211	-0.592	-0.879	-0.856	0.612	-0.156	-0.579	-0.87	-0.606	-0.895	-0.899	-0.896	-0.895	-0.891	-0.894	-0.88
ENSMUSG00000018217	4.184	3.665	7.214	7.197	6.191	5.438	8.062	8.24	2.564	1.709	3.476	2.723	3.54	3.283	2.398
ENSMUSG00000018238	2.547	3.004	3.178	4.209	2.461	3.282	2.679	3.057	2.12	2.296	2.797	2.475	1.54	4.013	2.785
ENSMUSG00000018239	8.215	8.285	7.823	7.877	8.426	8.044	8.158	8.218	7.505	7.471	7.685	7.422	6.847	7.435	7.544
ENSMUSG00000018259	-2.331	-2.33	-2.325	-2.322	-1.923	-2.33	-2.328	-1.963	-2.332	-2.333	-2.333	-2.332	-2.332	-2.332	-2.33
ENSMUSG00000018263	0.388	0.415	2.42	2.82	1.422	1.901	1.948	1.606	0.654	0.337	0.349	0.352	0.368	0.359	0.413
ENSMUSG00000018286	11.761	12.409	13.376	12.103	12.109	12.529	12.443	12.575	11.728	11.224	11.323	10.919	11	11.07	11.024
ENSMUSG00000018287	10.197	10.296	10.394	10.272	10.322	10.114	10.158	10.19	9.879	9.831	9.704	9.653	9.85	9.789	9.739
ENSMUSG00000018293	15.551	16.588	16.937	16.276	15.72	16.206	16.654	16.565	14.869	14.83	14.825	14.655	14.83	14.674	14.609
ENSMUSG00000018322	10.74	10.475	10.717	10.631	10.258	10.314	10.372	10.292	10.76	10.734	10.626	10.318	10.277	10.232	10.185
ENSMUSG00000018326	12.424	12.213	12.142	11.924	12.459	12.1	12.205	12.287	12.221	11.969	12.117	11.837	11.862	11.965	11.841
ENSMUSG00000018334	5.233	5.479	6.409	5.849	6.049	7.201	6.942	7.265	5.157	5.923	6.428	7.066	7.346	6.468	6.997
ENSMUSG00000018339	3.864	4.608	2.665	3.709	4.533	4.925	6.544	6.666	2.332	3.29	3.024	3.826	3.723	4.404	4.268
ENSMUSG00000018340	12.997	12.446	12.97	12.382	12.003	12.1	11.591	12.064	13.501	13.589	13.557	13.063	13.221	12.913	12.759
ENSMUSG00000018341	8.016	6.237	4.635	6.052	7.666	4.394	6.47	7.416	7.638	7.871	8.185	8.693	8.897	8.185	8.222
ENSMUSG00000018347	8.536	7.813	8.147	7.902	8.095	8.177	7.576	8.016	8.299	8.319	8.075	8.333	8.094	8.148	8.365
ENSMUSG00000018362	6.813	5.968	5.393	6.546	6.838	5.519	6.03	6.945	6.006	5.302	5.136	5.248	6.072	5.411	4.888
ENSMUSG00000018363	8.356	8.795	8.685	8.855	8.395	8.74	8.848	8.868	8.356	8.242	8.697	8.757	8.695	8.843	8.752
ENSMUSG00000018372	7.529	6.733	7.748	7.949	7.07	6.918	7.313	7.033	7.295	7.86	7.557	8.012	7.88	7.801	7.754
ENSMUSG00000018377	9.801	9.668	9.597	9.456	9.184	9.473	8.954	9.052	10.158	10.094	10.198	9.96	10.145	9.779	9.733
ENSMUSG00000018378	6.432	6.783	5.632	6.898	5.092	5.745	6.597	5.394	6.017	6.764	6.538	5.558	5.178	4.7	5.386
ENSMUSG00000018379	11.534	11.258	11.225	11.072	11.223	11.011	11.314	11.294	11.511	11.454	11.481	11.432	11.39	11.313	11.251
ENSMUSG00000018381	7.397	7.106	4.27	6.074	8.6	6.382	9.279	9.19	5.185	5.853	5.875	8.333	8.145	8.124	7.943
ENSMUSG00000018387	5.151	4.597	4.18	4.463	3.109	4.579	4.375	3.149	4.31	5.225	4.839	3.371	4.071	5.016	4.212
ENSMUSG00000018395	6.769	6.803	7.59	6.899	5.829	5.785	6.977	7.148	6.814	6.826	6.8	6.505	6.194	5.931	6.264
ENSMUSG00000018398	5.627	5.699	6.867	6.573	4.401	5.372	7.117	7.797	6.553	6.586	6.811	6.464	6.358	6.464	5.461
ENSMUSG00000018401	11.169	10.993	10.999	10.682	10.605	10.866	10.24	10.528	11.273	11.9	11.425	10.735	10.62	10.753	10.913
ENSMUSG00000018405	8.147	7.322	7.378	6.969	8.002	6.627	7.281	7.498	7.869	7.969	7.629	7.969	7.875	8.161	8.011
ENSMUSG00000018411	3.048	2.396	4.435	4.639	2.574	3.458	2.859	3.399	0.925	1.455	0.914	0.92	0.958	1.292	1.055
ENSMUSG00000018412	9.977	10.036	10.085	10.137	9.933	10.072	10.313	10.15	10.152	10.474	10.539	10.832	10.829	10.766	10.831
ENSMUSG00000018415	8.532	8.243	8.2	8.277	8.276	7.943	8.224	7.898	8.397	8.683	8.546	8.645	8.128	8.362	8.703
ENSMUSG00000018417	4.721	4.621	7.032	6.661	6.446	7.047	7.279	7.669	5.61	4.692	4.82	9.539	9.623	7.81	8.097
ENSMUSG00000018425	7.89	7.84	9.121	9.212	8.668	8.407	8.792	8.582	9.947	9.511	9.935	9.867	10.106	10.106	10.026
ENSMUSG00000018427	5.977	6.462	6.446	6.473	6.888	6.768	5.684	6.773	5.604	6.578	6.496	6.783	6.712	7.105	7.053
ENSMUSG00000018428	6.66	6.462	6.558	5.716	6.235	6.492	5.84	5.644	6.27	6.983	6.972	5.072	5.353	6.68	6.532
ENSMUSG00000018433	8.639	7.807	8.716	7.939	8.612	7.976	7.852	7.905	8.861	8.991	8.668	8.789	8.671	8.885	8.645
ENSMUSG00000018442	10.798	11.004	11.66	10.909	10.91	10.705	10.891	11.235	10.333	10.199	10.277	9.711	9.745	9.896	9.85
ENSMUSG00000018446	10.97	11.262	11.316	10.72	10.94	10.729	10.721	10.657	10.764	10.457	10.532	10	9.975	10.287	10.006
ENSMUSG00000018449	9.138	9.611	9.497	9.415	9.334	9.316	9.607	9.287	8.637	8.395	8.513	8.53	8.589	8.731	8.496
ENSMUSG00000018451	0.287	-0.198	1.171	0.887	-0.204	0.484	-0.184	0.699	-0.22	-0.226	-0.222	-0.221	-0.215	0.02	-0.198
ENSMUSG00000018459	3.536	2.937	4.177	5.584	3.459	4.146	4.543	3.548	2.833	2.518	1.643	3.002	2.555	3.669	3.544
ENSMUSG00000018470	3.702	3.218	3.591	4.158	3.95	3.746	3.815	4.918	3.606	4.705	4.245	3.646	3.443	4.673	4.605
ENSMUSG00000018474	8.816	9.646	10.116	10.057	9.22	10.435	9.968	10.03	9.125	9.68	9.774	10.022	10.311	9.74	9.923
ENSMUSG00000018476	8.883	10.071	11.688	10.963	9.252	10.682	11.161	10.398	9.9	10.186	11.042	11.075	11.762	10.988	10.88
ENSMUSG00000018479	-0.073	-0.025	-0.31	1.092	-0.344	0.608	0.038	0.282	-0.358	-0.363	-0.36	-0.137	-0.354	-0.357	-0.34
ENSMUSG00000018481	9.904	9.536	9.312	9.715	9.475	9.137	9.191	9.089	10.256	10.311	10.342	9.731	9.809	9.904	9.85
ENSMUSG00000018486	0.778	0.848	3.157	2.591	0.806	1.743	1.502	2.135	0.92	0.356	0.369	0.372	0.39	0.38	0.44
ENSMUSG00000018500	5.898	5.244	4.139	5.92	7.283	6.695	6.376	7.04	5.95	5.079	3.809	6.023	6.011	6.681	7.246
ENSMUSG00000018501	11.598	11.779	12.051	11.836	11.693	11.501	11.596	11.725	11.68	11.924	11.982	11.965	12.082	11.85	11.805
ENSMUSG00000018507	11.872	11.222	10.615	10.38	11.335	10.795	10.157	10.417	10.926	11.089	10.997	10.729	10.84	10.745	10.815
ENSMUSG00000018509	8.151	8.733	9.204	8.47	7.012	6.921	6.697	6.977	8.414	8.369	8.395	6.627	6.18	7.128	7.163
ENSMUSG00000018537	5.76	6.514	5.571	5.73	5.178	6.599	5.563	5.622	3.319	4.437	4.254	2.426	3.411	4.111	3.876
ENSMUSG00000018541	8.645	9.167	8.898	8.417	8.819	9.325	8.743	8.93	9.003	8.833	9.166	9.324	9.555	8.891	9.139
ENSMUSG00000018543	0.657	0.366	0.128	0.54	0.688	1.123	0.112	0.759	0.083	0.385	0.081	0.419	0.087	0.084	0.565
ENSMUSG00000018547	7.053	8.461	9.21	8.551	7.317	9.142	8.395	8.225	7.03	6.954	7.211	7.346	7.304	7.284	7.046
ENSMUSG00000018548	8.217	8.446	8.348	8.441	8.439	8.546	8.569	8.667	9.24	8.971	8.596	9.297	9.315	8.919	8.869
ENSMUSG00000018554	1.264	2.691	1.617	2.479	0.71	2.024	2.172	2.877	1.465	0.649	0.66	0.663	0.974	0.67	0.725
ENSMUSG00000018559	9.938	10.474	9.774	10.017	10.4	11.01	10.549	10.303	9.655	9.523	9.605	9.367	9.463	9.562	9.691
ENSMUSG00000018565	10.213	10.823	10.089	10.423	10.414	10.227	10.165	10.358	10.311	9.837	10.1	9.4	9.651	9.62	9.657
ENSMUSG00000018566	0.699	0.344	2.461	3.114	0.325	2.113	2.22	1.734	0.271	0.252	0.265	0.597	0.288	0.277	0.342
ENSMUSG00000018567	12.891	13.721	13.778	13.698	13.266	13.309	13.708	13.095	12.904	12.631	12.619	12.05	12.263	12.162	12.132
ENSMUSG00000018569	2.548	2.683	1.781	2.842	1.294	2.077	1.676	2.426	2.726	2.571	1.999	1.778	2.443	1.259	1.994
ENSMUSG00000018570	4.128	4.73	4.292	3.823	4.197	4.227	4.797	4.819	3.735	3.865	2.586	5.044	5.324	5.203	4.68
ENSMUSG00000018572	9.814	9.751	10.107	9.738	9.962	10.081	9.309	9.967	10.363	10.203	10.282	9.574	9.821	9.77	9.608
ENSMUSG00000018574	8.66	6.682	4.957	6.315	8.587	5.895	7.197	8.583	8.955	8.87	8.951	8.828	9.011	8.714	8.733
ENSMUSG00000018581	2.699	4.12	4.525	5.235	3.787	4.163	4.315	3.191	1.061	1.014	1.047	1.41	1.101	1.075	1.65
ENSMUSG00000018583	12.017	11.495	11.678	11.483	11.637	11.594	11.453	11.688	12.526	12.063	12.238	11.872	11.911	11.826	11.854
ENSMUSG00000018585	12.96	14.58	14.787	14.117	12.997	14.323	14.008	13.435	13.199	12.792	12.868	12.268	12.483	12.432	12.353
ENSMUSG00000018589	-0.607	-0.594	-0.555	0.95	-0.249	0.513	0.482	-0.611	-0.624	-0.631	-0.626	-0.625	-0.617	-0.621	-0.595
ENSMUSG00000018593	2.996	4.694	8.885	9.598	4.688	5.391	10.204	10.374	3.512	4.386	6.115	3.989	2.372	4.925	4.355
ENSMUSG00000018595	-0.155	-0.441	-0.408	1.033	-0.447	-0.449	-0.427	-0.454	-0.218	0.372	-0.227	-0.222	0.008	-0.462	-0.11
ENSMUSG00000018599	7.026	6.5	8.304	7.456	6.767	7.796	7.327	6.756	7.023	6.835	5.86	6.609	6.954	6.854	6.426
ENSMUSG00000018604	1.591	1.422	3.405	2.663	2.131	2.84	2.502	3.162	1.261	0.97	0.984	1.463	2.844	0.997	1.416
ENSMUSG00000018620	1.135	2.997	2.648	3.317	1.785	2.038	1.816	1.543	0.767	1.627	0.762	0.765	1.311	0.773	1.198
ENSMUSG00000018623	1.515	1.202	1.361	3.693	3.969	4.77	2.641	2.637	3.151	2.68	3.297	1.074	1.905	1.089	1.596
ENSMUSG00000018634	1.083	0.413	1.815	1.282	0.402	1.794	1.867	1.54	0.375	1.135	0.372	0.373	0.383	0.378	0.411
ENSMUSG00000018648	2.031	1.761	3.771	3.621	1.72	2.319	4.79	4.646	5.644	4.265	4.755	3.744	4.475	2.647	2.791
ENSMUSG00000018651	7.017	6.685	4.578	7.195	6.898	6.273	6.626	7.123	6.9	6.686	6.45	6.741	6.844	6.833	6.962
ENSMUSG00000018654	10.421	10.673	11.179	10.878	10.379	10.723	11.261	11.283	10.615	10.858	10.87	11.555	11.479	11.437	11.412
ENSMUSG00000018656	1.973	2.972	1.961	2.458	2.447	1.033	3.858	2.046	0.577	0.553	0.57	0.574	0.599	0.585	0.665
ENSMUSG00000018659	9.773	9.374	8.718	9.029	9.615	9.181	9.258	9.457	9.945	9.655	9.829	10.299	10.398	9.785	10.09
ENSMUSG00000018661	9.257	8.318	8.135	7.695	8.735	8.407	8.008	8.557	9.292	9.484	9.574	9.239	9.071	9.316	9.324
ENSMUSG00000018666	9.422	10.184	10.317	9.71	9.571	9.986	10.053	10.046	9.09	8.818	8.72	9.179	9.088	9.047	8.828
ENSMUSG00000018669	9.922	9.122	9.203	9.798	9.914	9.171	9.34	10.14	10.127	10.15	9.939	10.318	10.158	10.132	10.368
ENSMUSG00000018672	6.263	6.847	8.799	7.925	5.245	6.08	7.969	8.593	6.515	6.656	6.182	4.903	4.956	5.309	5.053
ENSMUSG00000018677	11.399	11.535	10.257	10.862	11.574	11.022	11.046	11.064	10.625	10.852	10.794	10.164	10.212	10.314	10.355
ENSMUSG00000018678	9.156	8.397	7.98	8.102	9.26	8.839	8.86	9.258	8.389	8.909	8.975	9.634	9.765	9.606	9.628
ENSMUSG00000018697	9.542	9.4	8.512	8.712	9.291	8.864	8.881	8.917	9.435	9.574	9.762	9.277	9.325	9.475	9.309
ENSMUSG00000018698	1.082	0.595	1.069	1.74	0.262	1.46	1.467	1.287	0.238	0.23	0.236	0.237	0.246	0.241	0.27
ENSMUSG00000018707	9.935	10.13	10.528	10.381	10.085	10.578	10.091	10.379	9.89	10.737	10.604	10.577	10.846	10.392	10.523
ENSMUSG00000018727	1.722	1.537	2.02	2.656	1.065	2.38	2.117	1.024	0.966	0.711	1.647	0.962	0.998	0.728	0.772
ENSMUSG00000018733	7.133	6.781	7.405	6.217	7.263	6.627	7.215	7.403	6.816	6.999	6.931	6.797	6.948	7.028	6.943
ENSMUSG00000018736	10.96	10.795	10.749	10.717	10.645	10.469	10.668	10.725	12.111	11.333	12.02	11.889	12.403	11.576	11.803
ENSMUSG00000018740	6.384	6.469	6.194	6.192	6.336	4.948	5.325	7.273	6.204	7.088	7.347	7.354	7.059	6.678	7.326
ENSMUSG00000018750	8.818	9.819	7.906	8.341	8.367	9.236	7.814	7.712	7.155	7.226	7.325	7.543	7.636	7.446	7.42
ENSMUSG00000018752	0.74	0.756	0.808	1.774	1.386	1.639	2.357	1.325	0.929	0.899	1.221	1.23	1.414	1.379	1.58
ENSMUSG00000018761	10.131	10.344	9.618	9.86	10.361	9.585	10.334	10.056	9.612	9.58	9.678	9.311	9.48	9.471	9.47
ENSMUSG00000018765	10.1	9.795	9.578	9.589	9.873	9.832	9.449	9.611	10.304	10.244	10.24	10.215	10.294	10.076	10.173
ENSMUSG00000018770	12.285	13.045	13.103	13.069	12.324	12.303	12.727	11.99	12.277	11.89	12.025	11.247	11.48	11.538	11.272
ENSMUSG00000018774	12.448	13.066	12.18	11.76	13.528	13.431	13.25	12.995	11.666	11.824	11.795	12.314	12.272	12.568	12.5
ENSMUSG00000018776	1.399	0.91	1.971	2.902	0.895	1.76	2.885	1.549	1.45	0.84	2.042	1.979	1.504	1.47	0.908
ENSMUSG00000018796	8.403	8.375	8.752	8.498	8.583	8.65	8.559	8.736	8.868	9	8.84	9.509	9.41	9.291	9.568
[truncated: 46,528 more rows]
