# Supplementary material for: Notch Signaling Facilitates In Vitro Generation of Cross-Presenting Classical Dendritic Cells
Source: Cell Rep. 2018 Jun 19;23(12):3658–3672.e6. doi: 10.1016/j.celrep.2018.05.068 (PMC6063084; doi:10.1016/j.celrep.2018.05.068)
Supplement: Table S2. Differential Gene Expression in DC Subsets from FL or FL-Notch Cultures, Related to Figure 3B — Shown is DeSeq2-generated lists of differentially expressed genes in cDC1 and cDC2 subsets from the two culture conditions. [file mmc3.csv]

DC1
row	Chr	Start	End	Strand	GeneSymbol	BioType	entrezgene	DC1-FL_avg	DC1-FL-DL1_avg	foldChange	unShrunken.log2FoldChange	baseMean	log2FoldChange	lfcMLE	lfcSE	stat	pvalue	padj
ENSMUSG00000031494	8	3743397	3748984	-	Cd209a	protein_coding	170786	7018.318	10.065	0.001	-9.446	3514.191	-8.864	-9.454	0.521	-17.025	5.34E-65	9.74E-61
ENSMUSG00000053977	6	71373427	71379173	+	Cd8a	protein_coding	12525	11.810	5183.602	438.913	8.778	2597.706	8.249	8.779	0.520	15.850	1.40E-56	1.28E-52
ENSMUSG00000049103	9	124101950	124113557	+	Ccr2	protein_coding	12772	6082.850	37.577	0.006	-7.339	3060.213	-6.965	-7.341	0.486	-14.318	1.70E-46	1.03E-42
ENSMUSG00000079227	9	124121543	124147699	+	Ccr5	protein_coding	12774	1803.355	11.185	0.006	-7.333	907.270	-6.850	-7.331	0.539	-12.704	5.62E-37	2.56E-33
ENSMUSG00000079298	6	128813706	128826331	-	Klrb1b	protein_coding	80782	1292.772	4.378	0.003	-8.206	648.575	-7.480	-8.211	0.600	-12.459	1.25E-35	4.56E-32
ENSMUSG00000029084	5	43868553	43912375	+	Cd38	protein_coding	12494	6.499	993.593	152.891	7.256	500.046	6.767	7.256	0.545	12.423	1.97E-35	5.98E-32
ENSMUSG00000024084	17	79051906	79090243	+	Qpct	protein_coding	70536	1478.196	5.719	0.004	-8.014	741.958	-7.322	-8.032	0.604	-12.113	9.00E-34	2.35E-30
ENSMUSG00000029299	5	104935057	104982718	-	Abcg3	protein_coding	27405	11.769	829.646	70.497	6.139	420.707	5.782	6.139	0.515	11.233	2.81E-29	6.42E-26
ENSMUSG00000022512	16	26356642	26371841	-	Cldn1	protein_coding	12737	1572.311	18.055	0.011	-6.444	795.183	-6.016	-6.444	0.547	-10.994	4.09E-28	8.29E-25
ENSMUSG00000001119	10	76708792	76726168	-	Col6a1	protein_coding	12833	3.666	586.807	160.071	7.323	295.236	6.673	7.325	0.609	10.949	6.70E-28	1.22E-24
ENSMUSG00000035711	13	55523235	55528538	-	Dok3	protein_coding	27261	1196.090	18.213	0.015	-6.037	607.151	-5.677	-6.042	0.524	-10.843	2.16E-27	3.58E-24
ENSMUSG00000030409	7	19083849	19093821	+	Dmpk	protein_coding	13400	3744.200	131.114	0.035	-4.836	1937.657	-4.644	-4.835	0.433	-10.724	7.81E-27	1.19E-23
ENSMUSG00000061353	6	117168535	117181367	+	Cxcl12	protein_coding	20315	8.148	968.139	118.814	6.893	488.144	6.316	6.894	0.605	10.443	1.58E-25	2.22E-22
ENSMUSG00000020241	10	76595762	76623630	-	Col6a2	protein_coding	12834	0.812	469.649	578.144	9.175	235.231	7.645	9.175	0.737	10.380	3.07E-25	4.00E-22
ENSMUSG00000041959	3	93555080	93564643	+	S100a10	protein_coding	20194	7565.177	278.221	0.037	-4.765	3921.699	-4.568	-4.765	0.443	-10.315	6.00E-25	7.30E-22
ENSMUSG00000069516	10	117277334	117282274	-	Lyz2	protein_coding	17105	74311.958	2059.522	0.028	-5.173	38185.740	-4.921	-5.173	0.479	-10.273	9.36E-25	1.07E-21
ENSMUSG00000025279	14	7964533	7994573	-	Dnase1l3	protein_coding	13421	401.967	26301.728	65.432	6.032	13351.847	5.630	6.032	0.554	10.170	2.69E-24	2.88E-21
ENSMUSG00000053687	8	105984944	105996423	-	Dpep2	protein_coding	319446	9012.720	299.413	0.033	-4.912	4656.067	-4.689	-4.911	0.463	-10.135	3.85E-24	3.90E-21
ENSMUSG00000074874	13	60895351	60897447	-	Ctla2b	protein_coding	13025	5887.608	294.270	0.050	-4.322	3090.939	-4.166	-4.323	0.416	-10.018	1.28E-23	1.23E-20
ENSMUSG00000031375	X	73483602	73495933	+	Bgn	protein_coding	12111	2.429	515.179	212.121	7.729	258.804	6.774	7.725	0.694	9.768	1.55E-22	1.42E-19
ENSMUSG00000022816	16	37776873	37836514	+	Fstl1	protein_coding	14314	4.058	359.524	88.606	6.469	181.791	5.903	6.468	0.609	9.687	3.42E-22	2.97E-19
ENSMUSG00000027670	2	165393760	165400405	-	Ocstamp	protein_coding	74614	28.898	1014.937	35.121	5.134	521.918	4.846	5.135	0.511	9.489	2.34E-21	1.94E-18
ENSMUSG00000018593	11	55394500	55420080	-	Sparc	protein_coding	20692	7.686	685.008	89.124	6.478	346.347	5.898	6.476	0.623	9.473	2.72E-21	2.16E-18
ENSMUSG00000056071	3	90692632	90695721	-	S100a9	protein_coding	20202	2126.972	85.959	0.040	-4.629	1106.466	-4.414	-4.629	0.467	-9.449	3.41E-21	2.59E-18
ENSMUSG00000026043	1	45311538	45349706	+	Col3a1	protein_coding	12825	6.919	445.395	64.369	6.008	226.157	5.533	6.009	0.590	9.378	6.69E-21	4.89E-18
ENSMUSG00000001506	11	94936224	94953042	+	Col1a1	protein_coding	12842	9.348	456.991	48.886	5.611	233.169	5.216	5.612	0.562	9.277	1.75E-20	1.23E-17
ENSMUSG00000016494	1	194938819	194961279	+	Cd34	protein_coding	12490	7667.939	326.527	0.043	-4.554	3997.233	-4.342	-4.553	0.469	-9.267	1.92E-20	1.30E-17
ENSMUSG00000016496	19	29367455	29388095	+	Cd274	protein_coding	60533	17.842	627.053	35.144	5.135	322.448	4.822	5.135	0.529	9.123	7.28E-20	4.74E-17
ENSMUSG00000029661	6	4504814	4541544	+	Col1a2	protein_coding	12843	6.899	408.704	59.244	5.889	207.801	5.414	5.888	0.594	9.113	8.03E-20	5.05E-17
ENSMUSG00000029581	5	142960343	142973185	+	Fscn1	protein_coding	14086	92.698	1859.611	20.061	4.326	976.154	4.135	4.326	0.458	9.032	1.69E-19	1.03E-16
ENSMUSG00000026548	1	172475358	172478575	+	Slamf9	protein_coding	98365	1367.352	22.236	0.016	-5.942	694.794	-5.454	-5.949	0.607	-8.980	2.72E-19	1.60E-16
ENSMUSG00000075014	2	98666547	98667301	-	Gm10800	protein_coding	NA	5799.175	93360.552	16.099	4.009	49579.863	3.852	4.009	0.432	8.921	4.64E-19	2.65E-16
ENSMUSG00000076609	6	70726435	70726966	+	Igkc	IG_C_gene	NA	0.404	278.353	688.839	9.428	139.379	7.225	9.422	0.811	8.906	5.28E-19	2.92E-16
ENSMUSG00000025804	9	123962126	123968692	-	Ccr1	protein_coding	12768	605.540	11.311	0.019	-5.742	308.426	-5.284	-5.748	0.595	-8.874	7.05E-19	3.78E-16
ENSMUSG00000032380	9	66158223	66272242	+	Dapk2	protein_coding	13143	3383.987	108.916	0.032	-4.957	1746.452	-4.659	-4.956	0.527	-8.843	9.35E-19	4.88E-16
ENSMUSG00000044317	7	19212538	19224174	+	Gpr4	protein_coding	319197	26.032	672.387	25.829	4.691	349.210	4.437	4.691	0.502	8.835	1.00E-18	5.09E-16
ENSMUSG00000075015	2	98662237	98664083	+	Gm10801	protein_coding	NA	1281.284	19409.918	15.149	3.921	10345.601	3.770	3.921	0.428	8.804	1.32E-18	6.53E-16
ENSMUSG00000051314	7	30818348	30823775	-	Ffar2	protein_coding	233079	0.408	250.607	613.860	9.262	125.508	7.119	9.269	0.810	8.787	1.54E-18	7.40E-16
ENSMUSG00000007872	4	136143497	136145755	+	Id3	protein_coding	15903	27502.215	1648.529	0.060	-4.060	14575.372	-3.892	-4.060	0.444	-8.758	1.99E-18	9.33E-16
ENSMUSG00000004296	11	44400063	44414033	+	Il12b	protein_coding	16160	83.358	1503.325	18.034	4.173	793.341	3.988	4.173	0.458	8.706	3.15E-18	1.44E-15
ENSMUSG00000024529	18	52516069	52529867	-	Lox	protein_coding	16948	0.408	251.108	615.087	9.265	125.758	7.057	9.271	0.822	8.588	8.86E-18	3.94E-15
ENSMUSG00000027656	2	163820861	163833146	+	Wisp2	protein_coding	22403	0.408	239.000	585.428	9.193	119.704	7.002	9.200	0.822	8.514	1.68E-17	7.30E-15
ENSMUSG00000044734	13	32842092	32851185	-	Serpinb1a	protein_coding	66222	33.377	1037.355	31.080	4.958	535.366	4.633	4.958	0.549	8.443	3.09E-17	1.31E-14
ENSMUSG00000025351	10	128908919	128912816	+	Cd63	protein_coding	12512	88.483	1481.801	16.747	4.066	785.142	3.883	4.066	0.461	8.430	3.45E-17	1.42E-14
ENSMUSG00000110018	15	5496266	5594984	+	RP24-502J3.1	lincRNA	NA	7.711	296.067	38.395	5.263	151.889	4.868	5.262	0.578	8.429	3.50E-17	1.42E-14
ENSMUSG00000028327	4	45848664	45887008	+	Stra6l	protein_coding	74152	13.806	406.431	29.440	4.880	210.118	4.558	4.880	0.548	8.313	9.35E-17	3.71E-14
ENSMUSG00000095280	14	19415857	19418930	-	Gm21738	protein_coding	NA	200.627	2402.563	11.975	3.582	1301.595	3.446	3.582	0.425	8.106	5.23E-16	2.03E-13
ENSMUSG00000095891	9	3025417	3033289	+	Gm10717	protein_coding	NA	237.336	2940.013	12.388	3.631	1588.675	3.489	3.631	0.431	8.103	5.38E-16	2.05E-13
ENSMUSG00000030410	7	19076227	19082776	+	Dmwd	protein_coding	13401	653.203	27.063	0.041	-4.593	340.133	-4.308	-4.597	0.537	-8.027	9.96E-16	3.71E-13
ENSMUSG00000062939	1	51987148	52107189	+	Stat4	protein_coding	20849	13.414	339.179	25.285	4.660	176.297	4.358	4.661	0.544	8.006	1.18E-15	4.31E-13
ENSMUSG00000045404	12	99964499	100062682	+	Kcnk13	protein_coding	217826	418.058	13.582	0.032	-4.944	215.820	-4.571	-4.939	0.578	-7.910	2.57E-15	9.21E-13
ENSMUSG00000039997	1	173920407	173942672	-	Ifi203	protein_coding	102641031	1496.531	53.165	0.036	-4.815	774.848	-4.477	-4.818	0.568	-7.877	3.35E-15	1.15E-12
ENSMUSG00000039997	1	173920407	173942672	-	Ifi203	protein_coding	15950	1496.531	53.165	0.036	-4.815	774.848	-4.477	-4.818	0.568	-7.877	3.35E-15	1.15E-12
ENSMUSG00000039997	1	173920407	173942672	-	Ifi203	protein_coding	100504287	1496.531	53.165	0.036	-4.815	774.848	-4.477	-4.818	0.568	-7.877	3.35E-15	1.15E-12
ENSMUSG00000052957	13	60174405	60177365	-	Gas1	protein_coding	14451	0.000	164.592	Inf	Inf	82.296	7.018	12.427	0.891	7.879	3.30E-15	1.15E-12
ENSMUSG00000028076	3	86995834	86999441	-	Cd1d1	protein_coding	12479	108.587	1461.749	13.462	3.751	785.168	3.583	3.751	0.460	7.798	6.28E-15	2.12E-12
ENSMUSG00000032068	9	50494525	50505482	+	Plet1	protein_coding	76509	3.245	187.518	57.783	5.853	95.381	5.209	5.852	0.674	7.731	1.06E-14	3.53E-12
ENSMUSG00000089929	9	89199209	89207827	+	Bcl2a1b	protein_coding	12045	4.874	203.365	41.724	5.383	104.119	4.882	5.383	0.632	7.719	1.17E-14	3.81E-12
ENSMUSG00000005800	9	7558429	7568486	+	Mmp8	protein_coding	17394	321.810	6.326	0.020	-5.669	164.068	-5.091	-5.681	0.660	-7.715	1.21E-14	3.86E-12
ENSMUSG00000030711	7	126672865	126676432	-	Sult1a1	protein_coding	20887	1233.933	99.478	0.081	-3.633	666.705	-3.476	-3.632	0.451	-7.705	1.31E-14	4.13E-12
ENSMUSG00000026193	1	71585520	71653200	-	Fn1	protein_coding	14268	22.308	685.692	30.737	4.942	354.000	4.558	4.941	0.592	7.701	1.35E-14	4.18E-12
ENSMUSG00000021760	13	113042763	113046388	-	Gpx8	protein_coding	69590	2.441	188.967	77.408	6.274	95.704	5.472	6.276	0.713	7.676	1.64E-14	4.98E-12
ENSMUSG00000003352	15	98632220	98644530	+	Cacnb3	protein_coding	12297	66.728	1044.709	15.656	3.969	555.719	3.763	3.969	0.493	7.638	2.20E-14	6.49E-12
ENSMUSG00000035373	11	82045712	82047525	+	Ccl7	protein_coding	20306	72.636	935.400	12.878	3.687	504.018	3.521	3.687	0.461	7.640	2.18E-14	6.49E-12
ENSMUSG00000090272	1	173857220	173942491	-	Mndal	protein_coding	100040462	2958.875	230.377	0.078	-3.683	1594.626	-3.515	-3.684	0.464	-7.569	3.75E-14	1.09E-11
ENSMUSG00000022876	16	75858793	76022270	-	Samsn1	protein_coding	67742	97.939	1106.698	11.300	3.498	602.318	3.353	3.498	0.445	7.541	4.66E-14	1.33E-11
ENSMUSG00000041046	11	6658521	6677475	+	Ramp3	protein_coding	56089	42.679	768.222	18.000	4.170	405.451	3.926	4.170	0.521	7.532	4.98E-14	1.40E-11
ENSMUSG00000068735	2	93187548	93201759	+	Trp53i11	protein_coding	277414	295.612	9.394	0.032	-4.976	152.503	-4.562	-4.980	0.606	-7.524	5.30E-14	1.46E-11
ENSMUSG00000046876	13	45549758	45964991	-	Atxn1	protein_coding	20238	5.291	232.173	43.884	5.456	118.732	4.913	5.457	0.653	7.519	5.51E-14	1.50E-11
ENSMUSG00000022651	16	48872608	48874498	+	Retnlg	protein_coding	245195	296.842	5.719	0.019	-5.698	151.280	-5.075	-5.713	0.680	-7.460	8.64E-14	2.32E-11
ENSMUSG00000030786	7	128062640	128118491	+	Itgam	protein_coding	16409	618.438	19.649	0.032	-4.976	319.043	-4.556	-4.982	0.616	-7.392	1.45E-13	3.84E-11
ENSMUSG00000091028	9	3000922	3002330	+	Gm10722	protein_coding	NA	56.110	756.377	13.480	3.753	406.243	3.565	3.753	0.485	7.352	1.95E-13	5.10E-11
ENSMUSG00000028195	3	145646976	145649981	-	Cyr61	protein_coding	16007	0.000	167.382	Inf	Inf	83.691	6.768	12.451	0.922	7.338	2.16E-13	5.55E-11
ENSMUSG00000027832	3	66219910	66225805	+	Ptx3	protein_coding	19288	0.000	124.529	Inf	Inf	62.264	6.656	12.025	0.908	7.332	2.27E-13	5.71E-11
ENSMUSG00000047462	13	19727417	19732951	-	A530099J19Rik	protein_coding	319293	237.412	2332.205	9.823	3.296	1284.808	3.167	3.296	0.432	7.331	2.28E-13	5.71E-11
ENSMUSG00000004359	10	88674772	88685015	-	Spic	protein_coding	20728	11.348	280.220	24.694	4.626	145.784	4.270	4.625	0.587	7.270	3.60E-13	8.88E-11
ENSMUSG00000062345	1	107511423	107535478	+	Serpinb2	protein_coding	18788	1.225	140.186	114.461	6.839	70.705	5.673	6.844	0.782	7.257	3.95E-13	9.62E-11
ENSMUSG00000105906	16	19061618	19062071	-	Iglc1	IG_C_gene	NA	0.812	162.580	200.138	7.645	81.696	6.029	7.645	0.831	7.251	4.15E-13	9.96E-11
ENSMUSG00000067714	6	125067920	125082472	+	Lpar5	protein_coding	381810	289.320	3.739	0.013	-6.274	146.529	-5.388	-6.274	0.743	-7.249	4.21E-13	9.98E-11
ENSMUSG00000025163	11	121036747	121039418	-	Cd7	protein_coding	12516	12.597	288.064	22.867	4.515	150.331	4.182	4.516	0.578	7.240	4.47E-13	1.03E-10
ENSMUSG00000028341	4	48045153	48086447	+	Nr4a3	protein_coding	18124	29.969	635.183	21.195	4.406	332.576	4.097	4.405	0.566	7.240	4.48E-13	1.03E-10
ENSMUSG00000067924	X	53669177	53670408	-	Cxx1b	protein_coding	553127	2612.118	224.405	0.086	-3.541	1418.262	-3.378	-3.541	0.467	-7.230	4.83E-13	1.10E-10
ENSMUSG00000020027	10	95385362	95417180	-	Socs2	protein_coding	216233	20.288	341.798	16.848	4.074	181.043	3.825	4.074	0.531	7.203	5.87E-13	1.32E-10
ENSMUSG00000102037	9	88956900	88962419	+	Bcl2a1a	protein_coding	12044	8.915	259.875	29.151	4.865	134.395	4.445	4.865	0.618	7.199	6.09E-13	1.35E-10
ENSMUSG00000029322	5	100553725	100572245	-	Plac8	protein_coding	231507	802.332	10872.020	13.551	3.760	5837.176	3.564	3.760	0.495	7.194	6.28E-13	1.38E-10
ENSMUSG00000025964	1	63445891	63596276	+	Adam23	protein_coding	23792	37.339	506.731	13.571	3.762	272.035	3.563	3.762	0.498	7.157	8.22E-13	1.79E-10
ENSMUSG00000040584	5	8660077	8748575	+	Abcb1a	protein_coding	18671	14.980	406.241	27.118	4.761	210.611	4.358	4.760	0.614	7.096	1.28E-12	2.72E-10
ENSMUSG00000047586	7	28543596	28547254	-	Nccrp1	protein_coding	233038	493.299	34.673	0.070	-3.831	263.986	-3.615	-3.829	0.509	-7.096	1.28E-12	2.72E-10
ENSMUSG00000004110	1	154390731	154884501	-	Cacna1e	protein_coding	12290	79.830	1180.301	14.785	3.886	630.066	3.663	3.886	0.517	7.080	1.44E-12	3.03E-10
ENSMUSG00000056054	3	90668978	90670035	+	S100a8	protein_coding	20201	2121.347	142.659	0.067	-3.894	1132.003	-3.669	-3.894	0.518	-7.078	1.46E-12	3.03E-10
ENSMUSG00000026837	2	27886425	28039514	+	Col5a1	protein_coding	12831	2.037	157.298	77.217	6.271	79.668	5.339	6.273	0.756	7.061	1.65E-12	3.39E-10
ENSMUSG00000036867	9	63953076	64022059	-	Smad6	protein_coding	17130	270.900	10.577	0.039	-4.679	140.738	-4.285	-4.678	0.609	-7.036	1.98E-12	4.01E-10
ENSMUSG00000026586	1	163245119	163313710	-	Prrx1	protein_coding	18933	5.261	213.158	40.513	5.340	109.210	4.761	5.338	0.677	7.028	2.09E-12	4.19E-10
ENSMUSG00000097736	9	122572497	122679596	+	9530059O14Rik	lincRNA	NA	16.226	315.343	19.434	4.281	165.785	3.978	4.280	0.567	7.018	2.26E-12	4.48E-10
ENSMUSG00000070436	7	99345376	99353239	-	Serpinh1	protein_coding	12406	4.062	161.587	39.783	5.314	82.825	4.737	5.314	0.675	7.015	2.30E-12	4.52E-10
ENSMUSG00000004044	11	100956733	100970887	-	Ptrf	protein_coding	19285	3.649	153.098	41.953	5.391	78.373	4.786	5.389	0.683	7.006	2.46E-12	4.78E-10
ENSMUSG00000038147	1	171839697	171890718	+	Cd84	protein_coding	12523	828.884	54.158	0.065	-3.936	441.521	-3.701	-3.938	0.528	-7.003	2.51E-12	4.83E-10
ENSMUSG00000026822	2	32384633	32388252	-	Lcn2	protein_coding	16819	298.903	12.621	0.042	-4.566	155.762	-4.199	-4.573	0.602	-6.977	3.02E-12	5.74E-10
ENSMUSG00000007888	8	70493158	70504081	+	Crlf1	protein_coding	12931	0.000	124.574	Inf	Inf	62.287	6.463	12.024	0.931	6.941	3.91E-12	7.35E-10
ENSMUSG00000038235	1	171437535	171464603	+	F11r	protein_coding	16456	615.193	37.033	0.060	-4.054	326.113	-3.792	-4.056	0.547	-6.934	4.08E-12	7.60E-10
ENSMUSG00000005950	11	73160421	73172685	+	P2rx5	protein_coding	94045	801.877	42.334	0.053	-4.243	422.106	-3.945	-4.247	0.569	-6.932	4.16E-12	7.67E-10
ENSMUSG00000074564	9	3015654	3017210	+	Gm10720	protein_coding	NA	19.096	306.783	16.065	4.006	162.940	3.750	4.006	0.542	6.918	4.59E-12	8.37E-10
ENSMUSG00000024087	17	79706953	79715041	-	Cyp1b1	protein_coding	13078	1.629	167.066	102.568	6.680	84.347	5.519	6.682	0.799	6.911	4.82E-12	8.72E-10
ENSMUSG00000046908	14	55765962	55768494	+	Ltb4r1	protein_coding	16995	218.227	5.497	0.025	-5.311	111.862	-4.707	-5.296	0.682	-6.903	5.08E-12	9.09E-10
ENSMUSG00000037944	11	99144196	99155077	-	Ccr7	protein_coding	12775	210.111	2915.206	13.875	3.794	1562.659	3.576	3.794	0.519	6.896	5.34E-12	9.47E-10
ENSMUSG00000022346	15	61985341	61990374	+	Myc	protein_coding	17869	1748.542	137.947	0.079	-3.664	943.244	-3.465	-3.664	0.504	-6.880	5.97E-12	1.05E-09
ENSMUSG00000027208	2	126034658	126091185	+	Fgf7	protein_coding	14178	1.633	130.887	80.151	6.325	66.260	5.313	6.330	0.774	6.864	6.68E-12	1.16E-09
ENSMUSG00000021575	13	74211118	74292331	-	Ahrr	protein_coding	11624	494.227	33.965	0.069	-3.863	264.096	-3.628	-3.866	0.532	-6.815	9.43E-12	1.62E-09
ENSMUSG00000036256	5	77349240	77408041	-	Igfbp7	protein_coding	29817	1.633	134.841	82.573	6.368	68.237	5.321	6.372	0.783	6.799	1.05E-11	1.79E-09
ENSMUSG00000097312	9	3000282	3038313	-	Gm26870	lincRNA	NA	33.318	406.672	12.206	3.609	219.995	3.414	3.610	0.502	6.797	1.07E-11	1.81E-09
ENSMUSG00000050232	X	101731535	101734269	-	Cxcr3	protein_coding	12766	2774.877	323.978	0.117	-3.098	1549.427	-2.973	-3.099	0.438	-6.784	1.17E-11	1.96E-09
ENSMUSG00000048498	11	115051917	115062177	-	Cd300e	protein_coding	217306	10.148	228.561	22.523	4.493	119.354	4.121	4.493	0.608	6.782	1.19E-11	1.97E-09
ENSMUSG00000028100	3	96706067	96708562	-	Nudt17	protein_coding	78373	14.626	245.964	16.817	4.072	130.295	3.793	4.072	0.559	6.779	1.21E-11	1.99E-09
ENSMUSG00000000782	11	52252371	52283014	-	Tcf7	protein_coding	21414	2.041	136.542	66.892	6.064	69.292	5.153	6.068	0.762	6.767	1.32E-11	2.15E-09
ENSMUSG00000026536	1	173896345	173913046	-	Mnda	protein_coding	381308	738.789	59.978	0.081	-3.623	399.383	-3.422	-3.623	0.509	-6.725	1.76E-11	2.84E-09
ENSMUSG00000055546	11	46810800	46844332	+	Timd4	protein_coding	276891	181.830	4.314	0.024	-5.397	93.072	-4.728	-5.388	0.706	-6.693	2.19E-11	3.50E-09
ENSMUSG00000045502	5	123863570	123865499	-	Hcar2	protein_coding	80885	128.141	0.000	0.000	#NAME?	64.070	-6.188	-11.449	0.926	-6.683	2.34E-11	3.71E-09
ENSMUSG00000029484	5	96793339	96845966	+	Anxa3	protein_coding	11745	32.956	437.474	13.275	3.731	235.215	3.509	3.731	0.526	6.672	2.52E-11	3.96E-09
ENSMUSG00000041577	1	133910304	133921414	-	Prelp	protein_coding	116847	0.404	96.245	238.177	7.896	48.325	5.793	7.889	0.875	6.618	3.65E-11	5.70E-09
ENSMUSG00000029417	5	92321347	92328079	-	Cxcl9	protein_coding	17329	67.449	759.027	11.253	3.492	413.238	3.306	3.492	0.500	6.616	3.70E-11	5.72E-09
ENSMUSG00000028108	3	95734147	95739569	-	Ecm1	protein_coding	13601	11.369	226.607	19.933	4.317	118.988	3.968	4.317	0.602	6.596	4.23E-11	6.49E-09
ENSMUSG00000024675	19	11404770	11427246	+	Ms4a4c	protein_coding	64380	1070.076	111.307	0.104	-3.265	590.692	-3.110	-3.264	0.472	-6.592	4.33E-11	6.58E-09
ENSMUSG00000021756	13	112464070	112510086	+	Il6st	protein_coding	16195	1199.008	145.335	0.121	-3.044	672.171	-2.918	-3.044	0.444	-6.574	4.88E-11	7.37E-09
ENSMUSG00000022994	15	98589994	98607633	-	Adcy6	protein_coding	11512	15.443	275.875	17.864	4.159	145.659	3.844	4.159	0.585	6.567	5.14E-11	7.64E-09
ENSMUSG00000034156	11	87760541	87785928	+	Bzrap1	protein_coding	207777	125.009	1093.970	8.751	3.129	609.490	2.992	3.129	0.456	6.567	5.15E-11	7.64E-09
ENSMUSG00000051727	7	97451323	97459557	+	Kctd14	protein_coding	233529	2218.885	288.362	0.130	-2.944	1253.623	-2.829	-2.944	0.431	-6.559	5.42E-11	7.98E-09
ENSMUSG00000029380	5	90891241	90893115	+	Cxcl1	protein_coding	14825	3.249	179.238	55.161	5.786	91.243	4.956	5.785	0.756	6.555	5.55E-11	8.10E-09
ENSMUSG00000040016	3	157566892	157645888	+	Ptger3	protein_coding	19218	1074.332	49.698	0.046	-4.434	562.015	-4.052	-4.432	0.621	-6.529	6.63E-11	9.60E-09
ENSMUSG00000032484	9	110419747	110423012	+	Ngp	protein_coding	18054	720.575	80.145	0.111	-3.168	400.360	-3.022	-3.168	0.466	-6.484	8.93E-11	1.28E-08
ENSMUSG00000030772	7	112116017	112159057	-	Dkk3	protein_coding	50781	78.934	931.558	11.802	3.561	505.246	3.356	3.561	0.518	6.480	9.19E-11	1.31E-08
ENSMUSG00000028480	4	43957401	43979118	+	Glipr2	protein_coding	384009	58.592	640.288	10.928	3.450	349.440	3.262	3.450	0.505	6.462	1.04E-10	1.47E-08
ENSMUSG00000025810	8	128359073	128505462	+	Nrp1	protein_coding	18186	975.511	101.066	0.104	-3.271	538.288	-3.110	-3.272	0.482	-6.449	1.13E-10	1.58E-08
ENSMUSG00000018919	11	70505244	70511178	+	Tm4sf5	protein_coding	75604	4.462	132.424	29.681	4.891	68.443	4.351	4.891	0.684	6.365	1.96E-10	2.73E-08
ENSMUSG00000021186	12	101746565	101819055	-	Fbln5	protein_coding	23876	2.445	118.899	48.623	5.604	60.672	4.796	5.606	0.754	6.359	2.04E-10	2.79E-08
ENSMUSG00000096201	9	3036877	3038316	+	Gm10715	protein_coding	NA	10.981	194.546	17.716	4.147	102.764	3.815	4.148	0.600	6.360	2.02E-10	2.79E-08
ENSMUSG00000029761	6	34598500	34775473	+	Cald1	protein_coding	109624	16.234	234.957	14.473	3.855	125.596	3.585	3.855	0.565	6.349	2.17E-10	2.95E-08
ENSMUSG00000050730	9	8994329	9239101	-	Arhgap42	protein_coding	71544	8.490	265.645	31.289	4.968	137.067	4.402	4.966	0.697	6.315	2.70E-10	3.65E-08
ENSMUSG00000029075	4	156013843	156016612	+	Tnfrsf4	protein_coding	22163	21.542	268.928	12.484	3.642	145.235	3.411	3.642	0.541	6.310	2.78E-10	3.74E-08
ENSMUSG00000050957	19	29321344	29325356	-	Insl6	protein_coding	27356	19.488	254.435	13.056	3.707	136.961	3.463	3.707	0.549	6.306	2.86E-10	3.81E-08
ENSMUSG00000021390	13	49608071	49624500	+	Ogn	protein_coding	18295	3.658	124.776	34.114	5.092	64.217	4.468	5.092	0.712	6.274	3.52E-10	4.65E-08
ENSMUSG00000070047	8	44935447	45052257	+	Fat1	protein_coding	14107	1.225	114.863	93.785	6.551	58.044	5.246	6.556	0.837	6.271	3.59E-10	4.72E-08
ENSMUSG00000017309	11	102041509	102055620	+	Cd300lg	protein_coding	52685	304.685	16.454	0.054	-4.211	160.570	-3.858	-4.218	0.616	-6.268	3.67E-10	4.78E-08
ENSMUSG00000037995	1	172481788	172498878	+	Igsf9	protein_coding	93842	548.786	59.149	0.108	-3.214	303.968	-3.051	-3.214	0.487	-6.267	3.69E-10	4.78E-08
ENSMUSG00000095547	9	3017408	3021593	+	Gm10719	protein_coding	NA	39.050	419.793	10.750	3.426	229.422	3.231	3.427	0.516	6.264	3.75E-10	4.82E-08
ENSMUSG00000067925	X	53642488	53643682	-	Cxx1a	protein_coding	66158	511.686	52.627	0.103	-3.281	282.157	-3.109	-3.283	0.498	-6.244	4.28E-10	5.46E-08
ENSMUSG00000017737	2	164940780	164955850	+	Mmp9	protein_coding	17395	229.100	11.279	0.049	-4.344	120.190	-3.947	-4.348	0.635	-6.211	5.26E-10	6.62E-08
ENSMUSG00000054200	19	38097079	38114263	+	Ffar4	protein_coding	107221	482.209	39.684	0.082	-3.603	260.946	-3.375	-3.606	0.543	-6.212	5.24E-10	6.62E-08
ENSMUSG00000027200	2	124089969	124667770	+	Sema6d	protein_coding	214968	849.252	90.457	0.107	-3.231	469.854	-3.063	-3.232	0.495	-6.188	6.10E-10	7.59E-08
ENSMUSG00000051339	5	113086323	113221236	-	2900026A02Rik	protein_coding	243219	2.429	117.893	48.541	5.601	60.161	4.755	5.599	0.768	6.187	6.12E-10	7.59E-08
ENSMUSG00000037852	8	64592542	64693054	-	Cpe	protein_coding	12876	4.070	127.205	31.254	4.966	65.638	4.365	4.967	0.710	6.147	7.87E-10	9.71E-08
ENSMUSG00000045287	11	75193783	75267769	+	Rtn4rl1	protein_coding	237847	455.550	36.400	0.080	-3.646	245.975	-3.399	-3.643	0.554	-6.131	8.71E-10	1.07E-07
ENSMUSG00000029718	5	137605103	137613784	-	Pcolce	protein_coding	18542	2.033	136.998	67.390	6.074	69.516	4.994	6.075	0.816	6.122	9.26E-10	1.13E-07
ENSMUSG00000030147	6	123049962	123071555	+	Clec4b1	protein_coding	69810	394.636	33.231	0.084	-3.570	213.933	-3.337	-3.572	0.549	-6.078	1.22E-09	1.47E-07
ENSMUSG00000001281	15	102215995	102231935	-	Itgb7	protein_coding	16421	7835.598	920.988	0.118	-3.089	4378.293	-2.935	-3.089	0.484	-6.068	1.29E-09	1.55E-07
ENSMUSG00000099974	9	88723285	88731914	-	Bcl2a1d	protein_coding	12047	74.710	633.835	8.484	3.085	354.272	2.931	3.085	0.484	6.054	1.42E-09	1.69E-07
ENSMUSG00000058715	1	171229572	171234365	-	Fcer1g	protein_coding	14127	8431.979	865.205	0.103	-3.285	4648.592	-3.100	-3.285	0.512	-6.052	1.43E-09	1.69E-07
ENSMUSG00000096385	9	3003346	3006948	+	Gm11168	protein_coding	NA	16.251	223.285	13.740	3.780	119.768	3.500	3.781	0.581	6.026	1.68E-09	1.98E-07
ENSMUSG00000037992	11	98927818	98974942	+	Rara	protein_coding	19401	1202.264	173.322	0.144	-2.794	687.793	-2.678	-2.794	0.445	-6.019	1.75E-09	2.05E-07
ENSMUSG00000051457	7	127132232	127137823	-	Spn	protein_coding	20737	914.045	128.527	0.141	-2.830	521.286	-2.708	-2.830	0.451	-6.006	1.90E-09	2.21E-07
ENSMUSG00000002083	7	16308393	16318205	+	Bbc3	protein_coding	170770	688.005	90.786	0.132	-2.922	389.395	-2.788	-2.922	0.464	-6.003	1.93E-09	2.23E-07
ENSMUSG00000031898	8	105973520	105979419	-	Dpep3	protein_coding	71854	134.083	2.492	0.019	-5.749	68.287	-4.774	-5.750	0.796	-5.998	1.99E-09	2.29E-07
ENSMUSG00000026656	1	170958617	170976547	-	Fcgr2b	protein_coding	14130	1883.218	261.526	0.139	-2.848	1072.372	-2.724	-2.848	0.455	-5.993	2.06E-09	2.35E-07
ENSMUSG00000037972	16	11066298	11074983	+	Snn	protein_coding	20621	13.847	227.334	16.417	4.037	120.591	3.694	4.038	0.617	5.983	2.20E-09	2.49E-07
ENSMUSG00000036587	2	25423267	25426374	+	Fut7	protein_coding	14347	259.739	14.411	0.055	-4.172	137.075	-3.794	-4.175	0.635	-5.978	2.26E-09	2.54E-07
ENSMUSG00000021765	13	114452262	114458730	-	Fst	protein_coding	14313	0.404	72.567	179.580	7.488	36.485	5.367	7.482	0.903	5.941	2.84E-09	3.18E-07
ENSMUSG00000050953	10	56377300	56390419	+	Gja1	protein_coding	14609	2.033	92.696	45.597	5.511	47.365	4.636	5.511	0.782	5.931	3.02E-09	3.36E-07
ENSMUSG00000078521	4	134510999	134523927	+	Aunip	protein_coding	69885	127.337	2.556	0.020	-5.639	64.946	-4.702	-5.663	0.795	-5.912	3.37E-09	3.73E-07
ENSMUSG00000038058	6	54923949	54972612	-	Nod1	protein_coding	107607	22.741	255.143	11.219	3.488	138.942	3.257	3.488	0.552	5.900	3.63E-09	3.99E-07
ENSMUSG00000071637	16	15887286	15891031	+	Cebpd	protein_coding	NA	886.373	118.677	0.134	-2.901	502.525	-2.765	-2.901	0.471	-5.872	4.30E-09	4.70E-07
ENSMUSG00000045326	3	108853678	108890008	-	Fndc7	protein_coding	320181	41.825	355.855	8.508	3.089	198.840	2.925	3.089	0.498	5.871	4.33E-09	4.70E-07
ENSMUSG00000031451	8	13465374	13494490	-	Gas6	protein_coding	14456	2.854	110.460	38.709	5.275	56.657	4.495	5.277	0.767	5.858	4.69E-09	5.06E-07
ENSMUSG00000051920	15	43020811	43170818	-	Rspo2	protein_coding	239405	0.404	89.457	221.380	7.790	44.931	5.425	7.783	0.927	5.850	4.91E-09	5.27E-07
ENSMUSG00000029371	5	90759360	90761624	+	Cxcl5	protein_coding	20311	4.078	160.038	39.241	5.294	82.058	4.498	5.296	0.778	5.785	7.27E-09	7.76E-07
ENSMUSG00000026700	1	161395409	161418410	+	Tnfsf4	protein_coding	22164	1.216	77.646	63.831	5.996	39.431	4.813	5.994	0.837	5.752	8.81E-09	9.34E-07
ENSMUSG00000030108	6	121300227	121337733	+	Slc6a13	protein_coding	14412	65.700	530.208	8.070	3.013	297.954	2.852	3.012	0.500	5.708	1.14E-08	1.20E-06
ENSMUSG00000024501	18	43320979	43438286	-	Dpysl3	protein_coding	22240	4.053	104.621	25.811	4.690	54.337	4.103	4.689	0.721	5.694	1.24E-08	1.31E-06
ENSMUSG00000018983	4	136172394	136196057	+	E2f2	protein_coding	242705	824.020	109.998	0.133	-2.905	467.009	-2.759	-2.904	0.485	-5.686	1.30E-08	1.36E-06
ENSMUSG00000033768	19	6418731	6544169	+	Nrxn2	protein_coding	18190	0.404	64.134	158.711	7.310	32.269	5.193	7.304	0.914	5.682	1.33E-08	1.38E-06
ENSMUSG00000026121	1	36548639	36558349	-	Sema4c	protein_coding	20353	608.736	70.434	0.116	-3.111	339.585	-2.932	-3.110	0.516	-5.679	1.36E-08	1.40E-06
ENSMUSG00000021200	12	103321142	103356001	-	Asb2	protein_coding	65256	148.108	1103.092	7.448	2.897	625.600	2.752	2.897	0.485	5.677	1.37E-08	1.41E-06
ENSMUSG00000090254	6	89140994	89147388	+	Gm1965	lincRNA	NA	117.189	3.739	0.032	-4.970	60.464	-4.254	-4.971	0.756	-5.625	1.86E-08	1.89E-06
ENSMUSG00000038508	8	70629393	70632456	-	Gdf15	protein_coding	23886	6.503	118.614	18.240	4.189	62.558	3.755	4.189	0.670	5.602	2.12E-08	2.15E-06
ENSMUSG00000040829	11	70459433	70466202	+	Zmynd15	protein_coding	574428	42.242	331.923	7.858	2.974	187.082	2.813	2.974	0.503	5.595	2.21E-08	2.23E-06
ENSMUSG00000018217	11	63128982	63159547	+	Pmp22	protein_coding	18858	10.173	150.542	14.798	3.887	80.357	3.534	3.888	0.636	5.559	2.71E-08	2.72E-06
ENSMUSG00000026796	2	32876114	32925254	+	Fam129b	protein_coding	227737	650.761	89.059	0.137	-2.869	369.910	-2.722	-2.869	0.491	-5.544	2.95E-08	2.94E-06
ENSMUSG00000056091	6	72097592	72154571	+	St3gal5	protein_coding	20454	5417.472	695.787	0.128	-2.961	3056.629	-2.799	-2.961	0.505	-5.539	3.05E-08	3.02E-06
ENSMUSG00000076934	16	19085017	19085500	-	Iglv1	IG_V_gene	NA	0.000	63.058	Inf	Inf	31.529	5.461	11.044	0.988	5.528	3.24E-08	3.20E-06
ENSMUSG00000055301	3	138217760	138233382	+	Adh7	protein_coding	11529	0.408	65.804	161.186	7.333	33.106	5.129	7.340	0.929	5.519	3.40E-08	3.34E-06
ENSMUSG00000032554	9	103204001	103230444	-	Trf	protein_coding	22041	447.342	46.883	0.105	-3.254	247.112	-3.037	-3.252	0.553	-5.494	3.93E-08	3.84E-06
ENSMUSG00000038793	1	180935022	180938400	+	Lefty1	protein_coding	13590	121.359	5.656	0.047	-4.423	63.508	-3.894	-4.430	0.710	-5.486	4.11E-08	3.99E-06
ENSMUSG00000036111	7	109138572	109175207	-	Lmo1	protein_coding	109594	797.760	59.649	0.075	-3.741	428.705	-3.420	-3.744	0.624	-5.485	4.13E-08	3.99E-06
ENSMUSG00000020695	11	105292643	105351139	+	Mrc2	protein_coding	17534	2.449	94.841	38.719	5.275	48.645	4.400	5.279	0.802	5.483	4.17E-08	4.01E-06
ENSMUSG00000045362	7	143607659	143628722	-	Tnfrsf26	protein_coding	244237	10.940	183.633	16.786	4.069	97.286	3.656	4.069	0.667	5.481	4.22E-08	4.03E-06
ENSMUSG00000010142	11	61126755	61149372	+	Tnfrsf13b	protein_coding	57916	583.067	41.885	0.072	-3.799	312.476	-3.463	-3.802	0.632	-5.478	4.29E-08	4.06E-06
ENSMUSG00000032184	9	75625732	75637773	+	Lysmd2	protein_coding	70082	0.000	52.563	Inf	Inf	26.282	5.385	10.780	0.983	5.479	4.28E-08	4.06E-06
ENSMUSG00000035385	11	82035571	82037453	+	Ccl2	protein_coding	20296	606.731	4239.959	6.988	2.805	2423.345	2.664	2.805	0.487	5.474	4.39E-08	4.13E-06
ENSMUSG00000021136	12	81026808	81186414	+	Smoc1	protein_coding	64075	0.812	70.005	86.177	6.429	35.408	4.871	6.428	0.890	5.471	4.47E-08	4.19E-06
ENSMUSG00000043895	9	20965952	20976793	-	S1pr2	protein_coding	14739	497.488	57.099	0.115	-3.123	277.293	-2.931	-3.125	0.536	-5.470	4.51E-08	4.20E-06
ENSMUSG00000028885	4	132732966	132757252	-	Smpdl3b	protein_coding	100340	195.698	14.955	0.076	-3.710	105.326	-3.389	-3.710	0.621	-5.460	4.77E-08	4.42E-06
ENSMUSG00000020388	11	54054928	54069014	-	Pdlim4	protein_coding	30794	23.929	238.854	9.982	3.319	131.391	3.087	3.319	0.566	5.453	4.95E-08	4.56E-06
ENSMUSG00000049985	13	112288451	112384002	+	Ankrd55	protein_coding	77318	151.779	10.577	0.070	-3.843	81.178	-3.484	-3.842	0.640	-5.446	5.15E-08	4.72E-06
ENSMUSG00000026922	2	26593057	26604417	-	Agpat2	protein_coding	67512	461.954	68.575	0.148	-2.752	265.264	-2.617	-2.752	0.481	-5.438	5.39E-08	4.92E-06
ENSMUSG00000023032	15	100761747	100823968	+	Slc4a8	protein_coding	59033	23.191	273.699	11.802	3.561	148.445	3.275	3.561	0.603	5.435	5.47E-08	4.96E-06
ENSMUSG00000019577	6	5483351	5496309	-	Pdk4	protein_coding	27273	0.816	65.791	80.578	6.332	33.304	4.816	6.337	0.888	5.423	5.85E-08	5.29E-06
ENSMUSG00000073802	4	89306289	89311032	-	Cdkn2b	protein_coding	12579	1.629	72.377	44.435	5.474	37.003	4.470	5.476	0.825	5.418	6.02E-08	5.41E-06
ENSMUSG00000031146	X	7667941	7671390	-	Plp2	protein_coding	18824	1594.036	295.833	0.186	-2.430	944.934	-2.335	-2.430	0.431	-5.414	6.16E-08	5.49E-06
ENSMUSG00000031146	X	7667941	7671390	-	Plp2	protein_coding	623453	1594.036	295.833	0.186	-2.430	944.934	-2.335	-2.430	0.431	-5.414	6.16E-08	5.49E-06
ENSMUSG00000041911	2	71528113	71533981	+	Dlx1	protein_coding	13390	184.401	16.808	0.091	-3.456	100.605	-3.190	-3.455	0.589	-5.414	6.17E-08	5.49E-06
ENSMUSG00000023885	17	14665500	14694262	-	Thbs2	protein_coding	21826	4.078	128.123	31.415	4.973	66.100	4.222	4.975	0.780	5.411	6.28E-08	5.56E-06
ENSMUSG00000044156	6	3457096	3498298	-	Hepacam2	protein_coding	101202	3491.694	469.578	0.134	-2.894	1980.636	-2.736	-2.894	0.506	-5.403	6.57E-08	5.79E-06
ENSMUSG00000015468	17	34564268	34588503	+	Notch4	protein_coding	18132	34.547	293.460	8.494	3.087	164.004	2.895	3.087	0.537	5.394	6.89E-08	6.04E-06
ENSMUSG00000057163	6	41521787	41525079	+	Prss2	protein_coding	22072	0.000	49.818	Inf	Inf	24.909	5.317	10.703	0.986	5.391	7.01E-08	6.12E-06
ENSMUSG00000023391	2	71543408	71546754	-	Dlx2	protein_coding	13392	140.610	7.990	0.057	-4.137	74.300	-3.679	-4.129	0.684	-5.379	7.48E-08	6.50E-06
ENSMUSG00000047180	1	36264597	36274679	-	Neurl3	protein_coding	214854	2253.006	421.437	0.187	-2.418	1337.221	-2.323	-2.418	0.433	-5.366	8.05E-08	6.97E-06
ENSMUSG00000024899	19	32620005	32667187	+	Papss2	protein_coding	23972	15.863	176.643	11.135	3.477	96.253	3.202	3.477	0.598	5.353	8.64E-08	7.43E-06
ENSMUSG00000038393	3	96557957	96561883	+	Txnip	protein_coding	56338	3097.125	541.689	0.175	-2.515	1819.407	-2.407	-2.515	0.451	-5.333	9.66E-08	8.28E-06
ENSMUSG00000029372	5	90768518	90770063	+	Ppbp	protein_coding	57349	72.061	0.000	0.000	#NAME?	36.031	-5.260	-10.619	0.987	-5.331	9.76E-08	8.29E-06
ENSMUSG00000037820	2	158116402	158146436	-	Tgm2	protein_coding	21817	33.731	275.817	8.177	3.032	154.774	2.846	3.032	0.534	5.331	9.76E-08	8.29E-06
ENSMUSG00000101746	1	177641542	177642943	-	2310043L19Rik	lincRNA	NA	0.408	55.189	135.184	7.079	27.798	4.949	7.085	0.932	5.310	1.10E-07	9.29E-06
ENSMUSG00000002020	12	84783212	84876532	-	Ltbp2	protein_coding	16997	6.103	108.619	17.798	4.154	57.361	3.687	4.155	0.695	5.306	1.12E-07	9.39E-06
ENSMUSG00000043391	16	21649045	21694665	-	2510009E07Rik	protein_coding	72190	2.437	82.467	33.839	5.081	42.452	4.244	5.080	0.800	5.306	1.12E-07	9.39E-06
ENSMUSG00000030208	6	135362545	135383173	+	Emp1	protein_coding	13730	19.092	181.856	9.525	3.252	100.474	3.020	3.252	0.571	5.293	1.21E-07	1.00E-05
ENSMUSG00000038074	6	54577604	54597308	-	Fkbp14	protein_coding	231997	0.408	55.821	136.734	7.095	28.115	4.946	7.101	0.934	5.293	1.20E-07	1.00E-05
ENSMUSG00000037605	5	81020138	81825133	+	Adgrl3	protein_coding	319387	17.467	182.388	10.442	3.384	99.927	3.122	3.384	0.592	5.272	1.35E-07	1.12E-05
ENSMUSG00000023909	17	23736186	23740330	-	Paqr4	protein_coding	76498	995.499	137.092	0.138	-2.860	566.296	-2.699	-2.860	0.513	-5.264	1.41E-07	1.16E-05
ENSMUSG00000079419	19	11469366	11482192	+	Ms4a6c	protein_coding	73656	2409.409	379.526	0.158	-2.666	1394.468	-2.535	-2.666	0.482	-5.260	1.44E-07	1.18E-05
ENSMUSG00000030798	7	45233632	45239115	-	Cd37	protein_coding	12493	3467.029	679.656	0.196	-2.351	2073.343	-2.260	-2.351	0.430	-5.257	1.47E-07	1.19E-05
ENSMUSG00000048126	1	90765923	90843971	-	Col6a3	protein_coding	12835	14.230	159.449	11.205	3.486	86.840	3.199	3.486	0.609	5.252	1.51E-07	1.22E-05
ENSMUSG00000055737	15	3317760	3583492	-	Ghr	protein_coding	14600	16.647	173.474	10.421	3.381	95.060	3.117	3.381	0.595	5.239	1.62E-07	1.31E-05
ENSMUSG00000027398	2	129364570	129371139	-	Il1b	protein_coding	16176	519.071	2620.112	5.048	2.336	1569.592	2.245	2.336	0.429	5.232	1.68E-07	1.35E-05
ENSMUSG00000070867	4	114406724	114615098	+	Trabd2b	protein_coding	666048	128.187	765.430	5.971	2.578	446.809	2.457	2.578	0.471	5.214	1.85E-07	1.48E-05
ENSMUSG00000068105	15	82221744	82224339	-	Tnfrsf13c	protein_coding	72049	205.463	14.733	0.072	-3.802	110.098	-3.422	-3.796	0.658	-5.201	1.98E-07	1.58E-05
ENSMUSG00000067818	2	156775420	156781658	+	Myl9	protein_coding	98932	0.000	55.208	Inf	Inf	27.604	5.216	10.850	1.004	5.196	2.03E-07	1.61E-05
ENSMUSG00000021322	13	20794119	21024252	+	Aoah	protein_coding	27052	85.783	2.524	0.029	-5.087	44.153	-4.206	-5.099	0.810	-5.190	2.10E-07	1.66E-05
ENSMUSG00000000673	17	83831356	83846790	-	Haao	protein_coding	107766	1058.926	193.812	0.183	-2.450	626.369	-2.344	-2.450	0.452	-5.181	2.21E-07	1.74E-05
ENSMUSG00000025938	1	12866549	12992650	-	Slco5a1	protein_coding	240726	6.911	120.265	17.402	4.121	63.588	3.644	4.121	0.704	5.177	2.26E-07	1.77E-05
ENSMUSG00000062991	8	31814551	32884029	-	Nrg1	protein_coding	211323	3.662	88.907	24.280	4.602	46.284	3.946	4.603	0.762	5.176	2.27E-07	1.77E-05
ENSMUSG00000026817	2	32621758	32635058	+	Ak1	protein_coding	11636	2.449	86.402	35.273	5.141	44.426	4.242	5.144	0.820	5.171	2.32E-07	1.80E-05
ENSMUSG00000030148	6	123106428	123143999	+	Clec4a2	protein_coding	26888	515.894	83.789	0.162	-2.622	299.842	-2.492	-2.622	0.482	-5.167	2.38E-07	1.84E-05
ENSMUSG00000027820	3	63241537	63386030	+	Mme	protein_coding	17380	3.254	98.055	30.138	4.914	50.654	4.122	4.913	0.798	5.165	2.41E-07	1.85E-05
ENSMUSG00000075010	19	11047617	11050566	-	AW112010	lincRNA	NA	1275.392	6870.075	5.387	2.429	4072.734	2.326	2.429	0.451	5.162	2.44E-07	1.87E-05
ENSMUSG00000022157	14	56082166	56085216	-	Mcpt8	protein_coding	17231	236.785	2243.196	9.474	3.244	1239.991	3.004	3.244	0.583	5.153	2.56E-07	1.95E-05
ENSMUSG00000049608	1	85938318	85961007	-	Gpr55	protein_coding	227326	0.808	60.465	74.816	6.225	30.636	4.661	6.221	0.905	5.152	2.58E-07	1.96E-05
ENSMUSG00000046668	18	35829818	35861687	+	Cxxc5	protein_coding	67393	507.040	79.310	0.156	-2.677	293.175	-2.537	-2.677	0.495	-5.131	2.88E-07	2.18E-05
ENSMUSG00000026177	1	74375195	74386062	+	Slc11a1	protein_coding	18173	93.894	555.525	5.917	2.565	324.709	2.442	2.565	0.476	5.130	2.89E-07	2.18E-05
ENSMUSG00000038152	13	45965253	45966508	+	5033430I15Rik	lincRNA	NA	0.000	44.067	Inf	Inf	22.034	5.121	10.526	0.999	5.127	2.95E-07	2.21E-05
ENSMUSG00000029102	5	35041509	35048461	+	Hgfac	protein_coding	54426	156.281	11.248	0.072	-3.796	83.764	-3.411	-3.798	0.666	-5.123	3.00E-07	2.24E-05
ENSMUSG00000020023	10	94311949	94590956	+	Tmcc3	protein_coding	319880	45.820	338.085	7.379	2.883	191.953	2.709	2.883	0.529	5.118	3.09E-07	2.29E-05
ENSMUSG00000022037	14	65968483	65981548	+	Clu	protein_coding	12759	8.536	126.427	14.811	3.889	67.481	3.477	3.890	0.679	5.119	3.08E-07	2.29E-05
ENSMUSG00000052821	X	106574346	106603679	-	Cysltr1	protein_coding	58861	2103.238	352.558	0.168	-2.577	1227.898	-2.451	-2.576	0.479	-5.115	3.14E-07	2.32E-05
ENSMUSG00000026011	1	60887000	60915832	+	Ctla4	protein_coding	12477	9.752	123.321	12.645	3.661	66.536	3.311	3.661	0.650	5.097	3.45E-07	2.54E-05
ENSMUSG00000027452	2	150618105	150668500	-	Acss1	protein_coding	68738	1417.622	210.690	0.149	-2.750	814.156	-2.597	-2.750	0.510	-5.088	3.62E-07	2.66E-05
ENSMUSG00000004612	7	43437073	43438249	+	Nkg7	protein_coding	72310	2.841	75.217	26.475	4.727	39.029	3.991	4.726	0.786	5.078	3.82E-07	2.79E-05
ENSMUSG00000022964	16	91574503	91597800	-	Tmem50b	protein_coding	77975	11733.145	2139.153	0.182	-2.455	6936.149	-2.344	-2.455	0.463	-5.068	4.02E-07	2.92E-05
ENSMUSG00000026980	2	60292103	60383303	-	Ly75	protein_coding	17076	199.494	1026.389	5.145	2.363	612.941	2.264	2.363	0.447	5.065	4.09E-07	2.96E-05
ENSMUSG00000020589	12	12262139	12376359	+	Fam49a	protein_coding	76820	116.631	764.917	6.558	2.713	440.774	2.565	2.714	0.507	5.060	4.20E-07	3.03E-05
ENSMUSG00000047415	12	100876682	100908198	-	Gpr68	protein_coding	238377	1067.255	133.746	0.125	-2.996	600.500	-2.797	-2.996	0.554	-5.049	4.44E-07	3.19E-05
ENSMUSG00000025790	7	74275419	74554780	-	Slco3a1	protein_coding	108116	6555.093	1420.250	0.217	-2.206	3987.671	-2.124	-2.206	0.422	-5.034	4.80E-07	3.42E-05
ENSMUSG00000034957	7	35119293	35121928	+	Cebpa	protein_coding	12606	499.846	63.343	0.127	-2.980	281.595	-2.781	-2.978	0.552	-5.034	4.80E-07	3.42E-05
ENSMUSG00000005397	13	13437602	13512275	+	Nid1	protein_coding	18073	4.058	104.476	25.749	4.686	54.267	3.963	4.685	0.788	5.031	4.88E-07	3.47E-05
ENSMUSG00000033066	11	67455437	67688990	+	Gas7	protein_coding	14457	264.073	34.477	0.131	-2.937	149.275	-2.749	-2.939	0.546	-5.030	4.90E-07	3.47E-05
ENSMUSG00000057098	11	44617317	45008091	+	Ebf1	protein_coding	13591	8.103	118.741	14.655	3.873	63.422	3.449	3.872	0.688	5.011	5.41E-07	3.81E-05
ENSMUSG00000060260	7	139248482	139269903	+	Pwwp2b	protein_coding	101631	393.746	56.815	0.144	-2.793	225.280	-2.628	-2.793	0.525	-5.007	5.54E-07	3.89E-05
ENSMUSG00000036067	2	27021363	27027998	-	Slc2a6	protein_coding	227659	579.342	85.763	0.148	-2.756	332.552	-2.597	-2.757	0.519	-5.004	5.60E-07	3.90E-05
ENSMUSG00000039405	7	89507783	89527187	-	Prss23	protein_coding	76453	3.249	85.852	26.421	4.724	44.550	3.974	4.723	0.794	5.005	5.59E-07	3.90E-05
ENSMUSG00000029658	5	149528679	149611894	+	Wdr95	protein_coding	381693	11.764	139.110	11.825	3.564	75.437	3.229	3.564	0.645	5.003	5.64E-07	3.92E-05
ENSMUSG00000051586	6	120931707	121130999	-	Mical3	protein_coding	194401	47.141	301.849	6.403	2.679	174.495	2.531	2.679	0.508	4.985	6.21E-07	4.29E-05
ENSMUSG00000022483	15	97975602	98004695	-	Col2a1	protein_coding	12824	1.625	59.756	36.780	5.201	30.690	4.199	5.201	0.843	4.979	6.39E-07	4.40E-05
ENSMUSG00000000489	15	79995900	80014808	-	Pdgfb	protein_coding	18591	834.839	167.926	0.201	-2.314	501.383	-2.217	-2.314	0.446	-4.976	6.49E-07	4.42E-05
ENSMUSG00000032231	9	69453620	69491795	+	Anxa2	protein_coding	12306	6079.411	1177.568	0.194	-2.368	3628.490	-2.265	-2.368	0.455	-4.977	6.45E-07	4.42E-05
ENSMUSG00000056498	3	84666192	84704575	+	Tmem154	protein_coding	320782	207.896	20.705	0.100	-3.328	114.300	-3.051	-3.330	0.613	-4.976	6.48E-07	4.42E-05
ENSMUSG00000042745	2	152736251	152737410	+	Id1	protein_coding	15901	5469.262	1034.346	0.189	-2.403	3251.804	-2.294	-2.403	0.463	-4.959	7.09E-07	4.81E-05
ENSMUSG00000018906	11	54100095	54131665	+	P4ha2	protein_coding	18452	1.629	61.901	38.003	5.248	31.765	4.216	5.251	0.851	4.955	7.22E-07	4.86E-05
ENSMUSG00000023022	15	99778470	99875428	-	Lima1	protein_coding	65970	119.460	615.680	5.154	2.366	367.570	2.262	2.366	0.456	4.956	7.21E-07	4.86E-05
ENSMUSG00000017493	11	99041244	99054392	+	Igfbp4	protein_coding	16010	16.284	191.263	11.745	3.554	103.774	3.216	3.554	0.650	4.951	7.38E-07	4.95E-05
ENSMUSG00000020473	11	5861947	5872088	+	Aebp1	protein_coding	11568	4.482	99.497	22.197	4.472	51.990	3.819	4.473	0.773	4.940	7.80E-07	5.22E-05
ENSMUSG00000042284	13	114958079	115101964	-	Itga1	protein_coding	109700	841.128	158.247	0.188	-2.410	499.687	-2.299	-2.410	0.466	-4.936	7.98E-07	5.31E-05
ENSMUSG00000027994	3	129914960	129970206	-	Ccdc109b	protein_coding	66815	733.817	139.490	0.190	-2.395	436.653	-2.286	-2.395	0.464	-4.927	8.34E-07	5.54E-05
ENSMUSG00000022894	16	85858170	85901125	-	Adamts5	protein_coding	23794	4.482	89.476	19.962	4.319	46.979	3.721	4.321	0.757	4.919	8.72E-07	5.76E-05
ENSMUSG00000042082	13	93771679	93943016	+	Arsb	protein_coding	11881	1511.182	152.794	0.101	-3.306	831.988	-3.028	-3.307	0.617	-4.908	9.21E-07	6.07E-05
ENSMUSG00000015312	10	80930091	80932204	+	Gadd45b	protein_coding	17873	91.511	578.186	6.318	2.660	334.848	2.510	2.659	0.513	4.896	9.77E-07	6.42E-05
ENSMUSG00000003420	7	45092990	45103851	-	Fcgrt	protein_coding	14132	6450.307	1422.444	0.221	-2.181	3936.375	-2.097	-2.181	0.430	-4.879	1.06E-06	6.96E-05
ENSMUSG00000036062	4	42916660	42944752	+	Phf24	protein_coding	230085	5.682	90.343	15.899	3.991	48.012	3.502	3.991	0.721	4.857	1.19E-06	7.73E-05
ENSMUSG00000038668	4	58435255	58553898	-	Lpar1	protein_coding	14745	0.816	51.096	62.579	5.968	25.956	4.442	5.973	0.914	4.857	1.19E-06	7.73E-05
ENSMUSG00000067149	5	88519809	88527891	-	Jchain	protein_coding	16069	8.119	103.027	12.689	3.666	55.573	3.282	3.666	0.676	4.856	1.20E-06	7.77E-05
ENSMUSG00000013698	1	172196728	172206804	-	Pea15a	protein_coding	18611	1438.452	257.813	0.179	-2.480	848.132	-2.356	-2.480	0.485	-4.855	1.21E-06	7.77E-05
ENSMUSG00000034792	10	81502306	81524225	-	Gna15	protein_coding	14676	1978.029	328.962	0.166	-2.588	1153.496	-2.447	-2.588	0.504	-4.854	1.21E-06	7.77E-05
ENSMUSG00000021665	13	97176332	97198357	-	Hexb	protein_coding	15212	1096.940	163.548	0.149	-2.746	630.244	-2.579	-2.746	0.532	-4.851	1.23E-06	7.87E-05
ENSMUSG00000075602	15	74994877	74998031	-	Ly6a	protein_coding	110454	17300.209	3499.402	0.202	-2.306	10399.806	-2.205	-2.306	0.455	-4.848	1.25E-06	7.97E-05
ENSMUSG00000045333	8	87661810	87959595	-	Zfp423	protein_coding	94187	0.000	40.993	Inf	Inf	20.497	4.919	10.421	1.015	4.847	1.25E-06	7.97E-05
ENSMUSG00000038776	1	180976210	181020904	-	Ephx1	protein_coding	13849	18.321	177.510	9.689	3.276	97.916	2.998	3.277	0.619	4.842	1.28E-06	8.11E-05
ENSMUSG00000041488	19	11775118	11819403	-	Stx3	protein_coding	20908	1024.711	202.726	0.198	-2.338	613.719	-2.233	-2.337	0.461	-4.842	1.28E-06	8.11E-05
ENSMUSG00000029925	6	38875404	39084585	+	Tbxas1	protein_coding	21391	4096.995	862.485	0.211	-2.248	2479.740	-2.154	-2.248	0.446	-4.825	1.40E-06	8.78E-05
ENSMUSG00000052889	7	122288751	122634402	+	Prkcb	protein_coding	18751	137.327	675.163	4.916	2.298	406.245	2.197	2.298	0.455	4.826	1.40E-06	8.78E-05
ENSMUSG00000026604	1	189728268	189876695	+	Ptpn14	protein_coding	19250	8.952	111.105	12.411	3.634	60.029	3.254	3.634	0.676	4.814	1.48E-06	9.15E-05
ENSMUSG00000030789	7	128129547	128150657	+	Itgax	protein_coding	16411	760.329	3386.469	4.454	2.155	2073.399	2.071	2.155	0.430	4.814	1.48E-06	9.15E-05
ENSMUSG00000032562	9	107614125	107635367	-	Gnai2	protein_coding	14678	23671.538	4969.498	0.210	-2.252	14320.518	-2.157	-2.252	0.448	-4.816	1.46E-06	9.15E-05
ENSMUSG00000051682	17	48264295	48275360	+	Treml4	protein_coding	224840	174.386	851.200	4.881	2.287	512.793	2.188	2.287	0.454	4.814	1.48E-06	9.15E-05
ENSMUSG00000022667	16	44765736	44794978	+	Cd200r1	protein_coding	57781	204.501	26.203	0.128	-2.964	115.352	-2.752	-2.965	0.572	-4.811	1.50E-06	9.25E-05
ENSMUSG00000040270	4	32238804	32586108	+	Bach2	protein_coding	12014	242.294	33.199	0.137	-2.868	137.747	-2.676	-2.869	0.556	-4.811	1.50E-06	9.25E-05
ENSMUSG00000028041	3	89338542	89349996	-	Adam15	protein_coding	11490	541.958	92.835	0.171	-2.545	317.397	-2.408	-2.545	0.501	-4.808	1.52E-06	9.33E-05
ENSMUSG00000048534	9	45079183	45108530	+	Amica1	protein_coding	270152	5378.342	1165.530	0.217	-2.206	3271.936	-2.116	-2.206	0.441	-4.804	1.56E-06	9.51E-05
ENSMUSG00000061451	19	5070859	5085531	-	Tmem151a	protein_coding	381199	133.048	10.514	0.079	-3.662	71.781	-3.267	-3.658	0.681	-4.800	1.59E-06	9.65E-05
ENSMUSG00000027134	2	112239468	112247111	+	Lpcat4	protein_coding	99010	3760.143	827.819	0.220	-2.183	2293.981	-2.096	-2.183	0.437	-4.799	1.59E-06	9.67E-05
ENSMUSG00000034659	19	10870660	10882001	-	Tmem109	protein_coding	68539	2448.700	563.749	0.230	-2.119	1506.224	-2.039	-2.119	0.425	-4.795	1.63E-06	9.83E-05
ENSMUSG00000020034	10	84576626	84614359	+	Tcp11l2	protein_coding	216198	196.015	19.687	0.100	-3.316	107.851	-3.018	-3.311	0.630	-4.791	1.66E-06	1.00E-04
ENSMUSG00000020808	11	72042032	72047370	+	Fam64a	protein_coding	109212	416.504	62.116	0.149	-2.745	239.310	-2.575	-2.747	0.538	-4.785	1.71E-06	0.000102881
ENSMUSG00000006356	12	113140236	113145506	+	Crip2	protein_coding	68337	57.197	358.777	6.273	2.649	207.987	2.494	2.649	0.522	4.779	1.76E-06	0.000105371
ENSMUSG00000040236	8	3676299	3681255	+	Trappc5	protein_coding	66682	1441.673	324.737	0.225	-2.150	883.205	-2.066	-2.150	0.433	-4.775	1.80E-06	0.000107117
ENSMUSG00000003948	11	90249456	90278589	+	Mmd	protein_coding	67468	447.868	73.977	0.165	-2.598	260.923	-2.450	-2.598	0.514	-4.765	1.89E-06	0.000112054
ENSMUSG00000022456	15	82274935	82294442	+	3-Sep	protein_coding	24050	2925.939	648.525	0.222	-2.174	1787.232	-2.086	-2.174	0.438	-4.765	1.89E-06	0.000112054
ENSMUSG00000017144	2	51130438	51149111	-	Rnd3	protein_coding	74194	1571.237	285.351	0.182	-2.461	928.294	-2.335	-2.461	0.492	-4.749	2.04E-06	0.000120606
ENSMUSG00000039081	14	21983962	21989601	-	Zfp503	protein_coding	218820	2.837	66.879	23.574	4.559	34.858	3.813	4.557	0.803	4.748	2.05E-06	0.000120951
ENSMUSG00000025203	19	44293676	44306864	+	Scd2	protein_coding	20250	240.431	1268.020	5.274	2.399	754.225	2.281	2.399	0.481	4.741	2.13E-06	0.00012455
ENSMUSG00000038352	11	97989578	97996181	-	Arl5c	protein_coding	217151	288.602	1332.677	4.618	2.207	810.639	2.115	2.207	0.446	4.741	2.13E-06	0.00012455
ENSMUSG00000032531	9	102716672	102733418	+	Amotl2	protein_coding	56332	6.911	93.569	13.539	3.759	50.240	3.328	3.760	0.703	4.736	2.18E-06	0.000127348
ENSMUSG00000045817	17	84183931	84187947	-	Zfp36l2	protein_coding	12193	4669.601	842.818	0.180	-2.470	2756.210	-2.341	-2.470	0.495	-4.734	2.20E-06	0.000128049
ENSMUSG00000048583	7	142650766	142666816	-	Igf2	protein_coding	16002	0.404	44.358	109.773	6.778	22.381	4.555	6.773	0.966	4.714	2.43E-06	0.000140995
ENSMUSG00000043079	18	60593973	60660142	-	Synpo	protein_coding	104027	32.073	231.724	7.225	2.853	131.898	2.656	2.853	0.564	4.709	2.49E-06	0.000144087
ENSMUSG00000046618	2	38931978	38963753	+	Olfml2a	protein_coding	241327	1.216	50.394	41.427	5.373	25.805	4.169	5.371	0.886	4.707	2.51E-06	0.000144606
ENSMUSG00000002835	17	56040416	56068026	+	Chaf1a	protein_coding	27221	205.824	15.050	0.073	-3.774	110.437	-3.334	-3.776	0.709	-4.703	2.57E-06	0.000147286
ENSMUSG00000045551	17	17876471	17883940	-	Fpr1	protein_coding	14293	66.616	1.822	0.027	-5.192	34.219	-4.075	-5.168	0.867	-4.699	2.62E-06	0.000149928
ENSMUSG00000021319	13	19623175	19632821	+	Sfrp4	protein_coding	20379	0.000	36.976	Inf	Inf	18.488	4.791	10.274	1.022	4.690	2.74E-06	0.000156074
ENSMUSG00000102112	14	121876725	121879409	-	1810041H14Rik	antisense	NA	53.506	350.908	6.558	2.713	202.207	2.541	2.713	0.543	4.683	2.83E-06	0.000160763
ENSMUSG00000039395	1	72159442	72212307	-	Mreg	protein_coding	381269	19.142	217.011	11.337	3.503	118.076	3.144	3.503	0.672	4.680	2.86E-06	0.000162322
ENSMUSG00000103767	1	177635707	177636937	-	Gm37858	TEC	NA	0.408	45.446	111.321	6.799	22.927	4.542	6.805	0.971	4.676	2.92E-06	0.000164954
ENSMUSG00000020592	12	8771323	8793715	+	Sdc1	protein_coding	20969	5.291	100.547	19.005	4.248	52.919	3.626	4.248	0.776	4.675	2.94E-06	0.000165864
ENSMUSG00000020205	10	111506286	111508645	+	Phlda1	protein_coding	21664	444.271	88.451	0.199	-2.328	266.361	-2.217	-2.329	0.475	-4.666	3.07E-06	0.00017169
ENSMUSG00000028779	4	130102558	130128135	+	Pef1	protein_coding	67898	929.776	183.640	0.198	-2.340	556.708	-2.227	-2.340	0.477	-4.667	3.06E-06	0.00017169
ENSMUSG00000003348	10	80685256	80701820	-	Mob3a	protein_coding	208228	615.766	76.141	0.124	-3.016	345.954	-2.781	-3.017	0.596	-4.663	3.12E-06	0.000174214
ENSMUSG00000005982	16	3872375	3904780	+	Naa60	protein_coding	74763	439.936	65.184	0.148	-2.755	252.560	-2.573	-2.756	0.553	-4.657	3.21E-06	0.000178397
ENSMUSG00000035042	11	83525778	83530518	-	Ccl5	protein_coding	20304	218.395	1296.595	5.937	2.570	757.495	2.421	2.570	0.520	4.654	3.26E-06	0.000180953
ENSMUSG00000026042	1	45374321	45503282	-	Col5a2	protein_coding	12832	10.127	144.033	14.222	3.830	77.080	3.361	3.829	0.723	4.646	3.38E-06	0.000186505
ENSMUSG00000044005	10	128194457	128210004	+	Gls2	protein_coding	216456	13.822	126.636	9.162	3.196	70.229	2.915	3.196	0.627	4.647	3.38E-06	0.000186505
ENSMUSG00000000567	11	112782224	112787760	+	Sox9	protein_coding	20682	0.408	41.347	101.280	6.662	20.878	4.485	6.668	0.967	4.638	3.52E-06	0.000193378
ENSMUSG00000031740	8	92827291	92853420	+	Mmp2	protein_coding	17390	8.957	111.580	12.458	3.639	60.268	3.231	3.639	0.697	4.637	3.54E-06	0.000193378
ENSMUSG00000039377	1	184727140	184732619	-	Hlx	protein_coding	15284	370.351	67.265	0.182	-2.461	218.808	-2.328	-2.461	0.502	-4.637	3.53E-06	0.000193378
ENSMUSG00000073538	1	153404827	153414233	-	E330020D12Rik	processed_transcript	NA	132.874	647.506	4.873	2.285	390.190	2.178	2.285	0.470	4.629	3.67E-06	0.000200051
ENSMUSG00000030218	6	136872435	136875823	-	Mgp	protein_coding	17313	0.000	41.278	Inf	Inf	20.639	4.762	10.430	1.030	4.623	3.78E-06	0.000205349
ENSMUSG00000022584	15	75108158	75111970	-	Ly6c2	protein_coding	100041546	407.387	70.808	0.174	-2.524	239.097	-2.382	-2.525	0.516	-4.619	3.85E-06	0.000208353
ENSMUSG00000020471	11	5872180	5878292	-	Pold2	protein_coding	18972	617.222	124.371	0.202	-2.311	370.797	-2.200	-2.311	0.477	-4.614	3.94E-06	0.000212914
ENSMUSG00000056481	19	5068078	5070637	+	Cd248	protein_coding	70445	0.000	34.414	Inf	Inf	17.207	4.724	10.169	1.024	4.614	3.95E-06	0.000212914
ENSMUSG00000076431	13	28948919	28953713	-	Sox4	protein_coding	20677	8.128	99.149	12.199	3.609	53.638	3.205	3.608	0.696	4.608	4.07E-06	0.000218333
ENSMUSG00000047632	19	36917550	36919615	-	Fgfbp3	protein_coding	72514	43.058	249.982	5.806	2.537	146.520	2.391	2.537	0.519	4.603	4.17E-06	0.000223415
ENSMUSG00000002068	7	38097984	38107534	-	Ccne1	protein_coding	12447	270.087	37.065	0.137	-2.865	153.576	-2.657	-2.867	0.578	-4.595	4.33E-06	0.000231178
ENSMUSG00000037060	7	105480083	105482300	-	Prkcdbp	protein_coding	109042	0.408	47.572	116.528	6.865	23.990	4.510	6.869	0.982	4.592	4.40E-06	0.000233381
ENSMUSG00000037206	9	58156265	58159221	-	Islr	protein_coding	26968	0.000	37.988	Inf	Inf	18.994	4.725	10.311	1.029	4.592	4.39E-06	0.000233381
ENSMUSG00000040197	8	3847965	3854309	-	Cd209e	protein_coding	170780	1174.813	13.354	0.011	-6.459	594.084	-4.529	-6.462	0.988	-4.586	4.51E-06	0.000238596
ENSMUSG00000040562	3	107981702	107986453	-	Gstm2	protein_coding	14863	1.216	50.995	41.922	5.390	26.106	4.128	5.387	0.900	4.585	4.55E-06	0.000239833
ENSMUSG00000038146	17	32120820	32166880	-	Notch3	protein_coding	18131	1.221	47.933	39.270	5.295	24.577	4.091	5.297	0.892	4.584	4.57E-06	0.000240403
ENSMUSG00000034906	2	127103809	127133954	-	Ncaph	protein_coding	215387	542.983	101.812	0.188	-2.415	322.397	-2.286	-2.415	0.499	-4.582	4.62E-06	0.000242081
ENSMUSG00000027204	2	125300594	125507993	-	Fbn1	protein_coding	14118	8.123	99.244	12.217	3.611	53.684	3.202	3.610	0.699	4.579	4.67E-06	0.000243309
ENSMUSG00000034714	11	114675431	114720977	+	Ttyh2	protein_coding	117160	30.477	215.618	7.075	2.823	123.048	2.621	2.823	0.572	4.579	4.67E-06	0.000243309
ENSMUSG00000030109	6	121343076	121365775	+	Slc6a12	protein_coding	14411	31.723	214.252	6.754	2.756	122.987	2.567	2.756	0.561	4.576	4.74E-06	0.000246351
ENSMUSG00000061577	8	94923694	94943290	+	Adgrg5	protein_coding	382045	135.852	673.487	4.958	2.310	404.670	2.197	2.310	0.481	4.571	4.86E-06	0.000252048
ENSMUSG00000002109	2	91211572	91236982	-	Ddb2	protein_coding	107986	117.647	8.787	0.075	-3.743	63.217	-3.289	-3.747	0.720	-4.569	4.89E-06	0.000253078
ENSMUSG00000074342	3	105924358	105932664	-	I830077J02Rik	protein_coding	433638	314.295	1589.577	5.058	2.338	951.936	2.221	2.339	0.487	4.563	5.05E-06	0.000260568
ENSMUSG00000057337	10	60181532	60219260	-	Chst3	protein_coding	53374	3.258	66.177	20.314	4.344	34.717	3.648	4.346	0.800	4.560	5.11E-06	0.000262567
ENSMUSG00000041406	1	163945993	163994796	-	BC055324	protein_coding	381306	102.983	6.136	0.060	-4.069	54.560	-3.482	-4.060	0.765	-4.553	5.28E-06	0.000270754
ENSMUSG00000041734	3	87078593	87174747	-	Kirrel	protein_coding	170643	1.225	52.083	42.525	5.410	26.654	4.124	5.414	0.907	4.549	5.40E-06	0.000276201
ENSMUSG00000030867	7	122159439	122169873	+	Plk1	protein_coding	18817	545.669	97.687	0.179	-2.482	321.678	-2.340	-2.482	0.516	-4.536	5.74E-06	0.000292775
ENSMUSG00000003153	6	122727809	122801640	-	Slc2a3	protein_coding	20527	222.397	33.743	0.152	-2.720	128.070	-2.536	-2.721	0.560	-4.530	5.91E-06	0.000300507
ENSMUSG00000052151	10	79526430	79533787	-	Plpp2	protein_coding	50784	1003.839	156.078	0.155	-2.685	579.958	-2.508	-2.686	0.554	-4.528	5.97E-06	0.00030246
ENSMUSG00000048779	7	100937630	100974649	-	P2ry6	protein_coding	233571	2897.129	708.762	0.245	-2.031	1802.945	-1.951	-2.031	0.433	-4.507	6.57E-06	0.000332199
ENSMUSG00000016498	19	29410919	29471157	+	Pdcd1lg2	protein_coding	58205	6.515	88.261	13.547	3.760	47.388	3.288	3.761	0.730	4.501	6.75E-06	0.0003402
ENSMUSG00000021759	13	112800894	112867881	+	Plpp1	protein_coding	19012	239.460	1033.834	4.317	2.110	636.647	2.020	2.110	0.449	4.496	6.92E-06	0.000348137
ENSMUSG00000022971	16	91372783	91405589	+	Ifnar2	protein_coding	15976	3260.622	805.430	0.247	-2.017	2033.026	-1.938	-2.017	0.432	-4.487	7.23E-06	0.000362516
ENSMUSG00000056656	15	77747799	77755229	-	Apol8	protein_coding	239552	17.476	135.682	7.764	2.957	76.579	2.717	2.957	0.606	4.485	7.31E-06	0.000365344
ENSMUSG00000035473	17	80127471	80185101	+	Galm	protein_coding	319625	120.405	11.823	0.098	-3.348	66.114	-3.004	-3.348	0.670	-4.482	7.38E-06	0.000366918
ENSMUSG00000108371	6	72162849	72167707	+	Gm45050	lincRNA	NA	358.252	51.962	0.145	-2.785	205.107	-2.583	-2.784	0.576	-4.483	7.37E-06	0.000366918
ENSMUSG00000050410	17	35512734	35516824	-	Tcf19	protein_coding	106795	1115.794	258.174	0.231	-2.112	686.984	-2.021	-2.111	0.451	-4.479	7.52E-06	0.00037273
ENSMUSG00000033055	15	79053094	79062893	-	Ankrd54	protein_coding	223690	608.090	105.602	0.174	-2.526	356.846	-2.373	-2.527	0.532	-4.464	8.06E-06	0.000398741
ENSMUSG00000001270	12	111669355	111672338	-	Ckb	protein_coding	12709	13539.372	3235.569	0.239	-2.065	8387.471	-1.979	-2.065	0.445	-4.447	8.72E-06	0.000430066
ENSMUSG00000030060	6	87913935	87936629	+	Hmces	protein_coding	232210	837.946	198.892	0.237	-2.075	518.419	-1.987	-2.075	0.448	-4.431	9.39E-06	0.00046174
ENSMUSG00000095567	4	156236010	156247616	+	Noc2l	protein_coding	57741	921.636	114.084	0.124	-3.014	517.860	-2.756	-3.014	0.622	-4.430	9.42E-06	0.000462407
ENSMUSG00000002808	13	19591709	19619830	-	Epdr1	protein_coding	105298	2.833	71.409	25.208	4.656	37.121	3.771	4.653	0.852	4.429	9.48E-06	0.000463791
ENSMUSG00000033083	14	101442360	101609191	-	Tbc1d4	protein_coding	210789	542.642	2131.662	3.928	1.974	1337.152	1.898	1.974	0.429	4.425	9.63E-06	0.000469927
ENSMUSG00000026547	1	172500047	172507380	+	Tagln2	protein_coding	21346	11610.618	3144.147	0.271	-1.885	7377.382	-1.818	-1.885	0.411	-4.424	9.68E-06	0.00047136
ENSMUSG00000029797	6	48448229	48501250	+	Sspo	protein_coding	243369	1.221	51.488	42.183	5.399	26.354	4.065	5.401	0.920	4.421	9.81E-06	0.000476385
ENSMUSG00000029070	4	155839680	155844088	+	Mxra8	protein_coding	74761	6.907	81.550	11.807	3.562	44.228	3.142	3.562	0.711	4.420	9.87E-06	0.0004777
ENSMUSG00000026519	1	180942344	180975112	+	Tmem63a	protein_coding	208795	950.019	212.512	0.224	-2.160	581.265	-2.061	-2.160	0.466	-4.418	9.97E-06	0.000481483
ENSMUSG00000030717	7	126623249	126630861	-	Nupr1	protein_coding	56312	8.123	90.874	11.187	3.484	49.499	3.089	3.483	0.700	4.416	1.01E-05	0.000484618
ENSMUSG00000028581	4	130913125	130936141	+	Laptm5	protein_coding	16792	34043.909	8588.080	0.252	-1.987	21315.995	-1.909	-1.987	0.432	-4.414	1.01E-05	0.000486264
ENSMUSG00000030083	6	88835914	88841984	-	Abtb1	protein_coding	80283	374.041	60.142	0.161	-2.637	217.092	-2.459	-2.636	0.557	-4.414	1.02E-05	0.000486264
ENSMUSG00000022098	14	70474557	70520260	-	Bmp1	protein_coding	12153	2.437	57.928	23.770	4.571	30.183	3.719	4.570	0.844	4.405	1.06E-05	0.000505691
ENSMUSG00000027173	2	104721784	104742878	-	Depdc7	protein_coding	211896	343.797	59.693	0.174	-2.526	201.745	-2.368	-2.526	0.538	-4.400	1.08E-05	0.00051562
ENSMUSG00000022206	15	11839896	11905674	-	Npr3	protein_coding	18162	2.025	52.854	26.106	4.706	27.440	3.778	4.704	0.859	4.399	1.09E-05	0.000517071
ENSMUSG00000106734	6	3333194	3346128	-	Gm20559	processed_transcript	NA	446.911	95.030	0.213	-2.234	270.971	-2.123	-2.234	0.483	-4.397	1.10E-05	0.000521285
ENSMUSG00000074813	2	128195993	128429349	-	Gm14005	processed_transcript	NA	132.158	757.212	5.730	2.518	444.685	2.362	2.518	0.538	4.393	1.12E-05	0.000529262
ENSMUSG00000001053	11	51643063	51650842	-	N4bp3	protein_coding	212706	279.322	34.604	0.124	-3.013	156.963	-2.751	-3.015	0.627	-4.390	1.14E-05	0.000535496
ENSMUSG00000045799	14	8799589	8800504	-	Gm9800	pseudogene	NA	1317.874	294.094	0.223	-2.164	805.984	-2.063	-2.164	0.471	-4.379	1.19E-05	0.000560127
ENSMUSG00000062515	3	10204088	10208576	-	Fabp4	protein_coding	11770	5.270	80.582	15.291	3.935	42.926	3.370	3.933	0.770	4.379	1.19E-05	0.000560559
ENSMUSG00000029416	5	127595664	127632897	-	Slc15a4	protein_coding	100561	681.493	139.187	0.204	-2.292	410.340	-2.172	-2.292	0.496	-4.375	1.21E-05	0.000567469
ENSMUSG00000102171	14	47737339	47739894	+	Gm37874	TEC	NA	2.845	57.555	20.228	4.338	30.200	3.593	4.339	0.821	4.375	1.22E-05	0.000567668
ENSMUSG00000020732	11	115091431	115162236	+	Rab37	protein_coding	58222	8.932	116.431	13.036	3.704	62.681	3.229	3.705	0.739	4.371	1.23E-05	0.000573948
ENSMUSG00000021453	13	51846678	51848468	+	Gadd45g	protein_coding	23882	3446.509	942.669	0.274	-1.870	2194.589	-1.804	-1.870	0.413	-4.371	1.24E-05	0.000573948
ENSMUSG00000069515	10	117287796	117292868	-	Lyz1	protein_coding	17110	311.296	60.585	0.195	-2.361	185.941	-2.230	-2.362	0.510	-4.370	1.24E-05	0.000574486
ENSMUSG00000002699	11	34046920	34092295	+	Lcp2	protein_coding	16822	117.605	613.370	5.215	2.383	365.488	2.248	2.383	0.514	4.370	1.24E-05	0.000574563
ENSMUSG00000024140	17	86753907	86833410	+	Epas1	protein_coding	13819	2.445	63.280	25.878	4.694	32.862	3.769	4.697	0.863	4.369	1.25E-05	0.000574991
ENSMUSG00000033565	15	77078990	77307053	-	Rbfox2	protein_coding	93686	0.816	41.891	51.306	5.681	21.354	4.117	5.686	0.943	4.367	1.26E-05	0.000579066
ENSMUSG00000025743	4	130792537	130826319	+	Sdc3	protein_coding	20970	3237.268	811.586	0.251	-1.996	2024.427	-1.915	-1.996	0.440	-4.348	1.37E-05	0.00062954
ENSMUSG00000028763	4	137468769	137570630	+	Hspg2	protein_coding	15530	4.070	65.380	16.064	4.006	34.725	3.403	4.007	0.784	4.343	1.41E-05	0.000642526
ENSMUSG00000041782	1	135818598	135833342	+	Lad1	protein_coding	16763	20.354	162.770	7.997	2.999	91.562	2.735	3.000	0.630	4.343	1.41E-05	0.000642526
ENSMUSG00000001300	8	8617434	8661242	-	Efnb2	protein_coding	13642	1.633	51.861	31.758	4.989	26.747	3.879	4.993	0.894	4.336	1.45E-05	0.000659795
ENSMUSG00000017314	11	102057015	102088515	-	Mpp2	protein_coding	50997	212.120	36.717	0.173	-2.530	124.418	-2.367	-2.530	0.546	-4.332	1.48E-05	0.000667698
ENSMUSG00000031523	8	36567751	36953143	-	Dlc1	protein_coding	50768	4.453	77.419	17.385	4.120	40.936	3.466	4.117	0.800	4.333	1.47E-05	0.000667698
ENSMUSG00000067586	13	51408618	51422797	+	S1pr3	protein_coding	13610	0.404	36.426	90.142	6.494	18.415	4.268	6.488	0.985	4.332	1.48E-05	0.000667698
ENSMUSG00000071001	4	43727188	43728639	+	Hrct1	protein_coding	100039781	0.000	30.808	Inf	Inf	15.404	4.499	10.010	1.039	4.331	1.49E-05	0.000668537
ENSMUSG00000091649	14	59320964	59341351	-	Phf11b	protein_coding	236451	2266.234	605.501	0.267	-1.904	1435.867	-1.833	-1.904	0.423	-4.331	1.49E-05	0.000668537
ENSMUSG00000019256	12	35497974	35535038	-	Ahr	protein_coding	11622	386.782	1531.335	3.959	1.985	959.059	1.904	1.985	0.441	4.323	1.54E-05	0.000690251
ENSMUSG00000044328	11	77508099	77515980	-	Trp53i13	protein_coding	216964	343.678	48.085	0.140	-2.837	195.881	-2.611	-2.840	0.604	-4.322	1.54E-05	0.000690251
ENSMUSG00000037661	3	30855950	30897192	+	Gpr160	protein_coding	71862	104.442	10.514	0.101	-3.312	57.478	-2.953	-3.309	0.684	-4.319	1.57E-05	0.000698378
ENSMUSG00000074063	8	119434124	119446256	+	Osgin1	protein_coding	71839	205.871	30.036	0.146	-2.777	117.954	-2.562	-2.778	0.594	-4.312	1.62E-05	0.000721105
ENSMUSG00000060376	7	25629946	25658981	-	Bckdha	protein_coding	12039	97.780	5.080	0.052	-4.267	51.430	-3.542	-4.278	0.822	-4.310	1.63E-05	0.000723993
ENSMUSG00000024842	19	4135425	4139609	-	Cabp4	protein_coding	73660	4.866	68.992	14.179	3.826	36.929	3.288	3.825	0.763	4.307	1.66E-05	0.000734668
ENSMUSG00000035585	7	3692863	3701024	+	Tsen34	protein_coding	66078	505.084	117.754	0.233	-2.101	311.419	-2.004	-2.101	0.466	-4.300	1.71E-05	0.00075393
ENSMUSG00000067767	6	123172893	123204671	+	Clec4b2	protein_coding	381809	282.152	1241.441	4.400	2.137	761.797	2.036	2.138	0.474	4.295	1.74E-05	0.000768811
ENSMUSG00000030116	6	122505845	122529290	+	Mfap5	protein_coding	50530	2.033	51.773	25.467	4.671	26.903	3.727	4.672	0.868	4.294	1.76E-05	0.000773158
ENSMUSG00000040680	17	23741200	23745829	-	Kremen2	protein_coding	73016	149.445	21.730	0.145	-2.782	85.588	-2.561	-2.781	0.598	-4.283	1.84E-05	0.000808141
ENSMUSG00000032661	5	120753098	120777661	-	Oas3	protein_coding	246727	231.138	42.884	0.186	-2.430	137.011	-2.281	-2.430	0.533	-4.281	1.86E-05	0.000814855
ENSMUSG00000051851	X	53608032	53608432	+	Cxx1c	protein_coding	72865	3623.739	895.160	0.247	-2.017	2259.449	-1.931	-2.017	0.451	-4.279	1.88E-05	0.000819754
ENSMUSG00000024673	19	11249675	11266241	-	Ms4a1	protein_coding	12482	11.418	140.198	12.278	3.618	75.808	3.156	3.619	0.739	4.273	1.93E-05	0.000829728
ENSMUSG00000028332	4	46393989	46413506	-	Hemgn	protein_coding	93966	61.862	2.524	0.041	-4.615	32.193	-3.688	-4.626	0.863	-4.273	1.93E-05	0.000829728
ENSMUSG00000029344	5	112276691	112315361	+	Tpst2	protein_coding	22022	1292.182	306.644	0.237	-2.075	799.413	-1.981	-2.075	0.463	-4.275	1.92E-05	0.000829728
ENSMUSG00000044199	10	81497745	81500132	-	S1pr4	protein_coding	13611	185.267	26.494	0.143	-2.806	105.880	-2.578	-2.803	0.603	-4.273	1.93E-05	0.000829728
ENSMUSG00000047793	1	93235841	93301065	+	Sned1	protein_coding	208777	15.414	121.720	7.897	2.981	68.567	2.713	2.981	0.635	4.274	1.92E-05	0.000829728
ENSMUSG00000049191	X	102066544	102071304	-	Rgag4	protein_coding	331474	121.747	14.923	0.123	-3.028	68.335	-2.746	-3.028	0.642	-4.275	1.91E-05	0.000829728
ENSMUSG00000089762	2	30471537	30474219	-	Ier5l	protein_coding	72500	378.212	73.237	0.194	-2.369	225.724	-2.231	-2.369	0.522	-4.274	1.92E-05	0.000829728
ENSMUSG00000049130	7	16246743	16259540	-	C5ar1	protein_coding	12273	119.276	10.704	0.090	-3.478	64.990	-3.062	-3.483	0.718	-4.267	1.98E-05	0.000849631
ENSMUSG00000026723	2	13509014	13544668	-	Trdmt1	protein_coding	13434	103.338	9.938	0.096	-3.378	56.638	-2.991	-3.377	0.701	-4.265	2.00E-05	0.000855368
ENSMUSG00000038623	7	81859001	81884434	+	Tm6sf1	protein_coding	107769	2647.820	547.827	0.207	-2.273	1597.824	-2.150	-2.273	0.505	-4.261	2.04E-05	0.000867838
ENSMUSG00000034165	17	47505051	47599691	+	Ccnd3	protein_coding	12445	2273.273	470.148	0.207	-2.274	1371.710	-2.150	-2.274	0.505	-4.253	2.11E-05	0.000897095
ENSMUSG00000034459	19	34640871	34650009	+	Ifit1	protein_coding	15957	14.235	114.686	8.057	3.010	64.460	2.732	3.011	0.643	4.252	2.12E-05	0.000897095
ENSMUSG00000040990	X	159627272	159978069	+	Sh3kbp1	protein_coding	58194	718.793	151.794	0.211	-2.243	435.294	-2.124	-2.243	0.499	-4.252	2.11E-05	0.000897095
ENSMUSG00000059456	14	66153257	66281052	-	Ptk2b	protein_coding	19229	1855.887	484.312	0.261	-1.938	1170.100	-1.860	-1.938	0.438	-4.252	2.12E-05	0.000897095
ENSMUSG00000037166	7	29289308	29293801	+	Ppp1r14a	protein_coding	68458	75.839	426.896	5.629	2.493	251.368	2.331	2.493	0.549	4.250	2.14E-05	0.000902567
ENSMUSG00000024507	18	50128201	50196269	+	Hsd17b4	protein_coding	15488	3208.308	736.760	0.230	-2.123	1972.534	-2.021	-2.122	0.476	-4.245	2.19E-05	0.000920452
ENSMUSG00000016495	19	29348599	29367390	-	Plgrkt	protein_coding	67759	213.071	848.068	3.980	1.993	530.569	1.908	1.993	0.450	4.243	2.21E-05	0.0009268
ENSMUSG00000037071	19	44394451	44407709	-	Scd1	protein_coding	20249	1.621	47.800	29.497	4.882	24.710	3.794	4.880	0.895	4.240	2.23E-05	0.000935552
ENSMUSG00000021120	12	79080673	79089670	-	Pigh	protein_coding	110417	113.131	10.096	0.089	-3.486	61.614	-3.063	-3.492	0.723	-4.236	2.28E-05	0.000950634
ENSMUSG00000038781	17	55997081	56005570	-	Stap2	protein_coding	106766	17.067	144.355	8.458	3.080	80.711	2.781	3.080	0.657	4.233	2.30E-05	0.00096045
ENSMUSG00000026875	2	34941750	34961772	-	Traf1	protein_coding	22029	383.556	1579.989	4.119	2.042	981.773	1.951	2.042	0.461	4.231	2.32E-05	0.00096643
ENSMUSG00000024349	18	35733678	35740554	-	Tmem173	protein_coding	72512	1218.081	308.650	0.253	-1.981	763.366	-1.897	-1.981	0.449	-4.227	2.37E-05	0.000977994
ENSMUSG00000038034	1	172261641	172319841	+	Igsf8	protein_coding	140559	1273.607	302.551	0.238	-2.074	788.079	-1.978	-2.074	0.468	-4.227	2.37E-05	0.000977994
ENSMUSG00000085939	18	50134726	50135600	+	Cd63-ps	transcribed_processed_pseudogene	NA	2.433	51.001	20.963	4.390	26.717	3.573	4.389	0.845	4.228	2.36E-05	0.000977994
ENSMUSG00000053965	3	122728947	122859374	+	Pde5a	protein_coding	242202	12.585	103.760	8.245	3.043	58.173	2.753	3.043	0.651	4.226	2.38E-05	0.000980321
ENSMUSG00000067219	5	72647795	72671078	+	Nipal1	protein_coding	70701	5.678	73.022	12.860	3.685	39.350	3.185	3.685	0.754	4.225	2.39E-05	0.00098273
ENSMUSG00000036832	3	146220963	146286186	+	Lpar3	protein_coding	65086	193.736	27.481	0.142	-2.818	110.608	-2.584	-2.818	0.612	-4.222	2.42E-05	0.000989693
ENSMUSG00000068407	14	51056698	51057242	-	Rnase12	protein_coding	497106	0.812	37.292	45.907	5.521	19.052	3.993	5.521	0.946	4.223	2.41E-05	0.000989693
ENSMUSG00000087651	10	83722865	83762761	+	1500009L16Rik	protein_coding	69784	0.408	33.680	82.499	6.366	17.044	4.174	6.372	0.989	4.220	2.44E-05	0.000998008
ENSMUSG00000035783	19	34241090	34255336	-	Acta2	protein_coding	11475	15.043	152.560	10.142	3.342	83.802	2.962	3.342	0.703	4.213	2.52E-05	0.001028047
ENSMUSG00000025558	14	121542039	121797734	-	Dock9	protein_coding	105445	17.042	125.876	7.386	2.885	71.459	2.634	2.885	0.625	4.211	2.54E-05	0.001031914
ENSMUSG00000030577	7	30865402	30880342	-	Cd22	protein_coding	12483	11.798	109.327	9.267	3.212	60.562	2.872	3.213	0.682	4.211	2.54E-05	0.001031914
ENSMUSG00000004698	12	34047580	34917095	-	Hdac9	protein_coding	79221	572.569	125.478	0.219	-2.190	349.024	-2.077	-2.191	0.493	-4.209	2.56E-05	0.001037
ENSMUSG00000036390	6	67035096	67037457	-	Gadd45a	protein_coding	13197	303.306	57.643	0.190	-2.396	180.475	-2.249	-2.397	0.535	-4.206	2.60E-05	0.001051479
ENSMUSG00000052713	18	54888045	54990180	-	Zfp608	protein_coding	269023	131.907	17.321	0.131	-2.929	74.614	-2.663	-2.926	0.634	-4.198	2.70E-05	0.001087201
ENSMUSG00000033467	5	109554709	109558993	-	Crlf2	protein_coding	57914	1129.610	305.778	0.271	-1.885	717.694	-1.811	-1.885	0.432	-4.194	2.74E-05	0.001102867
ENSMUSG00000009281	6	48569696	48572789	-	Rarres2	protein_coding	71660	0.000	27.866	Inf	Inf	13.933	4.379	9.865	1.045	4.191	2.77E-05	0.001108037
ENSMUSG00000026728	2	13573927	13582826	+	Vim	protein_coding	22352	12188.114	3226.968	0.265	-1.917	7707.541	-1.840	-1.917	0.439	-4.191	2.77E-05	0.001108037
ENSMUSG00000107715	6	129696118	129696485	-	Gm44135	TEC	NA	18.659	138.535	7.425	2.892	78.597	2.638	2.892	0.629	4.191	2.77E-05	0.001108037
ENSMUSG00000050107	11	73135485	73138294	-	Gsg2	protein_coding	14841	386.631	83.656	0.216	-2.208	235.144	-2.091	-2.209	0.499	-4.188	2.82E-05	0.001122037
ENSMUSG00000001751	11	101070012	101077672	+	Naglu	protein_coding	27419	753.485	150.314	0.199	-2.326	451.900	-2.189	-2.326	0.523	-4.184	2.86E-05	0.001135541
ENSMUSG00000027276	2	137081456	137116644	-	Jag1	protein_coding	16449	14.164	146.461	10.340	3.370	80.313	2.976	3.370	0.711	4.184	2.86E-05	0.001135541
ENSMUSG00000040345	10	127323727	127329943	+	Arhgap9	protein_coding	216445	2157.985	496.654	0.230	-2.119	1327.320	-2.015	-2.119	0.482	-4.182	2.90E-05	0.001146328
ENSMUSG00000039427	16	5233621	5244912	+	Alg1	protein_coding	208211	240.222	32.080	0.134	-2.905	136.151	-2.647	-2.907	0.633	-4.180	2.92E-05	0.001149445
ENSMUSG00000074649	2	155817730	155819426	-	BC029722	protein_coding	NA	308.163	61.319	0.199	-2.329	184.741	-2.192	-2.330	0.524	-4.180	2.92E-05	0.001149445
ENSMUSG00000043932	6	129729041	129740484	-	Klri2	protein_coding	320407	17.455	132.145	7.571	2.920	74.800	2.657	2.921	0.636	4.177	2.95E-05	0.001156049
ENSMUSG00000092274	19	5824708	5845478	-	Neat1	lincRNA	NA	1742.517	7293.398	4.186	2.065	4517.957	1.968	2.065	0.471	4.178	2.95E-05	0.001156049
ENSMUSG00000108393	7	64001885	64020959	+	Gm45055	lincRNA	NA	0.408	33.104	81.089	6.341	16.756	4.142	6.347	0.992	4.177	2.95E-05	0.001156049
ENSMUSG00000021947	14	57275034	57398483	-	Cryl1	protein_coding	68631	269.846	54.898	0.203	-2.297	162.372	-2.165	-2.298	0.519	-4.172	3.01E-05	0.001177922
ENSMUSG00000006736	10	127067317	127070261	-	Tspan31	protein_coding	67125	1522.509	383.374	0.252	-1.990	952.941	-1.902	-1.990	0.456	-4.170	3.04E-05	0.00118724
ENSMUSG00000028796	4	128654702	128752881	+	Phc2	protein_coding	54383	2182.051	503.683	0.231	-2.115	1342.867	-2.011	-2.115	0.483	-4.166	3.09E-05	0.0012042
ENSMUSG00000003534	17	35681567	35704621	-	Ddr1	protein_coding	12305	2.037	48.413	23.766	4.571	25.225	3.636	4.573	0.873	4.163	3.14E-05	0.001215333
ENSMUSG00000033096	2	150583080	150608567	-	Apmap	protein_coding	71881	589.660	121.815	0.207	-2.275	355.738	-2.146	-2.275	0.515	-4.164	3.13E-05	0.001215333
ENSMUSG00000040570	5	8490334	8622952	-	Rundc3b	protein_coding	242819	30.502	180.837	5.929	2.568	105.670	2.384	2.568	0.573	4.163	3.15E-05	0.001216676
ENSMUSG00000022586	15	74979534	74983430	-	Ly6i	protein_coding	57248	182.614	30.390	0.166	-2.587	106.502	-2.398	-2.586	0.576	-4.162	3.16E-05	0.001218138
ENSMUSG00000051212	14	121952331	121965193	-	Gpr183	protein_coding	321019	1857.886	526.868	0.284	-1.818	1192.377	-1.751	-1.818	0.421	-4.158	3.21E-05	0.001236775
ENSMUSG00000030471	7	48789003	48827440	+	Zdhhc13	protein_coding	243983	1384.317	335.491	0.242	-2.045	859.904	-1.950	-2.045	0.469	-4.153	3.28E-05	0.001259958
ENSMUSG00000003813	8	84834019	84840665	-	Rad23a	protein_coding	19358	1171.174	308.814	0.264	-1.923	739.994	-1.843	-1.923	0.444	-4.152	3.29E-05	0.001262077
ENSMUSG00000034652	11	114890041	114904654	+	Cd300a	protein_coding	217303	234.186	923.424	3.943	1.979	578.805	1.893	1.979	0.456	4.152	3.30E-05	0.001262077
ENSMUSG00000029603	5	120680202	120711927	-	Dtx1	protein_coding	14357	0.404	33.263	82.315	6.363	16.833	4.128	6.357	0.995	4.149	3.35E-05	0.00127729
ENSMUSG00000028664	4	136647539	136835988	-	Ephb2	protein_coding	13844	0.816	38.184	46.766	5.547	19.500	3.963	5.552	0.957	4.144	3.42E-05	0.001302253
ENSMUSG00000025647	9	109038565	109057777	+	Shisa5	protein_coding	66940	6985.848	2005.893	0.287	-1.800	4495.871	-1.734	-1.800	0.419	-4.138	3.50E-05	0.001329083
ENSMUSG00000087259	11	113043895	113201838	-	2610035D17Rik	lincRNA	NA	158.927	25.564	0.161	-2.636	92.245	-2.436	-2.637	0.589	-4.138	3.50E-05	0.001329083
ENSMUSG00000058099	15	82997721	83033306	-	Nfam1	protein_coding	74039	3283.219	649.611	0.198	-2.337	1966.415	-2.196	-2.337	0.531	-4.135	3.54E-05	0.001341792
ENSMUSG00000003355	15	98724373	98728198	-	Fkbp11	protein_coding	66120	2.020	54.733	27.090	4.760	28.377	3.702	4.756	0.898	4.123	3.74E-05	0.001410116
ENSMUSG00000048537	9	44686304	44735198	-	Phldb1	protein_coding	102693	3.649	57.650	15.797	3.982	30.649	3.333	3.981	0.808	4.123	3.73E-05	0.001410116
ENSMUSG00000029570	5	140607320	140615545	+	Lfng	protein_coding	16848	1446.882	306.157	0.212	-2.241	876.519	-2.114	-2.241	0.513	-4.121	3.78E-05	0.001419117
ENSMUSG00000029650	5	147878437	147894815	-	Slc46a3	protein_coding	71706	3230.873	687.961	0.213	-2.232	1959.417	-2.107	-2.232	0.511	-4.120	3.79E-05	0.001419117
ENSMUSG00000078789	11	75177643	75191241	-	Dph1	protein_coding	116905	110.848	8.180	0.074	-3.760	59.514	-3.209	-3.765	0.779	-4.120	3.79E-05	0.001419117
ENSMUSG00000031841	8	118283733	119324921	+	Cdh13	protein_coding	12554	5.686	67.170	11.813	3.562	36.428	3.086	3.562	0.749	4.120	3.80E-05	0.001419828
ENSMUSG00000022416	15	80287238	80398279	+	Cacna1i	protein_coding	239556	0.408	32.756	80.236	6.326	16.582	4.103	6.333	0.997	4.118	3.83E-05	0.001427645
ENSMUSG00000005413	8	75093591	75100596	+	Hmox1	protein_coding	15368	901.969	214.088	0.237	-2.075	558.028	-1.974	-2.075	0.480	-4.117	3.85E-05	0.00143244
ENSMUSG00000030103	6	108660629	108666925	+	Bhlhe40	protein_coding	20893	99.238	500.211	5.040	2.334	299.725	2.191	2.333	0.533	4.109	3.98E-05	0.001479824
ENSMUSG00000019970	10	21882184	21999903	+	Sgk1	protein_coding	20393	3865.320	826.711	0.214	-2.225	2346.016	-2.101	-2.225	0.511	-4.107	4.01E-05	0.001486973
ENSMUSG00000015944	5	134099711	134144343	+	Gatsl2	protein_coding	80909	52.023	262.463	5.045	2.335	157.243	2.191	2.335	0.534	4.104	4.06E-05	0.00149917
ENSMUSG00000033420	6	87133853	87335821	-	Antxr1	protein_coding	69538	13.410	102.704	7.659	2.937	58.057	2.660	2.937	0.648	4.105	4.05E-05	0.00149917
ENSMUSG00000032245	9	62838785	62852006	+	Cln6	protein_coding	76524	495.561	115.906	0.234	-2.096	305.734	-1.991	-2.096	0.485	-4.102	4.10E-05	0.001509885
ENSMUSG00000041837	9	65346068	65359642	+	Pdcd7	protein_coding	50996	353.945	71.611	0.202	-2.305	212.778	-2.167	-2.305	0.529	-4.097	4.18E-05	0.001537587
ENSMUSG00000065145	18	36801866	36802008	+	Vaultrc5	misc_RNA	NA	29.940	309.661	10.343	3.371	169.800	2.963	3.370	0.723	4.097	4.19E-05	0.001537587
ENSMUSG00000032077	9	46283008	46298783	+	Bud13	protein_coding	215051	220.201	32.655	0.148	-2.753	126.428	-2.523	-2.755	0.616	-4.094	4.23E-05	0.001548614
ENSMUSG00000035919	9	22475715	22888280	+	Bbs9	protein_coding	319845	362.852	75.350	0.208	-2.268	219.101	-2.135	-2.268	0.521	-4.095	4.23E-05	0.001548614
ENSMUSG00000028517	4	105157347	105232764	+	Plpp3	protein_coding	67916	13.814	130.900	9.476	3.244	72.357	2.876	3.244	0.703	4.093	4.26E-05	0.001554933
ENSMUSG00000025372	11	119942763	120006782	+	Baiap2	protein_coding	108100	503.665	109.701	0.218	-2.199	306.683	-2.078	-2.199	0.508	-4.092	4.28E-05	0.001556943
ENSMUSG00000029434	5	123528659	123573038	-	Vps33a	protein_coding	77573	392.138	78.924	0.201	-2.313	235.531	-2.173	-2.314	0.531	-4.092	4.28E-05	0.001556943
ENSMUSG00000049562	19	5568074	5571261	+	Ap5b1	protein_coding	381201	170.091	24.767	0.146	-2.780	97.429	-2.539	-2.778	0.623	-4.078	4.55E-05	0.001651731
ENSMUSG00000023132	13	113093825	113100979	-	Gzma	protein_coding	14938	0.000	26.557	Inf	Inf	13.278	4.282	9.796	1.051	4.075	4.60E-05	0.001666959
ENSMUSG00000033149	16	45746243	45953598	-	Phldb2	protein_coding	208177	2.437	52.399	21.501	4.426	27.418	3.540	4.425	0.869	4.073	4.65E-05	0.001678911
ENSMUSG00000045100	6	94500331	94604672	+	Slc25a26	protein_coding	67582	84.550	379.742	4.491	2.167	232.146	2.050	2.167	0.504	4.070	4.70E-05	0.00169412
ENSMUSG00000036046	15	84943936	84988551	-	5031439G07Rik	protein_coding	223739	6210.500	1632.083	0.263	-1.928	3921.292	-1.844	-1.928	0.454	-4.067	4.77E-05	0.001712729
ENSMUSG00000079363	5	105115767	105139586	-	Gbp4	protein_coding	17472	24.787	146.480	5.910	2.563	85.634	2.372	2.563	0.583	4.067	4.76E-05	0.001712729
ENSMUSG00000026490	1	179960472	180165603	+	Cdc42bpa	protein_coding	226751	7.732	79.089	10.229	3.355	43.410	2.944	3.355	0.724	4.065	4.81E-05	0.001714852
ENSMUSG00000028464	4	43514711	43523765	-	Tpm2	protein_coding	22004	4.478	62.154	13.879	3.795	33.316	3.214	3.796	0.791	4.065	4.81E-05	0.001714852
ENSMUSG00000033501	16	22805203	22811410	-	Crygs	protein_coding	12970	0.408	35.508	86.977	6.443	17.958	4.096	6.449	1.007	4.066	4.78E-05	0.001714852
ENSMUSG00000033763	8	110721476	110741400	+	Mtss1l	protein_coding	244654	4.058	58.921	14.521	3.860	31.489	3.250	3.859	0.799	4.065	4.80E-05	0.001714852
ENSMUSG00000029385	5	93267257	93276231	+	Ccng2	protein_coding	12452	778.276	151.902	0.195	-2.357	465.089	-2.208	-2.358	0.543	-4.064	4.82E-05	0.001715566
ENSMUSG00000074886	13	55445334	55460925	+	Grk6	protein_coding	26385	1077.807	239.505	0.222	-2.170	658.656	-2.052	-2.170	0.506	-4.057	4.96E-05	0.001761391
ENSMUSG00000043531	19	50143299	50678646	-	Sorcs1	protein_coding	58178	2.025	47.553	23.488	4.554	24.789	3.588	4.552	0.885	4.056	4.99E-05	0.001768869
ENSMUSG00000038517	11	97136171	97151495	-	Tbkbp1	protein_coding	73174	662.889	173.196	0.261	-1.936	418.042	-1.851	-1.936	0.457	-4.054	5.04E-05	0.001783648
ENSMUSG00000063286	7	106504239	106511671	-	Gm8995	transcribed_unprocessed_pseudogene	NA	307.885	64.298	0.209	-2.260	186.092	-2.125	-2.258	0.524	-4.051	5.09E-05	0.001796961
ENSMUSG00000022676	16	14705852	14709395	+	Snai2	protein_coding	20583	0.404	36.166	89.501	6.484	18.285	4.088	6.477	1.011	4.045	5.24E-05	0.001845078
ENSMUSG00000038181	5	24586741	24594556	+	Chpf2	protein_coding	100910	138.717	8.148	0.059	-4.090	73.433	-3.374	-4.092	0.834	-4.044	5.25E-05	0.001845078
ENSMUSG00000039013	7	43351341	43359531	+	Siglecf	protein_coding	233186	78.967	6.200	0.079	-3.671	42.583	-3.132	-3.668	0.775	-4.044	5.26E-05	0.001845982
ENSMUSG00000026826	2	57106830	57124003	-	Nr4a2	protein_coding	18227	742.101	2640.437	3.558	1.831	1691.269	1.758	1.831	0.435	4.043	5.29E-05	0.001852086
ENSMUSG00000020431	11	7063489	7178506	+	Adcy1	protein_coding	432530	2.041	50.843	24.908	4.639	26.442	3.622	4.642	0.896	4.041	5.32E-05	0.001860391
ENSMUSG00000036620	11	50210890	50235103	+	Mgat4b	protein_coding	103534	615.813	127.591	0.207	-2.271	371.702	-2.135	-2.271	0.529	-4.035	5.45E-05	0.001901413
ENSMUSG00000042035	3	101377083	101463059	+	Igsf3	protein_coding	78908	11.373	91.905	8.081	3.015	51.639	2.707	3.015	0.671	4.033	5.50E-05	0.001915647
ENSMUSG00000019773	10	5799160	5805600	-	Fbxo5	protein_coding	67141	501.779	84.093	0.168	-2.577	292.936	-2.381	-2.579	0.591	-4.032	5.54E-05	0.001926406
ENSMUSG00000032496	9	111019271	111042767	+	Ltf	protein_coding	17002	179.943	20.256	0.113	-3.151	100.099	-2.804	-3.155	0.696	-4.026	5.66E-05	0.001964751
ENSMUSG00000004098	9	20770050	20815067	-	Col5a3	protein_coding	53867	4.482	64.324	14.350	3.843	34.403	3.232	3.844	0.803	4.025	5.70E-05	0.001970354
ENSMUSG00000031400	X	74409483	74429194	-	G6pdx	protein_coding	14381	1003.639	220.597	0.220	-2.186	612.118	-2.063	-2.185	0.513	-4.024	5.71E-05	0.001970354
ENSMUSG00000049907	5	74195286	74199481	+	Rasl11b	protein_coding	68939	110.615	13.614	0.123	-3.022	62.115	-2.708	-3.020	0.673	-4.025	5.70E-05	0.001970354
ENSMUSG00000026981	2	24336853	24351494	+	Il1rn	protein_coding	16181	31.348	200.474	6.395	2.677	115.911	2.457	2.677	0.611	4.023	5.74E-05	0.001975441
ENSMUSG00000068566	7	3289080	3300442	+	Myadm	protein_coding	50918	5149.511	1273.764	0.247	-2.015	3211.637	-1.918	-2.015	0.477	-4.023	5.75E-05	0.001975441
ENSMUSG00000019146	15	77991748	78120028	-	Cacng2	protein_coding	12300	0.000	25.722	Inf	Inf	12.861	4.235	9.749	1.053	4.021	5.79E-05	0.001986637
ENSMUSG00000078317	X	73228291	73230795	+	F8a	protein_coding	14070	328.968	53.133	0.162	-2.630	191.051	-2.422	-2.633	0.603	-4.019	5.84E-05	0.001998516
ENSMUSG00000019489	17	57145997	57149777	-	Cd70	protein_coding	21948	1.212	41.417	34.165	5.094	21.315	3.771	5.091	0.938	4.018	5.87E-05	0.002007754
ENSMUSG00000024621	18	61105572	61132149	+	Csf1r	protein_coding	12978	1283.177	289.127	0.225	-2.150	786.152	-2.032	-2.149	0.506	-4.016	5.93E-05	0.002021437
ENSMUSG00000010830	15	79516408	79527739	+	Kdelr3	protein_coding	105785	0.408	35.527	87.024	6.443	17.968	4.062	6.448	1.012	4.013	5.99E-05	0.002038041
ENSMUSG00000017802	11	101096322	101119893	-	Fam134c	protein_coding	67998	426.622	66.905	0.157	-2.673	246.763	-2.453	-2.674	0.612	-4.008	6.12E-05	0.00207976
ENSMUSG00000046598	16	31422280	31458901	+	Bdh1	protein_coding	71911	9.361	90.792	9.699	3.278	50.076	2.884	3.279	0.720	4.007	6.16E-05	0.002088206
ENSMUSG00000051379	2	140650914	140671469	-	Flrt3	protein_coding	71436	6.115	77.811	12.724	3.669	41.963	3.129	3.671	0.781	4.006	6.17E-05	0.002090238
ENSMUSG00000021699	13	108449948	109953461	+	Pde4d	protein_coding	238871	12.989	98.136	7.555	2.917	55.563	2.633	2.917	0.658	3.999	6.36E-05	0.002145443
ENSMUSG00000028703	4	116075269	116097043	+	Lrrc41	protein_coding	230654	274.764	31.479	0.115	-3.126	153.121	-2.779	-3.124	0.695	-3.999	6.36E-05	0.002145443
ENSMUSG00000095742	JH584295.1	66	1479	-	CAAA01147332.1	protein_coding	NA	1025.944	208.926	0.204	-2.296	617.435	-2.153	-2.297	0.540	-3.989	6.64E-05	0.002235426
ENSMUSG00000106995	5	67127503	67130145	+	Gm42712	TEC	NA	0.808	47.123	58.308	5.866	23.966	3.963	5.860	0.994	3.987	6.69E-05	0.002247515
ENSMUSG00000041801	1	135766119	135769136	+	Phlda3	protein_coding	27280	9.773	94.740	9.694	3.277	52.256	2.879	3.277	0.723	3.985	6.76E-05	0.002266343
ENSMUSG00000022309	15	42424727	42676977	-	Angpt1	protein_coding	11600	2.029	48.021	23.670	4.565	25.025	3.565	4.563	0.895	3.983	6.79E-05	0.002275481
ENSMUSG00000017707	2	163623272	163645131	-	Serinc3	protein_coding	26943	9527.730	2500.220	0.262	-1.930	6013.975	-1.843	-1.930	0.463	-3.982	6.82E-05	0.002280832
ENSMUSG00000023868	17	8525372	8986648	+	Pde10a	protein_coding	23984	4.866	61.256	12.589	3.654	33.061	3.109	3.653	0.783	3.970	7.17E-05	0.002388961
ENSMUSG00000038264	9	57940113	57962864	+	Sema7a	protein_coding	20361	8.940	79.057	8.843	3.145	43.998	2.787	3.145	0.702	3.970	7.17E-05	0.002388961
ENSMUSG00000019854	10	18055861	18125155	+	Reps1	protein_coding	19707	616.822	122.087	0.198	-2.337	369.454	-2.185	-2.338	0.551	-3.968	7.24E-05	0.00240389
ENSMUSG00000028037	3	151730922	151749960	-	Ifi44	protein_coding	99899	276.594	54.480	0.197	-2.344	165.537	-2.190	-2.345	0.552	-3.968	7.24E-05	0.00240389
ENSMUSG00000020032	10	84370905	84440597	-	Nuak1	protein_coding	77976	2.441	46.237	18.941	4.243	24.339	3.417	4.244	0.861	3.968	7.26E-05	0.002404549
ENSMUSG00000026471	1	155127277	155146814	-	Mr1	protein_coding	15064	1.633	50.273	30.786	4.944	25.953	3.706	4.949	0.934	3.967	7.27E-05	0.002404968
ENSMUSG00000026833	2	28192992	28230736	+	Olfm1	protein_coding	56177	6263.647	1659.369	0.265	-1.916	3961.508	-1.830	-1.916	0.462	-3.965	7.35E-05	0.002416384
ENSMUSG00000038644	7	44532746	44548849	-	Pold1	protein_coding	18971	661.395	145.392	0.220	-2.186	403.394	-2.059	-2.186	0.519	-3.965	7.34E-05	0.002416384
ENSMUSG00000101304	9	50488795	50507823	-	Plet1os	antisense	NA	1.221	49.957	40.929	5.355	25.589	3.832	5.358	0.966	3.965	7.35E-05	0.002416384
ENSMUSG00000028669	4	135975460	135987264	-	Pithd1	protein_coding	66193	1240.006	342.039	0.276	-1.858	791.023	-1.779	-1.858	0.449	-3.962	7.43E-05	0.002438992
ENSMUSG00000031402	X	75109733	75131016	-	Mpp1	protein_coding	17524	541.124	111.801	0.207	-2.275	326.463	-2.134	-2.276	0.539	-3.961	7.46E-05	0.002445699
ENSMUSG00000074415	9	41376397	41617772	+	2610203C20Rik	processed_transcript	NA	3.653	60.035	16.432	4.038	31.844	3.317	4.037	0.838	3.960	7.48E-05	0.002447549
ENSMUSG00000022965	16	91547072	91565169	+	Ifngr2	protein_coding	15980	3190.794	961.912	0.301	-1.730	2076.353	-1.666	-1.730	0.421	-3.958	7.57E-05	0.002471578
ENSMUSG00000021835	14	46383520	46390669	-	Bmp4	protein_coding	12159	1.629	46.870	28.775	4.847	24.249	3.663	4.847	0.926	3.955	7.64E-05	0.002491017
ENSMUSG00000062373	15	58782269	58823530	-	Tmem65	protein_coding	74868	235.144	42.695	0.182	-2.461	138.920	-2.281	-2.460	0.577	-3.954	7.68E-05	0.002497214
ENSMUSG00000014470	8	122466147	122476064	-	Rnf166	protein_coding	68718	3045.676	878.953	0.289	-1.793	1962.314	-1.722	-1.793	0.436	-3.952	7.75E-05	0.00251272
ENSMUSG00000046207	11	68503019	68552698	+	Pik3r6	protein_coding	104709	364.169	45.782	0.126	-2.992	204.976	-2.682	-2.995	0.679	-3.952	7.75E-05	0.00251272
ENSMUSG00000019261	8	70905974	70917526	+	Map1s	protein_coding	270058	982.715	250.918	0.255	-1.970	616.816	-1.875	-1.969	0.475	-3.949	7.84E-05	0.002536645
ENSMUSG00000026893	2	62664285	62694109	+	Gca	protein_coding	227960	20.333	151.838	7.467	2.901	86.086	2.615	2.901	0.662	3.947	7.92E-05	0.002557132
ENSMUSG00000070304	9	45117876	45130070	+	Scn2b	protein_coding	72821	7.703	75.767	9.837	3.298	41.735	2.884	3.298	0.732	3.943	8.06E-05	0.002597429
ENSMUSG00000022265	15	27466677	27594909	+	Ank	protein_coding	11732	492.447	115.173	0.234	-2.096	303.810	-1.982	-2.096	0.504	-3.936	8.29E-05	0.002669169
ENSMUSG00000004266	6	124720707	124738714	-	Ptpn6	protein_coding	15170	5787.086	1381.418	0.239	-2.067	3584.252	-1.958	-2.067	0.497	-3.935	8.31E-05	0.002670353
ENSMUSG00000002885	8	83723251	83741326	-	Adgre5	protein_coding	26364	478.745	2015.872	4.211	2.074	1247.309	1.964	2.074	0.500	3.928	8.56E-05	0.002744189
ENSMUSG00000034445	19	10577454	10588548	+	Cyb561a3	protein_coding	225912	1478.901	224.412	0.152	-2.720	851.656	-2.479	-2.721	0.633	-3.920	8.86E-05	0.002835243
ENSMUSG00000042675	7	126776955	126780514	+	Ypel3	protein_coding	66090	1220.532	315.982	0.259	-1.950	768.257	-1.857	-1.950	0.474	-3.920	8.87E-05	0.002835243
ENSMUSG00000025888	9	5298517	5307265	+	Casp1	protein_coding	12362	463.665	82.264	0.177	-2.495	272.965	-2.304	-2.493	0.589	-3.912	9.14E-05	0.002916108
ENSMUSG00000059791	17	35861318	35865402	+	Nrm	protein_coding	106582	973.049	238.905	0.246	-2.026	605.977	-1.922	-2.027	0.492	-3.911	9.20E-05	0.002929521
ENSMUSG00000020781	11	115814724	115823094	+	Tsen54	protein_coding	76265	440.566	102.002	0.232	-2.111	271.284	-1.993	-2.111	0.510	-3.909	9.25E-05	0.002941589
ENSMUSG00000028655	4	122946850	122961188	-	Mfsd2a	protein_coding	76574	12.989	107.670	8.289	3.051	60.329	2.715	3.052	0.695	3.906	9.37E-05	0.002969817
ENSMUSG00000076752	13	19304649	19307551	-	Tcrg-C2	TR_C_gene	NA	0.404	30.745	76.084	6.250	15.574	3.953	6.245	1.012	3.906	9.37E-05	0.002969817
ENSMUSG00000022453	15	82329532	82338826	-	Naga	protein_coding	17939	11227.979	3288.248	0.293	-1.772	7258.113	-1.701	-1.772	0.436	-3.904	9.47E-05	0.002996239
ENSMUSG00000042099	17	33810520	33822918	+	Kank3	protein_coding	80880	158.005	21.028	0.133	-2.910	89.517	-2.612	-2.908	0.670	-3.901	9.57E-05	0.003017206
ENSMUSG00000048163	5	113818536	113832644	-	Selplg	protein_coding	20345	14314.945	3871.447	0.270	-1.887	9093.196	-1.802	-1.887	0.462	-3.901	9.57E-05	0.003017206
ENSMUSG00000025026	19	53140445	53247399	+	Add3	protein_coding	27360	495.080	105.588	0.213	-2.229	300.334	-2.090	-2.228	0.536	-3.900	9.63E-05	0.003029686
ENSMUSG00000027009	2	79255426	79333123	+	Itga4	protein_coding	16401	560.406	1857.539	3.315	1.729	1208.973	1.663	1.729	0.426	3.899	9.65E-05	0.003031969
ENSMUSG00000103220	6	31145128	31147419	-	Gm37728	TEC	NA	54.314	323.409	5.954	2.574	188.862	2.365	2.573	0.607	3.896	9.80E-05	0.003072288
ENSMUSG00000030745	7	125603429	125633570	+	Il21r	protein_coding	60504	27.257	155.780	5.715	2.515	91.518	2.319	2.515	0.596	3.894	9.84E-05	0.003080873
ENSMUSG00000039497	10	34151394	34207551	-	Dse	protein_coding	212898	140.230	586.806	4.185	2.065	363.518	1.954	2.065	0.502	3.894	9.86E-05	0.003080873
ENSMUSG00000029759	6	5220852	5256286	-	Pon3	protein_coding	269823	12.981	100.154	7.716	2.948	56.568	2.640	2.948	0.678	3.893	9.88E-05	0.003083033
ENSMUSG00000052087	13	55369732	55384687	+	Rgs14	protein_coding	51791	1319.499	374.845	0.284	-1.816	847.172	-1.739	-1.815	0.447	-3.890	0.000100242	0.003122033
ENSMUSG00000002565	12	40059769	40134228	-	Scin	protein_coding	20259	112.019	579.418	5.173	2.371	345.719	2.206	2.371	0.567	3.889	0.000100851	0.003135668
ENSMUSG00000055322	1	73910231	74124449	-	Tns1	protein_coding	21961	15.872	116.628	7.348	2.877	66.250	2.589	2.877	0.667	3.883	0.000103296	0.003206217
ENSMUSG00000110020	7	45830895	45835249	+	RP24-502E20.5	antisense	NA	0.000	23.584	Inf	Inf	11.792	4.113	9.624	1.060	3.881	0.00010399	0.00322229
ENSMUSG00000001663	10	75783813	75798584	-	Gstt1	protein_coding	14871	0.816	36.647	44.883	5.488	18.732	3.805	5.492	0.981	3.879	0.00010472	0.003237738
ENSMUSG00000049932	9	44334694	44336077	+	H2afx	protein_coding	15270	5831.591	1790.017	0.307	-1.704	3810.804	-1.640	-1.704	0.423	-3.879	0.000104844	0.003237738
ENSMUSG00000025491	7	140967221	140969825	+	Ifitm1	protein_coding	68713	1536.706	384.639	0.250	-1.998	960.672	-1.897	-1.998	0.489	-3.878	0.000105417	0.003249954
ENSMUSG00000021485	13	55325168	55329758	-	Mxd3	protein_coding	17121	396.200	100.559	0.254	-1.978	248.380	-1.880	-1.979	0.485	-3.872	0.000107755	0.003310837
ENSMUSG00000024299	17	33524204	33553782	+	Adamts10	protein_coding	224697	321.115	75.704	0.236	-2.085	198.410	-1.969	-2.084	0.508	-3.873	0.000107701	0.003310837
ENSMUSG00000024664	19	10041548	10059671	+	Fads3	protein_coding	60527	300.398	40.576	0.135	-2.888	170.487	-2.597	-2.891	0.671	-3.870	0.000109044	0.003344815
ENSMUSG00000021559	13	60601947	60763185	+	Dapk1	protein_coding	69635	1463.679	433.608	0.296	-1.755	948.644	-1.685	-1.755	0.436	-3.868	0.000109609	0.003350882
ENSMUSG00000032511	9	119483408	119579016	-	Scn5a	protein_coding	20271	0.408	29.049	71.156	6.153	14.729	3.910	6.159	1.011	3.868	0.000109586	0.003350882
ENSMUSG00000027306	2	119618298	119651244	+	Nusap1	protein_coding	108907	1100.587	276.709	0.251	-1.992	688.648	-1.890	-1.992	0.489	-3.863	0.000112123	0.003422012
ENSMUSG00000050965	11	107933387	108343928	-	Prkca	protein_coding	18750	5.695	64.298	11.291	3.497	34.996	2.992	3.498	0.775	3.862	0.000112646	0.003432225
ENSMUSG00000029500	5	110259130	110269913	-	Pgam5	protein_coding	72542	126.703	10.799	0.085	-3.553	68.751	-3.028	-3.559	0.785	-3.860	0.00011335	0.003447923
ENSMUSG00000004837	11	61653265	61672784	+	Grap	protein_coding	71520	319.469	45.288	0.142	-2.818	182.379	-2.542	-2.816	0.659	-3.859	0.00011364	0.003450979
ENSMUSG00000024947	19	6334979	6340891	+	Men1	protein_coding	17283	539.150	122.713	0.228	-2.135	330.931	-2.011	-2.135	0.521	-3.858	0.000114415	0.003468762
ENSMUSG00000015134	7	66390890	66427517	-	Aldh1a3	protein_coding	56847	0.408	31.257	76.564	6.259	15.833	3.922	6.265	1.018	3.855	0.000115762	0.003503773
ENSMUSG00000031875	8	104340594	104347672	+	Cmtm3	protein_coding	68119	1945.326	582.277	0.299	-1.740	1263.802	-1.671	-1.740	0.434	-3.851	0.000117848	0.003560989
ENSMUSG00000009292	10	77907722	77970563	-	Trpm2	protein_coding	28240	434.985	1407.110	3.235	1.694	921.048	1.630	1.694	0.423	3.850	0.000118054	0.003561338
ENSMUSG00000018965	5	33018816	33027966	+	Ywhah	protein_coding	22629	2864.498	769.378	0.269	-1.897	1816.938	-1.808	-1.897	0.470	-3.845	0.000120663	0.003634016
ENSMUSG00000009687	7	31032722	31042481	-	Fxyd5	protein_coding	18301	22232.016	6552.171	0.295	-1.763	14392.093	-1.691	-1.763	0.440	-3.843	0.000121538	0.003654362
ENSMUSG00000044465	7	105371211	105400054	-	Fam160a2	protein_coding	74349	179.490	35.312	0.197	-2.346	107.401	-2.180	-2.344	0.567	-3.842	0.000121911	0.003659527
ENSMUSG00000019960	10	99263231	99267488	+	Dusp6	protein_coding	67603	2071.348	497.161	0.240	-2.059	1284.254	-1.946	-2.059	0.507	-3.841	0.000122643	0.003675455
ENSMUSG00000029126	5	38137192	38159907	-	Nsg1	protein_coding	18196	5.695	68.088	11.956	3.580	36.891	3.035	3.579	0.791	3.839	0.000123728	0.003701892
ENSMUSG00000019564	10	79927043	79955018	+	Arid3a	protein_coding	13496	349.964	87.300	0.249	-2.003	218.632	-1.899	-2.003	0.495	-3.836	0.00012515	0.003738317
ENSMUSG00000048332	3	53041528	53261679	+	Lhfp	protein_coding	108927	4.474	63.868	14.275	3.835	34.171	3.175	3.835	0.829	3.832	0.000126969	0.003786446
ENSMUSG00000021388	13	49544443	49567557	+	Aspn	protein_coding	66695	5.266	66.715	12.670	3.663	35.990	3.080	3.661	0.804	3.831	0.000127772	0.003804193
ENSMUSG00000020496	11	58932288	58938916	-	Rnf187	protein_coding	108660	3575.383	1048.201	0.293	-1.770	2311.792	-1.697	-1.770	0.443	-3.830	0.00012838	0.003816055
ENSMUSG00000000957	14	54431612	54441265	+	Mmp14	protein_coding	17387	2.854	59.617	20.892	4.385	31.235	3.436	4.386	0.897	3.829	0.000128737	0.003820467
ENSMUSG00000051346	10	128209908	128211794	-	Spryd4	protein_coding	66701	196.294	38.279	0.195	-2.358	117.287	-2.191	-2.360	0.573	-3.824	0.000131064	0.00388321
ENSMUSG00000026116	1	36792191	36943666	-	Tmem131	protein_coding	56030	426.362	1377.340	3.230	1.692	901.851	1.627	1.692	0.426	3.823	0.000131649	0.003894211
ENSMUSG00000028496	4	87769925	88033364	-	Mllt3	protein_coding	70122	1114.747	328.039	0.294	-1.765	721.393	-1.692	-1.765	0.443	-3.822	0.00013245	0.003911564
ENSMUSG00000028064	3	88435959	88461182	-	Sema4a	protein_coding	20351	3427.926	936.785	0.273	-1.872	2182.356	-1.785	-1.872	0.467	-3.821	0.000132936	0.003919563
ENSMUSG00000017499	11	98907801	98923940	+	Cdc6	protein_coding	23834	275.790	59.630	0.216	-2.209	167.710	-2.069	-2.209	0.542	-3.819	0.000133795	0.003938544
ENSMUSG00000024044	17	69156810	69289989	+	Epb41l3	protein_coding	13823	2.845	47.832	16.811	4.071	25.338	3.285	4.071	0.861	3.816	0.000135835	0.003992141
ENSMUSG00000023908	17	23726336	23736729	+	Pkmyt1	protein_coding	268930	760.909	124.219	0.163	-2.615	442.564	-2.388	-2.616	0.627	-3.811	0.000138219	0.004055079
ENSMUSG00000039899	5	21372642	21378374	+	Fgl2	protein_coding	14190	10258.635	2508.633	0.245	-2.032	6383.634	-1.922	-2.032	0.504	-3.811	0.000138421	0.004055079
ENSMUSG00000039725	2	165490110	165493324	-	Trp53rka	protein_coding	381406	170.795	30.131	0.176	-2.503	100.463	-2.303	-2.505	0.604	-3.810	0.000138831	0.004060572
ENSMUSG00000064373	15	3268547	3280508	+	Sepp1	protein_coding	20363	333.807	62.786	0.188	-2.410	198.297	-2.231	-2.412	0.586	-3.809	0.000139477	0.004072958
ENSMUSG00000004032	3	107895821	107898686	+	Gstm5	protein_coding	14866	2.433	43.397	17.838	4.157	22.915	3.322	4.156	0.872	3.809	0.000139702	0.004072998
ENSMUSG00000020346	11	49244191	49263030	+	Mgat1	protein_coding	17308	2204.043	635.076	0.288	-1.795	1419.559	-1.718	-1.795	0.452	-3.804	0.00014252	0.004148524
ENSMUSG00000027293	2	120089175	120154606	-	Ehd4	protein_coding	98878	1541.579	435.405	0.282	-1.824	988.492	-1.743	-1.824	0.459	-3.801	0.000144263	0.004192585
ENSMUSG00000016510	5	146951573	146963800	-	Mtif3	protein_coding	76366	193.928	39.753	0.205	-2.286	116.840	-2.130	-2.286	0.561	-3.797	0.000146169	0.004241224
ENSMUSG00000038168	16	25959288	26105784	-	P3h2	protein_coding	210530	539.393	78.988	0.146	-2.772	309.190	-2.502	-2.772	0.659	-3.794	0.000148453	0.004300665
ENSMUSG00000110279	7	45121917	45124144	+	RP24-235B15.4	antisense	NA	58.667	3.068	0.052	-4.257	30.868	-3.350	-4.247	0.885	-3.788	0.000152107	0.004399523
ENSMUSG00000047945	4	129513581	129515985	+	Marcksl1	protein_coding	17357	3206.466	978.323	0.305	-1.713	2092.395	-1.645	-1.713	0.434	-3.787	0.000152451	0.004402491
ENSMUSG00000015957	7	98835112	98855195	+	Wnt11	protein_coding	22411	9.348	76.147	8.146	3.026	42.748	2.676	3.026	0.708	3.782	0.000155405	0.004480709
ENSMUSG00000019188	2	152669461	152708670	+	H13	protein_coding	14950	5284.663	1689.273	0.320	-1.645	3486.968	-1.585	-1.645	0.419	-3.781	0.000156163	0.004495488
ENSMUSG00000039043	7	79925361	79935359	-	Arpin	protein_coding	70420	9.752	84.402	8.655	3.113	47.077	2.735	3.114	0.724	3.781	0.000156504	0.004498184
ENSMUSG00000044367	11	70216789	70221064	-	Slc16a13	protein_coding	69309	152.557	19.592	0.128	-2.961	86.074	-2.629	-2.956	0.696	-3.778	0.00015789	0.004530906
ENSMUSG00000034730	15	74516195	74589465	+	Adgrb1	protein_coding	107831	0.000	23.362	Inf	Inf	11.681	4.024	9.612	1.066	3.774	0.000160445	0.004596984
ENSMUSG00000033885	14	8098213	8165111	+	Pxk	protein_coding	218699	507.627	118.001	0.232	-2.105	312.814	-1.981	-2.106	0.525	-3.773	0.000161465	0.004611723
ENSMUSG00000041263	3	89083981	89093311	-	Rusc1	protein_coding	72296	783.304	227.555	0.291	-1.783	505.430	-1.706	-1.783	0.452	-3.773	0.000161275	0.004611723
ENSMUSG00000069171	13	78188973	78199757	-	Nr2f1	protein_coding	13865	0.812	31.991	39.381	5.299	16.402	3.690	5.301	0.979	3.768	0.000164752	0.004698276
ENSMUSG00000022614	15	89351004	89355659	-	Lmf2	protein_coding	105847	1031.480	266.145	0.258	-1.954	648.812	-1.854	-1.955	0.492	-3.767	0.000165157	0.004702472
ENSMUSG00000072980	2	119609512	119618469	-	Oip5	protein_coding	70645	241.431	53.841	0.223	-2.165	147.636	-2.030	-2.166	0.539	-3.766	0.000165967	0.004718156
ENSMUSG00000072980	2	119609512	119618469	-	Oip5	protein_coding	100862454	241.431	53.841	0.223	-2.165	147.636	-2.030	-2.166	0.539	-3.766	0.000165967	0.004718156
ENSMUSG00000072980	2	119609512	119618469	-	Oip5	protein_coding	100862416	241.431	53.841	0.223	-2.165	147.636	-2.030	-2.166	0.539	-3.766	0.000165967	0.004718156
ENSMUSG00000040813	9	106658746	106685927	-	Tex264	protein_coding	21767	650.100	185.620	0.286	-1.808	417.860	-1.728	-1.809	0.459	-3.764	0.000167005	0.004740307
ENSMUSG00000026622	1	191821444	191833050	+	Nek2	protein_coding	18005	284.142	56.625	0.199	-2.327	170.384	-2.160	-2.327	0.574	-3.764	0.000167353	0.004742782
ENSMUSG00000015968	14	30039949	30491156	-	Cacna1d	protein_coding	12289	4.470	62.015	13.874	3.794	33.242	3.132	3.793	0.833	3.758	0.000171174	0.004843547
ENSMUSG00000008136	1	43123074	43196984	-	Fhl2	protein_coding	14200	1.633	40.613	24.871	4.636	21.123	3.492	4.640	0.932	3.748	0.00017808	0.005031186
ENSMUSG00000018750	11	69765912	69784023	+	Zbtb4	protein_coding	75580	716.827	180.091	0.251	-1.993	448.459	-1.886	-1.993	0.503	-3.746	0.000179343	0.005057151
ENSMUSG00000034463	14	65919395	65953744	-	Scara3	protein_coding	219151	0.408	29.075	71.218	6.154	14.742	3.829	6.158	1.022	3.746	0.000179554	0.005057151
ENSMUSG00000013076	9	14541966	14615483	-	Amotl1	protein_coding	75723	7.715	73.009	9.463	3.242	40.362	2.810	3.241	0.751	3.742	0.000182731	0.005135955
ENSMUSG00000042757	9	103482947	103761837	-	Tmem108	protein_coding	81907	3.249	47.737	14.691	3.877	25.493	3.166	3.876	0.846	3.741	0.000183062	0.005135955
ENSMUSG00000106951	5	148990056	148995223	-	5930430L01Rik	lincRNA	NA	0.812	32.206	39.646	5.309	16.509	3.677	5.308	0.983	3.741	0.000183196	0.005135955
ENSMUSG00000034842	5	92331827	92414628	+	Art3	protein_coding	109979	4.870	68.492	14.064	3.814	36.681	3.138	3.815	0.839	3.739	0.000184725	0.005170892
ENSMUSG00000025158	11	120780746	120784207	-	Rfng	protein_coding	19719	409.926	104.684	0.255	-1.969	257.305	-1.865	-1.969	0.499	-3.738	0.000185504	0.005180947
ENSMUSG00000026520	1	180904293	180908088	+	Pycr2	protein_coding	69051	1224.425	339.913	0.278	-1.849	782.169	-1.762	-1.849	0.471	-3.738	0.000185652	0.005180947
ENSMUSG00000048120	19	40612366	40741602	+	Entpd1	protein_coding	12495	3111.971	910.038	0.292	-1.774	2011.005	-1.697	-1.774	0.454	-3.736	0.000186785	0.005204606
ENSMUSG00000028766	4	137741733	137796384	-	Alpl	protein_coding	11647	9.361	84.321	9.008	3.171	46.841	2.764	3.171	0.740	3.736	0.000187249	0.005209578
ENSMUSG00000002100	2	91118144	91136516	+	Mybpc3	protein_coding	17868	20.729	117.754	5.681	2.506	69.241	2.296	2.506	0.615	3.731	0.000190348	0.005280858
ENSMUSG00000045232	8	84042929	84045000	-	Rln3	protein_coding	212108	0.000	22.755	Inf	Inf	11.377	3.986	9.574	1.068	3.731	0.00019039	0.005280858
ENSMUSG00000028684	4	116989965	116994413	-	Urod	protein_coding	22275	500.126	143.159	0.286	-1.805	321.642	-1.723	-1.805	0.462	-3.729	0.000191879	0.005314098
ENSMUSG00000001054	11	51623671	51635896	-	Rmnd5b	protein_coding	66089	878.736	203.213	0.231	-2.112	540.974	-1.984	-2.113	0.532	-3.728	0.000192936	0.005327198
ENSMUSG00000028212	4	11191351	11204779	+	Ccne2	protein_coding	12448	313.358	66.278	0.212	-2.241	189.818	-2.088	-2.240	0.560	-3.728	0.000192872	0.005327198
ENSMUSG00000066278	5	124004641	124032270	-	Vps37b	protein_coding	330192	177.697	22.015	0.124	-3.013	99.856	-2.660	-3.015	0.714	-3.727	0.000193529	0.005335493
ENSMUSG00000020392	11	51967661	51977334	+	Cdkn2aipnl	protein_coding	52626	951.501	267.890	0.282	-1.829	609.696	-1.744	-1.828	0.468	-3.724	0.000195958	0.005394307
ENSMUSG00000032123	9	44326845	44333600	+	Dpagt1	protein_coding	13478	1427.554	404.073	0.283	-1.821	915.813	-1.737	-1.821	0.467	-3.721	0.000198824	0.005464966
ENSMUSG00000037016	3	53513938	53657355	-	Frem2	protein_coding	242022	3.245	46.237	14.248	3.833	24.741	3.137	3.832	0.843	3.719	0.00019963	0.00547888
ENSMUSG00000086050	11	117257649	117263437	-	Gm16045	antisense	NA	4.466	56.745	12.707	3.668	30.605	3.051	3.666	0.821	3.714	0.00020395	0.005589026
ENSMUSG00000050612	17	65637505	65642204	-	Txndc2	protein_coding	213272	0.000	30.397	Inf	Inf	15.198	3.995	9.991	1.076	3.712	0.000205492	0.005622851
ENSMUSG00000086503	X	103460375	103483217	-	Xist	lincRNA	NA	0.408	27.734	67.933	6.086	14.071	3.793	6.090	1.022	3.710	0.000207213	0.005661443
ENSMUSG00000022227	14	56017964	56020391	+	Mcpt1	protein_coding	17224	0.000	22.179	Inf	Inf	11.090	3.964	9.536	1.069	3.709	0.000208042	0.005675598
ENSMUSG00000027315	2	119237362	119249527	+	Spint1	protein_coding	20732	1690.475	435.393	0.258	-1.957	1062.934	-1.853	-1.957	0.500	-3.708	0.000208768	0.005686904
ENSMUSG00000063430	5	113490333	113589725	+	Wscd2	protein_coding	320916	4.041	68.695	17.000	4.087	36.368	3.260	4.085	0.879	3.707	0.000209827	0.005707221
ENSMUSG00000030086	6	89383146	89595652	-	Chchd6	protein_coding	66098	581.810	164.896	0.283	-1.819	373.353	-1.734	-1.819	0.468	-3.704	0.000212008	0.005757977
ENSMUSG00000022261	15	32920723	33034730	+	Sdc2	protein_coding	15529	6.499	64.064	9.858	3.301	35.282	2.837	3.301	0.766	3.702	0.000213844	0.0057891
ENSMUSG00000039126	19	16956118	17223932	+	Prune2	protein_coding	353211	19.859	133.303	6.713	2.747	76.581	2.470	2.746	0.667	3.702	0.000214126	0.0057891
ENSMUSG00000081534	15	97784355	97792692	+	Slc48a1	protein_coding	67739	1233.725	379.502	0.308	-1.701	806.613	-1.631	-1.701	0.441	-3.701	0.000214423	0.0057891
ENSMUSG00000103632	1	160727734	160728160	-	Gm38329	TEC	NA	17.813	139.850	7.851	2.973	78.832	2.628	2.973	0.710	3.702	0.000213607	0.0057891
ENSMUSG00000055612	2	72476159	72486893	+	Cdca7	protein_coding	66953	303.572	65.703	0.216	-2.208	184.637	-2.059	-2.207	0.557	-3.699	0.000216139	0.005826811
ENSMUSG00000033446	14	73237895	73243294	+	Lpar6	protein_coding	67168	2160.382	595.487	0.276	-1.859	1377.934	-1.769	-1.859	0.479	-3.696	0.000219345	0.005904517
ENSMUSG00000048772	4	117251951	117268582	+	Tmem53	protein_coding	68777	0.812	29.366	36.150	5.176	15.089	3.614	5.176	0.978	3.695	0.000220158	0.005909272
ENSMUSG00000084226	2	31551901	31552695	-	Gm13426	processed_pseudogene	NA	0.408	36.356	89.054	6.477	18.382	3.846	6.480	1.041	3.695	0.000220169	0.005909272
ENSMUSG00000035274	9	85842380	85847040	+	Tpbg	protein_coding	21983	2.437	40.582	16.652	4.058	21.509	3.235	4.057	0.876	3.693	0.000221315	0.005931296
ENSMUSG00000037797	3	138415466	138430892	+	Adh4	protein_coding	26876	0.812	29.397	36.188	5.177	15.105	3.613	5.177	0.979	3.691	0.000223347	0.005976997
ENSMUSG00000046607	5	118164648	118189478	+	Hrk	protein_coding	12123	0.812	31.599	38.899	5.282	16.206	3.637	5.280	0.987	3.684	0.000229701	0.006138015
ENSMUSG00000034112	8	119700009	119757718	+	Atp2c2	protein_coding	69047	0.000	21.249	Inf	Inf	10.625	3.938	9.473	1.069	3.683	0.000230225	0.006143024
ENSMUSG00000050295	13	31806691	31810643	+	Foxc1	protein_coding	17300	7.332	70.751	9.650	3.271	39.041	2.816	3.272	0.765	3.681	0.000232233	0.00618756
ENSMUSG00000078763	11	83116849	83122670	+	Slfn1	protein_coding	20555	48.811	3.100	0.064	-3.977	25.955	-3.185	-3.974	0.866	-3.679	0.000233867	0.006222032
ENSMUSG00000026480	1	152800194	152836991	+	Ncf2	protein_coding	17970	677.202	176.093	0.260	-1.943	426.647	-1.840	-1.944	0.500	-3.679	0.000234364	0.006226164
ENSMUSG00000023064	14	34370274	34374789	-	Sncg	protein_coding	20618	0.816	37.508	45.937	5.522	19.162	3.694	5.525	1.004	3.678	0.000234793	0.006228485
ENSMUSG00000087400	10	24549441	24597108	-	Gm15270	processed_transcript	NA	54.702	3.739	0.068	-3.871	29.220	-3.137	-3.872	0.853	-3.677	0.000235945	0.006249977
ENSMUSG00000052837	8	84974484	84978718	-	Junb	protein_coding	16477	12577.694	3679.145	0.293	-1.773	8128.419	-1.694	-1.773	0.461	-3.677	0.000236411	0.006253247
ENSMUSG00000027998	3	83055522	83072355	+	Plrg1	protein_coding	53317	636.664	156.855	0.246	-2.021	396.760	-1.905	-2.022	0.519	-3.673	0.000240032	0.006326626
ENSMUSG00000039763	16	91614257	91619026	-	Dnajc28	protein_coding	246738	147.595	23.356	0.158	-2.660	85.476	-2.406	-2.663	0.655	-3.672	0.000240225	0.006326626
ENSMUSG00000047735	6	3372257	3399572	-	Samd9l	protein_coding	209086	1578.244	433.380	0.275	-1.865	1005.812	-1.772	-1.864	0.483	-3.673	0.000239878	0.006326626
ENSMUSG00000040528	11	106751226	106768794	+	Milr1	protein_coding	380732	711.143	210.146	0.296	-1.759	460.644	-1.681	-1.758	0.458	-3.672	0.000240666	0.006329101
ENSMUSG00000030630	7	84585159	84606722	-	Fah	protein_coding	14085	1.216	35.401	29.102	4.863	18.309	3.522	4.861	0.960	3.668	0.00024484	0.006429594
ENSMUSG00000013707	3	95139521	95142360	-	Tnfaip8l2	protein_coding	69769	1663.677	511.414	0.307	-1.702	1087.546	-1.631	-1.702	0.445	-3.663	0.000249735	0.006539341
ENSMUSG00000032436	9	114756837	114781993	-	Cmtm7	protein_coding	102545	5894.306	1819.364	0.309	-1.696	3856.835	-1.626	-1.696	0.444	-3.663	0.000249544	0.006539341
ENSMUSG00000061601	5	14514918	14863459	+	Pclo	protein_coding	26875	6.907	68.056	9.853	3.301	37.482	2.828	3.300	0.772	3.662	0.000250528	0.006550692
ENSMUSG00000051439	18	36725074	36726736	-	Cd14	protein_coding	12475	137.644	26.810	0.195	-2.360	82.227	-2.177	-2.360	0.595	-3.661	0.000250918	0.006551514
ENSMUSG00000027593	2	154791096	154867261	+	Raly	protein_coding	19383	985.018	270.693	0.275	-1.863	627.856	-1.771	-1.863	0.484	-3.660	0.000252246	0.006576764
ENSMUSG00000022010	14	76414961	76507765	+	Tsc22d1	protein_coding	21807	228.992	737.267	3.220	1.687	483.130	1.617	1.687	0.443	3.652	0.000259816	0.006754841
ENSMUSG00000034634	15	74762056	74763620	-	Ly6d	protein_coding	17068	2.429	42.246	17.394	4.121	22.337	3.249	4.119	0.889	3.653	0.000259534	0.006754841
ENSMUSG00000042594	5	121815488	121837646	-	Sh2b3	protein_coding	16923	2058.217	641.902	0.312	-1.681	1350.059	-1.612	-1.681	0.442	-3.648	0.000264795	0.006874508
ENSMUSG00000026180	1	74153989	74161246	+	Cxcr2	protein_coding	12765	67.120	6.870	0.102	-3.288	36.995	-2.815	-3.290	0.772	-3.645	0.000267673	0.006939334
ENSMUSG00000090457	7	125368861	125371013	+	4930571K23Rik	lincRNA	NA	0.000	23.483	Inf	Inf	11.741	3.913	9.616	1.074	3.643	0.000269061	0.006965424
ENSMUSG00000038633	1	182275772	182282804	-	Degs1	protein_coding	13244	2564.815	794.613	0.310	-1.691	1679.714	-1.620	-1.691	0.445	-3.641	0.000271734	0.0070205
ENSMUSG00000053560	8	84661331	84662852	-	Ier2	protein_coding	15936	5421.810	1633.147	0.301	-1.731	3527.478	-1.656	-1.731	0.455	-3.641	0.000271957	0.0070205
ENSMUSG00000013495	5	108629770	108648782	+	Tmem175	protein_coding	72392	307.018	77.172	0.251	-1.992	192.095	-1.878	-1.992	0.516	-3.640	0.000273086	0.007029762
ENSMUSG00000061482	13	23581598	23581990	+	Hist1h4d	protein_coding	319156	315.439	71.200	0.226	-2.147	193.319	-2.006	-2.147	0.551	-3.640	0.000272763	0.007029762
ENSMUSG00000061482	13	23581598	23581990	+	Hist1h4d	protein_coding	102641229	315.439	71.200	0.226	-2.147	193.319	-2.006	-2.147	0.551	-3.640	0.000272763	0.007029762
ENSMUSG00000063802	7	4660521	4685068	-	Hspbp1	protein_coding	66245	865.327	267.815	0.309	-1.692	566.571	-1.621	-1.692	0.446	-3.636	0.000277054	0.007121842
ENSMUSG00000060275	18	36017707	36197380	-	Nrg2	protein_coding	100042150	280.852	58.864	0.210	-2.254	169.858	-2.091	-2.254	0.575	-3.635	0.000277606	0.007126005
ENSMUSG00000055632	2	31314415	31460738	+	Hmcn2	protein_coding	NA	5.682	56.941	10.021	3.325	31.312	2.836	3.324	0.780	3.634	0.000278991	0.00715149
ENSMUSG00000022637	16	52031549	52208047	+	Cblb	protein_coding	208650	169.862	566.956	3.338	1.739	368.409	1.662	1.739	0.458	3.630	0.000283591	0.007221299
ENSMUSG00000030431	7	4784557	4789656	-	Tmem238	protein_coding	664968	519.074	131.886	0.254	-1.977	325.480	-1.865	-1.976	0.514	-3.630	0.000283732	0.007221299
ENSMUSG00000046711	17	27556620	27563674	+	Hmga1	protein_coding	15361	361.444	90.267	0.250	-2.002	225.856	-1.886	-2.002	0.520	-3.631	0.000282286	0.007221299
ENSMUSG00000061462	11	58994256	59136402	-	Obscn	protein_coding	380698	4.482	61.970	13.825	3.789	33.226	3.092	3.792	0.852	3.630	0.000283802	0.007221299
ENSMUSG00000087594	2	145675367	145753672	+	BC039771	processed_transcript	NA	1.216	33.389	27.448	4.779	17.303	3.475	4.776	0.957	3.629	0.000284088	0.007221299
ENSMUSG00000100009	1	98589517	98607384	+	Gm7967	lincRNA	NA	2.033	37.741	18.565	4.215	19.887	3.278	4.216	0.903	3.630	0.000283762	0.007221299
ENSMUSG00000044927	6	87980421	87981637	-	H1fx	protein_coding	243529	176.486	35.888	0.203	-2.298	106.187	-2.124	-2.296	0.586	-3.626	0.000288208	0.007315839
ENSMUSG00000028458	4	43441939	43448064	+	Tesk1	protein_coding	21754	320.126	39.747	0.124	-3.010	179.936	-2.641	-3.011	0.729	-3.625	0.000289029	0.00731632
ENSMUSG00000041712	12	102757975	102777701	+	Ubr7	protein_coding	66622	350.038	92.411	0.264	-1.921	221.225	-1.819	-1.922	0.502	-3.625	0.000288672	0.00731632
ENSMUSG00000030556	7	67513410	67645268	-	Lrrc28	protein_coding	67867	78.814	296.055	3.756	1.909	187.434	1.808	1.909	0.499	3.624	0.000290624	0.007340513
ENSMUSG00000040125	7	131966460	131994405	+	Gpr26	protein_coding	233919	0.000	21.439	Inf	Inf	10.720	3.888	9.485	1.073	3.623	0.000290789	0.007340513
ENSMUSG00000022220	14	55769058	55784042	-	Adcy4	protein_coding	104110	223.343	47.041	0.211	-2.247	135.192	-2.084	-2.246	0.575	-3.621	0.000293307	0.007393837
ENSMUSG00000005362	6	106780201	106800077	-	Crbn	protein_coding	58799	255.223	52.532	0.206	-2.280	153.878	-2.111	-2.281	0.583	-3.619	0.000295985	0.007451076
ENSMUSG00000026202	1	75214228	75219865	-	Tuba4a	protein_coding	22145	1188.665	328.128	0.276	-1.857	758.397	-1.764	-1.857	0.487	-3.618	0.000296639	0.007457242
ENSMUSG00000038459	7	84109356	84151893	-	Abhd17c	protein_coding	70178	698.963	171.645	0.246	-2.026	435.304	-1.905	-2.025	0.527	-3.617	0.000298081	0.007463916
ENSMUSG00000045917	4	63558781	63586357	+	6330416G13Rik	protein_coding	230279	850.095	225.436	0.265	-1.915	537.766	-1.813	-1.915	0.501	-3.617	0.000298131	0.007463916
ENSMUSG00000103539	3	31954764	31957798	+	Gm37834	TEC	NA	0.000	24.824	Inf	Inf	12.412	3.895	9.696	1.077	3.617	0.00029792	0.007463916
ENSMUSG00000002900	12	31265234	31329644	+	Lamb1	protein_coding	16777	4.062	48.091	11.840	3.566	26.076	2.967	3.565	0.821	3.616	0.000299085	0.007477543
ENSMUSG00000036678	15	102338247	102350759	-	Aaas	protein_coding	223921	529.278	137.523	0.260	-1.944	333.400	-1.838	-1.945	0.509	-3.614	0.000302073	0.007538564
ENSMUSG00000055102	7	43607169	43618285	+	Zfp819	protein_coding	74400	0.000	20.705	Inf	Inf	10.353	3.876	9.436	1.073	3.613	0.000302352	0.007538564
ENSMUSG00000016128	5	151037510	151233836	-	Stard13	protein_coding	243362	1.625	38.627	23.775	4.571	20.126	3.405	4.570	0.942	3.613	0.000303113	0.007547216
ENSMUSG00000022303	15	39745932	39760934	+	Dcstamp	protein_coding	75766	17.888	107.088	5.987	2.582	62.488	2.340	2.582	0.648	3.611	0.000304824	0.007570744
ENSMUSG00000024570	18	80192265	80200658	-	Rbfa	protein_coding	68731	1075.647	322.902	0.300	-1.736	699.275	-1.659	-1.736	0.459	-3.611	0.000304887	0.007570744
ENSMUSG00000045092	3	115710433	115715072	-	S1pr1	protein_coding	13609	2.041	45.478	22.280	4.478	23.760	3.376	4.482	0.935	3.610	0.000306653	0.007604244
ENSMUSG00000028927	4	140906344	140952586	+	Padi2	protein_coding	18600	645.861	162.403	0.251	-1.992	404.132	-1.876	-1.991	0.520	-3.607	0.000310329	0.007684963
ENSMUSG00000047036	9	122851914	122862128	-	Zfp445	protein_coding	235682	61.034	5.624	0.092	-3.440	33.329	-2.893	-3.442	0.803	-3.605	0.000312665	0.007721857
ENSMUSG00000056069	15	27655071	27681542	-	Fam105a	protein_coding	223433	7385.723	2358.092	0.319	-1.647	4871.907	-1.581	-1.647	0.438	-3.605	0.000312524	0.007721857
ENSMUSG00000026809	2	28692080	28699727	-	Spaca9	protein_coding	69987	42.213	1.917	0.045	-4.461	22.065	-3.354	-4.482	0.931	-3.604	0.000313863	0.007740958
ENSMUSG00000030654	7	118118891	118129662	-	Arl6ip1	protein_coding	54208	8151.844	2791.631	0.342	-1.546	5471.737	-1.491	-1.546	0.414	-3.599	0.000320033	0.007861263
ENSMUSG00000036948	5	138259656	138264033	-	BC037034	protein_coding	231807	805.344	248.153	0.308	-1.698	526.749	-1.626	-1.699	0.452	-3.599	0.000320013	0.007861263
ENSMUSG00000057236	4	129307100	129335370	-	Rbbp4	protein_coding	19646	2519.042	529.653	0.210	-2.250	1524.347	-2.085	-2.250	0.579	-3.599	0.000319191	0.007861263
ENSMUSG00000016346	2	181075579	181135300	-	Kcnq2	protein_coding	16536	4.058	48.123	11.860	3.568	26.090	2.963	3.567	0.824	3.597	0.000322484	0.007910824
ENSMUSG00000018476	11	69398508	69413675	-	Kdm6b	protein_coding	216850	471.684	1946.678	4.127	2.045	1209.181	1.919	2.045	0.535	3.590	0.000331148	0.008110735
ENSMUSG00000066152	4	62262562	62298411	+	Slc31a2	protein_coding	20530	1592.539	493.068	0.310	-1.691	1042.803	-1.619	-1.691	0.451	-3.589	0.000331522	0.008110735
ENSMUSG00000002289	17	33773750	33781575	-	Angptl4	protein_coding	57875	3.670	53.456	14.565	3.864	28.563	3.113	3.866	0.867	3.589	0.000332082	0.008113551
ENSMUSG00000027995	3	83836272	83841767	-	Tlr2	protein_coding	24088	520.961	94.638	0.182	-2.461	307.800	-2.248	-2.462	0.627	-3.587	0.000333868	0.008146292
ENSMUSG00000038244	7	112225856	112355194	+	Mical2	protein_coding	320878	88.957	317.664	3.571	1.836	203.311	1.744	1.836	0.486	3.585	0.000337036	0.008201657
ENSMUSG00000057329	1	106538178	106714274	-	Bcl2	protein_coding	12043	451.614	107.069	0.237	-2.077	279.342	-1.946	-2.078	0.543	-3.585	0.000336924	0.008201657
ENSMUSG00000018417	1	51749765	51916071	-	Myo1b	protein_coding	17912	9.756	73.724	7.556	2.918	41.740	2.571	2.918	0.717	3.584	0.0003383	0.008221465
ENSMUSG00000097457	11	46440362	46447248	-	2310031A07Rik	lincRNA	NA	213.033	718.857	3.374	1.755	465.945	1.674	1.755	0.467	3.584	0.000338911	0.00822534
ENSMUSG00000019087	X	74297097	74304721	+	Atp6ap1	protein_coding	54411	3985.012	1109.811	0.278	-1.844	2547.411	-1.751	-1.844	0.489	-3.582	0.000340397	0.008239511
ENSMUSG00000030178	6	130290878	130306428	-	Klra13-ps	transcribed_unprocessed_pseudogene	NA	0.404	26.974	66.753	6.061	13.689	3.699	6.057	1.033	3.583	0.00034031	0.008239511
ENSMUSG00000031342	X	166238911	166388988	+	Gpm6b	protein_coding	14758	4.466	52.911	11.848	3.567	28.689	2.959	3.565	0.826	3.581	0.000342075	0.008269155
ENSMUSG00000018507	11	62574486	62600515	+	Trpv2	protein_coding	22368	2923.773	831.436	0.284	-1.814	1877.605	-1.725	-1.814	0.482	-3.581	0.000342728	0.008273983
ENSMUSG00000028807	4	129353628	129378116	-	Zbtb8a	protein_coding	73680	299.690	76.723	0.256	-1.966	188.206	-1.853	-1.966	0.518	-3.580	0.000343914	0.008291633
ENSMUSG00000000686	11	77515121	77538607	+	Abhd15	protein_coding	67477	215.240	39.108	0.182	-2.460	127.174	-2.247	-2.463	0.628	-3.578	0.000346298	0.008338111
ENSMUSG00000025821	6	47877204	47908485	+	Zfp282	protein_coding	101095	1013.606	325.332	0.321	-1.640	669.469	-1.573	-1.640	0.440	-3.577	0.000347106	0.008346552
ENSMUSG00000006457	19	4861223	4877909	-	Actn3	protein_coding	11474	0.000	20.800	Inf	Inf	10.400	3.843	9.442	1.075	3.574	0.000351028	0.008396598
ENSMUSG00000013974	8	3665754	3669259	+	Mcemp1	protein_coding	69189	94.948	12.273	0.129	-2.952	53.610	-2.587	-2.946	0.724	-3.575	0.000350614	0.008396598
ENSMUSG00000019368	11	4031462	4048024	+	Sec14l4	protein_coding	103655	0.000	20.800	Inf	Inf	10.400	3.843	9.442	1.075	3.574	0.000351028	0.008396598
ENSMUSG00000019947	10	68095593	68278726	-	Arid5b	protein_coding	71371	472.978	120.746	0.255	-1.970	296.862	-1.857	-1.971	0.519	-3.575	0.000350851	0.008396598
ENSMUSG00000032578	9	107296026	107302784	+	Cish	protein_coding	12700	0.000	19.940	Inf	Inf	9.970	3.837	9.382	1.074	3.571	0.000354993	0.008480333
ENSMUSG00000028884	4	132768332	132778752	+	Rpa2	protein_coding	19891	832.062	246.761	0.297	-1.754	539.412	-1.672	-1.753	0.468	-3.571	0.000356109	0.008495215
ENSMUSG00000031616	8	77663031	77724464	-	Ednra	protein_coding	13617	6.894	70.802	10.269	3.360	38.848	2.842	3.359	0.796	3.570	0.000356547	0.008495215
ENSMUSG00000024816	19	5849702	5875274	-	Frmd8	protein_coding	67457	852.719	224.740	0.264	-1.924	538.730	-1.817	-1.924	0.509	-3.567	0.000361611	0.008604654
ENSMUSG00000026701	1	161240112	161251219	-	Prdx6	protein_coding	102642619	4406.184	1533.954	0.348	-1.522	2970.069	-1.468	-1.522	0.412	-3.566	0.000362164	0.008606576
ENSMUSG00000026701	1	161240112	161251219	-	Prdx6	protein_coding	11758	4406.184	1533.954	0.348	-1.522	2970.069	-1.468	-1.522	0.412	-3.566	0.000362164	0.008606576
ENSMUSG00000043263	1	173630917	173647928	+	Pyhin1	protein_coding	236312	1092.404	286.938	0.263	-1.929	689.671	-1.821	-1.928	0.511	-3.565	0.000363559	0.00862849
ENSMUSG00000002985	7	19696109	19699188	-	Apoe	protein_coding	11816	249.625	874.384	3.503	1.809	562.004	1.719	1.809	0.483	3.562	0.000368204	0.008727381
ENSMUSG00000055320	7	112679318	112906807	+	Tead1	protein_coding	21676	6.928	72.434	10.456	3.386	39.681	2.856	3.387	0.802	3.560	0.000370766	0.008776711
ENSMUSG00000088608	10	94821529	94821655	-	Gm24186	rRNA	NA	0.000	24.963	Inf	Inf	12.481	3.844	9.708	1.080	3.558	0.000373799	0.008837044
ENSMUSG00000005237	11	69420809	69549110	-	Dnah2	protein_coding	327954	20.758	119.734	5.768	2.528	70.246	2.293	2.528	0.645	3.556	0.000376539	0.008867371
ENSMUSG00000036752	2	25222160	25224702	-	Tubb4b	protein_coding	227613	1018.475	304.373	0.299	-1.742	661.424	-1.662	-1.742	0.467	-3.556	0.000375974	0.008867371
ENSMUSG00000075184	10	43593427	43630916	+	F930017D23Rik	protein_coding	NA	1.629	38.001	23.330	4.544	19.815	3.370	4.547	0.948	3.556	0.000376372	0.008867371
ENSMUSG00000039835	10	18318985	18533892	+	Nhsl1	protein_coding	215819	4.062	49.046	12.075	3.594	26.554	2.965	3.593	0.834	3.555	0.000378053	0.008891564
ENSMUSG00000034918	13	54701461	54736662	+	Cdhr2	protein_coding	268663	1.625	38.020	23.401	4.549	19.822	3.369	4.547	0.948	3.554	0.000379975	0.008925252
ENSMUSG00000025869	13	54584185	54590090	-	Nop16	protein_coding	28126	1604.800	545.119	0.340	-1.558	1074.959	-1.500	-1.558	0.422	-3.553	0.000381408	0.008947389
ENSMUSG00000042156	14	118875520	118925314	-	Dzip1	protein_coding	66573	4.058	49.717	12.253	3.615	26.887	2.975	3.614	0.838	3.551	0.000383881	0.008985911
ENSMUSG00000085224	2	31633453	31640589	-	Gm13425	antisense	NA	0.000	20.098	Inf	Inf	10.049	3.820	9.393	1.076	3.551	0.000384034	0.008985911
ENSMUSG00000029860	6	42349630	42360213	+	Zyx	protein_coding	22793	8792.091	2636.239	0.300	-1.738	5714.165	-1.658	-1.738	0.467	-3.549	0.000386679	0.009024654
ENSMUSG00000053702	2	17343909	17731464	-	Nebl	protein_coding	74103	6.486	72.877	11.236	3.490	39.681	2.910	3.488	0.820	3.549	0.000386489	0.009024654
ENSMUSG00000038843	19	17326141	17356667	-	Gcnt1	protein_coding	14537	321.435	74.610	0.232	-2.107	198.023	-1.968	-2.108	0.555	-3.547	0.00039	0.009090543
ENSMUSG00000026154	1	23995939	24005656	-	Sdhaf4	protein_coding	68002	393.153	1646.600	4.188	2.066	1019.876	1.934	2.066	0.546	3.545	0.000393168	0.009142379
ENSMUSG00000054072	18	60376029	60392627	+	Iigp1	protein_coding	60440	3.662	47.490	12.969	3.697	25.576	3.016	3.699	0.851	3.545	0.000393226	0.009142379
ENSMUSG00000034807	8	71611024	71624909	+	Colgalt1	protein_coding	234407	897.219	201.259	0.224	-2.156	549.239	-2.007	-2.157	0.566	-3.543	0.000395839	0.009187366
ENSMUSG00000035455	11	11787431	11808962	-	Fignl1	protein_coding	60530	487.734	116.634	0.239	-2.064	302.184	-1.932	-2.064	0.545	-3.543	0.000396168	0.009187366
ENSMUSG00000006585	8	122568015	122573128	+	Cdt1	protein_coding	67177	495.623	150.409	0.303	-1.720	323.016	-1.642	-1.721	0.464	-3.542	0.000397783	0.009210995
ENSMUSG00000031207	X	96096042	96168552	+	Msn	protein_coding	17698	6466.988	1960.270	0.303	-1.722	4213.629	-1.644	-1.722	0.464	-3.541	0.000398481	0.009210995
ENSMUSG00000090942	18	60293380	60303016	+	F830016B08Rik	protein_coding	240328	1.221	34.294	28.096	4.812	17.757	3.442	4.815	0.972	3.541	0.000398701	0.009210995
ENSMUSG00000003929	17	33329342	33358878	-	Zfp81	protein_coding	224694	107.308	18.181	0.169	-2.561	62.744	-2.316	-2.564	0.654	-3.539	0.000401759	0.009269916
ENSMUSG00000020866	11	94408391	94474198	-	Cacna1g	protein_coding	12291	1.216	30.454	25.035	4.646	15.835	3.386	4.645	0.957	3.538	0.000402655	0.009278866
ENSMUSG00000021671	13	96388294	96415587	+	Poc5	protein_coding	67463	193.207	42.916	0.222	-2.171	118.062	-2.017	-2.170	0.570	-3.537	0.000405454	0.009331582
ENSMUSG00000020577	12	36014557	36042500	-	Tspan13	protein_coding	66109	2364.832	7322.280	3.096	1.631	4843.556	1.563	1.631	0.442	3.534	0.00040988	0.009421557
ENSMUSG00000033355	16	23520291	23614222	+	Rtp4	protein_coding	67775	18.692	112.781	6.034	2.593	65.737	2.338	2.594	0.662	3.530	0.000416108	0.009552678
ENSMUSG00000027010	2	71271063	71367749	-	Slc25a12	protein_coding	78830	2220.640	663.720	0.299	-1.742	1442.180	-1.661	-1.742	0.471	-3.527	0.000419817	0.009625735
ENSMUSG00000097915	15	101221196	101224121	-	A330009N23Rik	lincRNA	NA	105.167	18.725	0.178	-2.490	61.946	-2.261	-2.490	0.641	-3.527	0.00042062	0.009632041
ENSMUSG00000022237	15	31291479	31367759	-	Ankrd33b	protein_coding	67434	24.720	134.594	5.445	2.445	79.657	2.227	2.444	0.632	3.524	0.000424779	0.009715081
ENSMUSG00000031988	9	27004503	27030094	-	Vps26b	protein_coding	69091	696.423	213.176	0.306	-1.708	454.800	-1.630	-1.708	0.463	-3.522	0.000427844	0.00977294
ENSMUSG00000045136	13	34127008	34130354	-	Tubb2b	protein_coding	73710	8.957	71.485	7.981	2.997	40.221	2.611	2.998	0.742	3.519	0.000433859	0.009897951
ENSMUSG00000008855	11	102194432	102230166	-	Hdac5	protein_coding	15184	448.798	130.475	0.291	-1.782	289.637	-1.694	-1.782	0.482	-3.518	0.000435295	0.00991516
ENSMUSG00000041889	1	135371057	135375237	-	Shisa4	protein_coding	77552	6.082	67.765	11.142	3.478	36.924	2.894	3.476	0.823	3.517	0.0004357	0.00991516
ENSMUSG00000002365	17	5841328	5931033	+	Snx9	protein_coding	66616	677.763	173.904	0.257	-1.962	425.833	-1.846	-1.962	0.525	-3.517	0.00043637	0.00991804
ENSMUSG00000027168	2	105668900	105697364	+	Pax6	protein_coding	18508	2.841	39.880	14.037	3.811	21.360	3.059	3.811	0.870	3.517	0.00043696	0.009919107
ENSMUSG00000073600	18	35650351	35655238	-	Prob1	protein_coding	381148	1.216	30.359	24.957	4.641	15.788	3.373	4.641	0.960	3.516	0.00043857	0.009943289
ENSMUSG00000035960	14	50924968	50927139	+	Apex1	protein_coding	11792	298.016	80.683	0.271	-1.885	189.350	-1.782	-1.886	0.507	-3.515	0.00043921	0.009945432
ENSMUSG00000108444	7	43916254	43921873	+	Klk2-ps	transcribed_unprocessed_pseudogene	NA	0.000	19.333	Inf	Inf	9.666	3.784	9.337	1.077	3.514	0.00044182	0.009992149
ENSMUSG00000047592	5	138225898	138253363	+	Nxpe5	protein_coding	381680	113.415	16.454	0.145	-2.785	64.935	-2.471	-2.790	0.704	-3.510	0.000447824	0.010115392
ENSMUSG00000032415	9	86307306	86464950	-	Ube2cbp	protein_coding	70348	44.300	3.100	0.070	-3.837	23.700	-3.060	-3.834	0.872	-3.509	0.000449281	0.010135768
ENSMUSG00000058773	13	21779883	21780625	-	Hist1h1b	protein_coding	56702	339.627	59.282	0.175	-2.518	199.454	-2.280	-2.517	0.650	-3.508	0.000451718	0.010178153
ENSMUSG00000028793	4	129058271	129085886	+	Rnf19b	protein_coding	75234	1068.145	3104.101	2.906	1.539	2086.123	1.482	1.539	0.422	3.507	0.000453118	0.010197108
ENSMUSG00000030613	7	92561149	92582294	+	Ccdc90b	protein_coding	66365	244.343	61.256	0.251	-1.996	152.799	-1.874	-1.997	0.534	-3.506	0.000454945	0.010225606
ENSMUSG00000028859	4	126024550	126044440	+	Csf3r	protein_coding	12986	96.414	10.995	0.114	-3.132	53.704	-2.688	-3.125	0.767	-3.505	0.000456501	0.010235376
ENSMUSG00000043419	11	69340461	69342641	+	Chd3os	protein_coding	NA	258.790	56.745	0.219	-2.189	157.768	-2.031	-2.191	0.579	-3.505	0.000456111	0.010235376
ENSMUSG00000042129	6	116633008	116673952	-	Rassf4	protein_coding	213391	3290.313	1088.193	0.331	-1.596	2189.253	-1.532	-1.596	0.437	-3.505	0.000457289	0.010240468
ENSMUSG00000036078	4	41738493	41756157	-	Sigmar1	protein_coding	18391	2420.103	759.420	0.314	-1.672	1589.762	-1.599	-1.672	0.456	-3.504	0.000457976	0.010243295
ENSMUSG00000018341	6	67291318	67376188	-	Il12rb2	protein_coding	16162	154.514	16.486	0.107	-3.228	85.500	-2.753	-3.233	0.786	-3.502	0.000461298	0.010304967
ENSMUSG00000028436	4	41291300	41314889	-	Dcaf12	protein_coding	68970	1841.901	565.184	0.307	-1.704	1203.543	-1.627	-1.704	0.465	-3.502	0.000462241	0.010313401
ENSMUSG00000003346	10	80583654	80590341	-	Abhd17a	protein_coding	216169	2929.496	976.660	0.333	-1.585	1953.078	-1.522	-1.585	0.435	-3.500	0.00046609	0.010386587
ENSMUSG00000018672	11	96849870	96861203	+	Copz2	protein_coding	56358	76.697	319.422	4.165	2.058	198.060	1.924	2.058	0.550	3.498	0.000468291	0.010410214
ENSMUSG00000023484	15	99055174	99058978	+	Prph	protein_coding	19132	1.216	38.849	31.937	4.997	20.033	3.470	4.995	0.992	3.499	0.000467734	0.010410214
ENSMUSG00000030802	7	127904082	127910221	+	Bckdk	protein_coding	12041	1234.440	381.418	0.309	-1.694	807.929	-1.618	-1.694	0.463	-3.498	0.000468943	0.010412015
ENSMUSG00000046031	10	34126069	34127972	-	Fam26f	protein_coding	215900	17.496	103.571	5.920	2.565	60.534	2.313	2.566	0.662	3.495	0.000473225	0.01048252
ENSMUSG00000072720	5	112688876	112896362	-	Myo18b	protein_coding	74376	1.225	34.420	28.104	4.813	17.822	3.418	4.817	0.978	3.495	0.000473267	0.01048252
ENSMUSG00000002320	14	55635965	55643806	-	Tm9sf1	protein_coding	74140	716.096	139.434	0.195	-2.361	427.765	-2.162	-2.361	0.619	-3.494	0.000476483	0.010540385
ENSMUSG00000033960	18	4634929	4682868	+	9430020K01Rik	protein_coding	240185	6.082	56.081	9.221	3.205	31.081	2.732	3.204	0.782	3.493	0.000477035	0.010540385
ENSMUSG00000006373	X	36598206	36606079	+	Pgrmc1	protein_coding	53328	651.427	181.982	0.279	-1.840	416.705	-1.742	-1.840	0.499	-3.491	0.000480359	0.010601006
ENSMUSG00000068196	16	57624258	57754737	-	Col8a1	protein_coding	12837	10.935	109.872	10.047	3.329	60.404	2.806	3.327	0.804	3.489	0.000484904	0.010688379
ENSMUSG00000017837	11	100619244	100627607	+	Nkiras2	protein_coding	71966	620.317	167.464	0.270	-1.889	393.891	-1.784	-1.890	0.512	-3.486	0.000490575	0.010796207
ENSMUSG00000033933	6	113623959	113631633	+	Vhl	protein_coding	22346	1697.742	525.102	0.309	-1.693	1111.422	-1.616	-1.693	0.464	-3.486	0.000490979	0.010796207
ENSMUSG00000056413	5	139271876	139325622	-	Adap1	protein_coding	231821	614.427	162.188	0.264	-1.922	388.308	-1.811	-1.922	0.520	-3.484	0.000493087	0.010829522
ENSMUSG00000019102	11	61207537	61218421	+	Aldh3a1	protein_coding	11670	1.625	40.063	24.659	4.624	20.844	3.359	4.623	0.965	3.482	0.000497595	0.010915403
ENSMUSG00000046865	7	28169710	28179269	+	Fbl	protein_coding	14113	390.330	111.333	0.285	-1.810	250.831	-1.716	-1.810	0.493	-3.478	0.000506085	0.011075007
ENSMUSG00000046865	7	28169710	28179269	+	Fbl	protein_coding	102643269	390.330	111.333	0.285	-1.810	250.831	-1.716	-1.810	0.493	-3.478	0.000506085	0.011075007
ENSMUSG00000073176	X	56346400	56365674	+	Zfp449	protein_coding	78619	22.762	0.000	0.000	#NAME?	11.381	-3.721	-8.956	1.070	-3.478	0.000505562	0.011075007
ENSMUSG00000047613	4	153957237	153961925	+	A430005L14Rik	protein_coding	97159	897.381	295.561	0.329	-1.602	596.471	-1.536	-1.602	0.442	-3.476	0.000508707	0.011119054
ENSMUSG00000024659	19	20373428	20390944	-	Anxa1	protein_coding	16952	8702.626	2872.660	0.330	-1.599	5787.643	-1.534	-1.599	0.441	-3.475	0.000510092	0.01113599
ENSMUSG00000004642	5	33634952	33652574	-	Slbp	protein_coding	20492	1706.803	527.146	0.309	-1.695	1116.975	-1.617	-1.695	0.466	-3.475	0.000511568	0.011154864
ENSMUSG00000017861	2	163054687	163084688	+	Mybl2	protein_coding	17865	191.740	38.475	0.201	-2.317	115.108	-2.125	-2.316	0.612	-3.474	0.000513062	0.011174089
ENSMUSG00000006931	11	100408456	100414836	-	P3h4	protein_coding	66180	1.629	32.883	20.188	4.335	17.256	3.254	4.338	0.938	3.471	0.000518453	0.011235578
ENSMUSG00000035799	12	33957671	33959817	+	Twist1	protein_coding	22160	0.408	25.728	63.021	5.978	13.068	3.608	5.984	1.039	3.471	0.000518813	0.011235578
ENSMUSG00000038059	18	60474193	60501983	-	Smim3	protein_coding	106878	1504.517	420.797	0.280	-1.838	962.657	-1.739	-1.838	0.501	-3.470	0.000519579	0.011235578
ENSMUSG00000042978	7	126272619	126295016	+	Sbk1	protein_coding	104175	84.471	12.336	0.146	-2.776	48.403	-2.452	-2.772	0.706	-3.472	0.000516723	0.011235578
ENSMUSG00000045733	7	140150628	140154877	-	Sprn	protein_coding	212518	0.000	19.522	Inf	Inf	9.761	3.748	9.350	1.080	3.472	0.000517143	0.011235578
ENSMUSG00000066042	4	132458731	132463921	-	Med18	protein_coding	67219	168.154	39.880	0.237	-2.076	104.017	-1.936	-2.076	0.558	-3.470	0.000519496	0.011235578
ENSMUSG00000025474	7	139995955	140036669	-	Tubgcp2	protein_coding	74237	419.703	114.597	0.273	-1.873	267.150	-1.768	-1.872	0.511	-3.461	0.000539086	0.011602431
ENSMUSG00000039384	1	184013302	184075636	+	Dusp10	protein_coding	63953	1500.376	505.302	0.337	-1.570	1002.839	-1.508	-1.570	0.436	-3.461	0.000538077	0.011602431
ENSMUSG00000040097	17	23755423	23771591	-	Flywch1	protein_coding	224613	107.640	11.855	0.110	-3.183	59.748	-2.712	-3.183	0.784	-3.461	0.000538989	0.011602431
ENSMUSG00000054008	18	60685978	60713389	-	Ndst1	protein_coding	15531	10.989	77.653	7.066	2.821	44.321	2.485	2.822	0.718	3.461	0.00053842	0.011602431
ENSMUSG00000007029	17	35000987	35016322	+	Vars	protein_coding	22321	2031.808	642.464	0.316	-1.661	1337.136	-1.587	-1.661	0.459	-3.460	0.000540678	0.011622976
ENSMUSG00000018930	11	83662584	83664683	+	Ccl4	protein_coding	20303	517.354	1766.029	3.414	1.771	1141.691	1.682	1.771	0.486	3.458	0.000543731	0.011674858
ENSMUSG00000107165	5	74575947	74577276	+	Gm43747	TEC	NA	0.000	20.256	Inf	Inf	10.128	3.737	9.403	1.081	3.456	0.000549106	0.011776421
ENSMUSG00000099757	19	11470166	11484578	-	BE692007	processed_transcript	NA	123.909	24.444	0.197	-2.342	74.176	-2.143	-2.344	0.620	-3.455	0.000549931	0.011780268
ENSMUSG00000005947	11	73090583	73147446	+	Itgae	protein_coding	16407	440.798	1599.251	3.628	1.859	1020.025	1.757	1.859	0.509	3.454	0.00055143	0.011784707
ENSMUSG00000036777	9	22331214	22389206	-	Anln	protein_coding	68743	265.676	65.374	0.246	-2.023	165.525	-1.893	-2.024	0.548	-3.454	0.000551346	0.011784707
ENSMUSG00000008193	7	44525993	44532071	-	Spib	protein_coding	272382	7.728	66.076	8.551	3.096	36.902	2.659	3.096	0.770	3.454	0.000552561	0.011795075
ENSMUSG00000043664	8	71554303	71558871	-	Tmem221	protein_coding	434325	74.847	7.319	0.098	-3.354	41.083	-2.802	-3.345	0.811	-3.453	0.000553439	0.011800028
ENSMUSG00000078307	9	52673044	52679429	-	AI593442	protein_coding	330941	1.216	34.281	28.182	4.817	17.749	3.393	4.814	0.983	3.452	0.000555498	0.011830089
ENSMUSG00000035692	4	156199424	156200818	-	Isg15	protein_coding	100038882	254.263	850.794	3.346	1.742	552.529	1.657	1.742	0.480	3.451	0.000558463	0.011861805
ENSMUSG00000036913	8	124793019	124834713	+	Trim67	protein_coding	330863	1.216	30.897	25.399	4.667	16.057	3.348	4.664	0.970	3.451	0.000558223	0.011861805
ENSMUSG00000069601	10	69533772	70027438	+	Ank3	protein_coding	11735	26.840	134.777	5.021	2.328	80.809	2.132	2.328	0.618	3.451	0.000558937	0.011861805
ENSMUSG00000105652	3	143017660	143040752	+	4930519L02Rik	lincRNA	NA	1.221	31.896	26.132	4.708	16.558	3.361	4.710	0.974	3.449	0.000562874	0.011931482
ENSMUSG00000004031	1	158245269	158356326	-	Brinp2	protein_coding	240843	0.812	26.329	32.412	5.018	13.571	3.430	5.018	0.995	3.447	0.000567196	0.012009161
ENSMUSG00000029651	5	147957320	148316065	+	Mtus2	protein_coding	77521	18.296	100.534	5.495	2.458	59.415	2.229	2.459	0.647	3.446	0.000569865	0.012051694
ENSMUSG00000040606	4	142102390	142239401	-	Kazn	protein_coding	71529	3.262	44.928	13.774	3.784	24.095	3.024	3.786	0.878	3.444	0.000573139	0.012106893
ENSMUSG00000036553	5	35697180	35739987	-	Sh3tc1	protein_coding	231147	1159.216	375.269	0.324	-1.627	767.242	-1.557	-1.627	0.452	-3.441	0.000579886	0.012235253
ENSMUSG00000026791	2	32972990	32982083	-	Slc2a8	protein_coding	56017	215.669	28.638	0.133	-2.913	122.154	-2.540	-2.909	0.739	-3.439	0.000584185	0.012297541
ENSMUSG00000074457	3	90537254	90543151	+	S100a16	protein_coding	67860	0.816	38.273	46.875	5.551	19.545	3.544	5.553	1.030	3.439	0.000584131	0.012297541
ENSMUSG00000026675	1	169949535	169969241	-	Hsd17b7	protein_coding	15490	63.808	266.979	4.184	2.065	165.394	1.925	2.065	0.560	3.438	0.000585489	0.012310791
ENSMUSG00000005470	8	83955507	83970197	+	Asf1b	protein_coding	66929	2289.372	810.111	0.354	-1.499	1549.742	-1.443	-1.499	0.420	-3.435	0.000592349	0.012435552
ENSMUSG00000029762	6	34354119	34368463	+	Akr1b8	protein_coding	14187	2.033	39.298	19.331	4.273	20.665	3.218	4.272	0.937	3.435	0.000592786	0.012435552
ENSMUSG00000022076	14	96105259	96519102	-	Klhl1	protein_coding	93688	0.404	25.336	62.699	5.970	12.870	3.578	5.964	1.042	3.434	0.000594372	0.012440229
ENSMUSG00000107355	5	31569595	31571397	-	AI839979	lincRNA	NA	48.720	3.802	0.078	-3.680	26.261	-2.968	-3.691	0.864	-3.434	0.000594275	0.012440229
ENSMUSG00000007279	7	109798676	109865679	-	Scube2	protein_coding	56788	2.037	35.692	17.521	4.131	18.864	3.162	4.132	0.922	3.431	0.000601708	0.012553482
ENSMUSG00000018381	11	95830074	95842476	-	Abi3	protein_coding	66610	126.058	15.910	0.126	-2.986	70.984	-2.589	-2.992	0.755	-3.431	0.000600769	0.012553482
ENSMUSG00000028955	4	151047300	151057963	-	Vamp3	protein_coding	22319	2378.912	713.823	0.300	-1.737	1546.367	-1.651	-1.737	0.481	-3.431	0.000601846	0.012553482
ENSMUSG00000018166	10	128567523	128589652	-	Erbb3	protein_coding	13867	5.686	51.640	9.081	3.183	28.663	2.704	3.183	0.789	3.427	0.000609576	0.01270019
ENSMUSG00000072082	17	24223232	24251409	-	Ccnf	protein_coding	12449	407.047	102.894	0.253	-1.984	254.970	-1.858	-1.984	0.542	-3.427	0.000610772	0.01271061
ENSMUSG00000103332	18	37668953	37841870	+	Pcdhga2	protein_coding	93710	0.000	20.288	Inf	Inf	10.144	3.708	9.405	1.083	3.423	0.00061971	0.012881917
ENSMUSG00000046743	3	38886940	39011985	+	Fat4	protein_coding	329628	11.369	73.496	6.465	2.693	42.433	2.391	2.692	0.699	3.420	0.000626701	0.013012419
ENSMUSG00000049872	10	34091352	34096519	-	Fam26e	protein_coding	103511	0.404	23.229	57.486	5.845	11.817	3.546	5.839	1.038	3.417	0.000633012	0.013128525
ENSMUSG00000001025	3	90612882	90624181	+	S100a6	protein_coding	20200	2275.609	661.342	0.291	-1.783	1468.475	-1.690	-1.783	0.495	-3.415	0.000638247	0.01322207
ENSMUSG00000020376	11	50025346	50104758	+	Rnf130	protein_coding	59044	3059.006	968.978	0.317	-1.659	2013.992	-1.583	-1.658	0.464	-3.414	0.000640862	0.013231901
ENSMUSG00000092341	19	5795690	5802672	-	Malat1	lincRNA	NA	26641.539	103846.695	3.898	1.963	65244.117	1.840	1.963	0.539	3.414	0.000640896	0.013231901
ENSMUSG00000092417	17	35121455	35124814	+	Gpank1	protein_coding	81845	271.700	73.022	0.269	-1.896	172.361	-1.784	-1.895	0.522	-3.414	0.000639997	0.013231901
ENSMUSG00000022864	16	78544012	78576657	-	D16Ertd472e	protein_coding	67102	312.996	82.821	0.265	-1.918	197.909	-1.804	-1.919	0.529	-3.412	0.000644181	0.013284685
ENSMUSG00000025278	14	7817957	7951588	+	Flnb	protein_coding	286940	354.039	1053.230	2.975	1.573	703.634	1.508	1.573	0.442	3.411	0.000647104	0.013329905
ENSMUSG00000037260	8	25944453	25976753	-	Hgsnat	protein_coding	52120	429.055	109.093	0.254	-1.976	269.074	-1.850	-1.976	0.543	-3.409	0.000652091	0.013402381
ENSMUSG00000070348	7	144929931	144939925	-	Ccnd1	protein_coding	12443	1810.632	601.173	0.332	-1.591	1205.902	-1.524	-1.590	0.447	-3.409	0.000651449	0.013402381
ENSMUSG00000028896	4	132331919	132353605	-	Rcc1	protein_coding	100088	707.508	222.178	0.314	-1.671	464.843	-1.594	-1.671	0.468	-3.407	0.000656068	0.01346896
ENSMUSG00000074472	9	22188168	22202123	+	Zfp872	protein_coding	619310	2.445	41.025	16.777	4.068	21.735	3.130	4.069	0.919	3.406	0.000659337	0.013520845
ENSMUSG00000022033	14	65805837	65817822	+	Pbk	protein_coding	52033	657.855	192.692	0.293	-1.771	425.274	-1.680	-1.771	0.493	-3.405	0.000661959	0.013559391
ENSMUSG00000042109	15	81936759	81950941	+	Csdc2	protein_coding	105859	0.408	23.261	56.978	5.832	11.835	3.535	5.837	1.039	3.403	0.000665765	0.013622054
ENSMUSG00000026463	1	133699457	133801041	-	Atp2b4	protein_coding	381290	14.993	92.734	6.185	2.629	53.863	2.344	2.628	0.689	3.401	0.000670347	0.01369336
ENSMUSG00000087289	4	107783720	107789921	+	4933424M12Rik	lincRNA	NA	93.373	16.264	0.174	-2.521	54.819	-2.269	-2.523	0.667	-3.401	0.00067075	0.01369336
ENSMUSG00000036523	12	16670615	16800886	-	Greb1	protein_coding	268527	4.874	51.026	10.469	3.388	27.950	2.812	3.387	0.827	3.401	0.000671502	0.013693381
ENSMUSG00000036908	19	3935186	3949340	+	Unc93b1	protein_coding	54445	15524.994	4831.283	0.311	-1.684	10178.138	-1.605	-1.684	0.472	-3.401	0.000672493	0.0136983
ENSMUSG00000034416	8	116995679	117082449	-	Pkd1l2	protein_coding	76645	4.487	56.011	12.484	3.642	30.249	2.943	3.643	0.866	3.399	0.000676646	0.013767528
ENSMUSG00000014782	8	105373274	105382862	+	Plekhg4	protein_coding	102075	1.625	31.029	19.099	4.255	16.327	3.191	4.256	0.939	3.398	0.000680044	0.013821245
ENSMUSG00000013419	9	121760033	121771742	+	Zfp651	protein_coding	270210	3.249	39.848	12.263	3.616	21.549	2.926	3.616	0.862	3.396	0.000684013	0.013886449
ENSMUSG00000073139	X	70459753	70477180	-	BC023829	protein_coding	236848	237.948	59.946	0.252	-1.989	148.947	-1.860	-1.989	0.548	-3.393	0.000691364	0.014020092
ENSMUSG00000067341	17	34325665	34340229	+	H2-Eb2	protein_coding	381091	11.348	77.140	6.798	2.765	44.244	2.435	2.765	0.718	3.392	0.000693889	0.01405569
ENSMUSG00000038604	8	105605229	105622194	+	Fam65a	protein_coding	75687	542.954	174.024	0.321	-1.642	358.489	-1.568	-1.642	0.462	-3.391	0.000695642	0.014062231
ENSMUSG00000102721	1	80747222	80749054	-	A630081D01Rik	TEC	NA	12.573	79.057	6.288	2.653	45.815	2.359	2.652	0.696	3.391	0.000695753	0.014062231
ENSMUSG00000041187	7	16842902	16870464	+	Prkd2	protein_coding	101540	398.025	113.946	0.286	-1.805	255.985	-1.707	-1.805	0.504	-3.391	0.000697463	0.014081192
ENSMUSG00000024525	18	67289253	67319146	+	Impa2	protein_coding	114663	568.570	180.616	0.318	-1.654	374.593	-1.578	-1.654	0.466	-3.389	0.000701431	0.014145645
ENSMUSG00000068699	6	29433256	29461883	+	Flnc	protein_coding	68794	4.474	52.494	11.733	3.552	28.484	2.894	3.552	0.854	3.388	0.000704947	0.014200863
ENSMUSG00000026623	1	191717834	191784255	+	Lpgat1	protein_coding	226856	1314.751	455.832	0.347	-1.528	885.291	-1.468	-1.528	0.434	-3.385	0.000711582	0.014318731
ENSMUSG00000041481	12	104236245	104241939	+	Serpina3g	protein_coding	NA	29.336	168.065	5.729	2.518	98.700	2.265	2.519	0.669	3.384	0.000713478	0.014341063
ENSMUSG00000006445	4	141301240	141329384	+	Epha2	protein_coding	13836	118.064	23.647	0.200	-2.320	70.856	-2.118	-2.320	0.626	-3.382	0.000719007	0.014436296
ENSMUSG00000001131	X	20870166	20874735	+	Timp1	protein_coding	21857	3.645	53.323	14.628	3.871	28.484	3.038	3.868	0.900	3.377	0.000734004	0.014688927
ENSMUSG00000026494	1	178529125	178939200	+	Kif26b	protein_coding	269152	1.225	30.580	24.969	4.642	15.903	3.302	4.646	0.978	3.377	0.000733677	0.014688927
ENSMUSG00000090185	12	103336906	103348057	+	Gm15523	antisense	NA	3.258	47.749	14.657	3.874	25.503	3.040	3.876	0.900	3.377	0.000733412	0.014688927
ENSMUSG00000064345	MT	3914	4951	+	mt-Nd2	protein_coding	17717	2313.624	7974.425	3.447	1.785	5144.024	1.690	1.785	0.501	3.376	0.000736717	0.01472708
ENSMUSG00000076490	6	41538218	41539881	+	Trbc1	TR_C_gene	NA	0.816	26.968	33.029	5.046	13.892	3.394	5.049	1.006	3.374	0.000741157	0.014783451
ENSMUSG00000096948	18	54990310	55079414	+	Gm4221	lincRNA	NA	0.000	18.213	Inf	Inf	9.106	3.656	9.250	1.084	3.374	0.000740749	0.014783451
ENSMUSG00000055172	6	124512405	124523443	+	C1ra	protein_coding	50909	0.000	20.990	Inf	Inf	10.495	3.665	9.454	1.086	3.373	0.000742924	0.014802519
ENSMUSG00000087382	2	173110818	173133204	+	Ctcflos	antisense	NA	1.225	30.644	25.020	4.645	15.934	3.300	4.648	0.979	3.372	0.000747297	0.014873419
ENSMUSG00000003033	8	72240018	72257385	+	Ap1m1	protein_coding	11767	1827.298	567.120	0.310	-1.688	1197.209	-1.607	-1.688	0.477	-3.371	0.000749216	0.01489537
ENSMUSG00000032292	9	59942771	59960659	-	Nr2e3	protein_coding	23958	0.812	25.785	31.742	4.988	13.299	3.377	4.987	1.002	3.371	0.000750063	0.014895965
ENSMUSG00000033717	19	54045182	54048982	+	Adra2a	protein_coding	11551	2.437	39.823	16.341	4.030	21.130	3.099	4.032	0.920	3.369	0.000753105	0.014940134
ENSMUSG00000088252	8	31149864	31149967	-	Snord13	snoRNA	NA	3.641	55.037	15.116	3.918	29.339	3.057	3.917	0.907	3.369	0.000754368	0.014948941
ENSMUSG00000022150	15	6299788	6440712	+	Dab2	protein_coding	13132	542.145	159.942	0.295	-1.761	351.044	-1.669	-1.761	0.496	-3.366	0.000762534	0.015094365
ENSMUSG00000037705	9	42329619	42399929	-	Tecta	protein_coding	21683	0.816	27.000	33.068	5.047	13.908	3.388	5.051	1.007	3.364	0.00076764	0.015178985
ENSMUSG00000031971	8	123840831	123860209	-	Ccsap	protein_coding	73420	149.645	31.985	0.214	-2.226	90.815	-2.046	-2.228	0.608	-3.364	0.000769358	0.015196484
ENSMUSG00000022091	14	70180468	70207637	-	Sorbs3	protein_coding	20410	1.625	32.567	20.045	4.325	17.096	3.199	4.326	0.952	3.362	0.000773264	0.015197691
ENSMUSG00000029875	15	98167806	98170134	+	Ccdc184	protein_coding	239650	0.404	22.306	55.200	5.787	11.355	3.497	5.782	1.040	3.362	0.000774415	0.015197691
ENSMUSG00000032625	6	12311610	12749410	-	Thsd7a	protein_coding	330267	7.315	65.083	8.897	3.153	36.199	2.672	3.152	0.794	3.363	0.000770901	0.015197691
ENSMUSG00000036941	18	73735038	73754479	-	Elac1	protein_coding	114615	285.439	79.601	0.279	-1.842	182.520	-1.737	-1.842	0.517	-3.362	0.000773574	0.015197691
ENSMUSG00000038400	2	173224458	173276533	-	Pmepa1	protein_coding	65112	1016.741	345.164	0.339	-1.559	680.953	-1.494	-1.559	0.444	-3.362	0.000774362	0.015197691
ENSMUSG00000042271	X	142226770	142239692	+	Nxt2	protein_coding	237082	162.854	32.307	0.198	-2.334	97.581	-2.126	-2.333	0.632	-3.363	0.000772167	0.015197691
ENSMUSG00000021094	12	72650356	72664828	-	Dhrs7	protein_coding	66375	834.417	267.511	0.321	-1.641	550.964	-1.566	-1.641	0.466	-3.360	0.000778882	0.015237442
ENSMUSG00000044788	11	115279622	115297663	-	Fads6	protein_coding	328035	3.237	43.909	13.565	3.762	23.573	2.983	3.761	0.888	3.360	0.000778889	0.015237442
ENSMUSG00000050846	15	75940952	75949377	+	Zfp623	protein_coding	78834	125.358	18.371	0.147	-2.771	71.865	-2.436	-2.775	0.725	-3.360	0.000778945	0.015237442
ENSMUSG00000026483	1	151571186	151721939	+	Fam129a	protein_coding	63913	6706.396	2266.051	0.338	-1.565	4486.224	-1.500	-1.565	0.446	-3.360	0.000780131	0.01524429
ENSMUSG00000022978	16	90719312	90727404	-	Mis18a	protein_coding	66578	1013.811	353.647	0.349	-1.519	683.729	-1.459	-1.519	0.434	-3.358	0.000784177	0.015306967
ENSMUSG00000024300	17	33555719	33607764	+	Myo1f	protein_coding	17916	4809.766	1660.849	0.345	-1.534	3235.308	-1.472	-1.534	0.439	-3.355	0.000793352	0.015469526
ENSMUSG00000046688	3	127789805	127832164	+	Tifa	protein_coding	211550	1985.799	596.411	0.300	-1.735	1291.105	-1.647	-1.735	0.491	-3.354	0.000797489	0.015533584
ENSMUSG00000001098	5	114363567	114380508	-	Kctd10	protein_coding	330171	655.194	126.092	0.192	-2.377	390.643	-2.158	-2.378	0.644	-3.350	0.000807494	0.015708545
ENSMUSG00000028551	4	109660876	109667189	-	Cdkn2c	protein_coding	12580	678.056	205.262	0.303	-1.724	441.659	-1.636	-1.723	0.488	-3.350	0.000808193	0.015708545
ENSMUSG00000023277	9	106203108	106215389	+	Twf2	protein_coding	23999	3433.823	1146.627	0.334	-1.582	2290.225	-1.514	-1.582	0.452	-3.348	0.000812743	0.015780188
ENSMUSG00000034771	10	81574561	81590845	+	Tle2	protein_coding	21886	2.449	41.252	16.841	4.074	21.851	3.108	4.076	0.928	3.348	0.000813839	0.015784662
ENSMUSG00000041958	11	78328415	78342782	+	Pigs	protein_coding	276846	1080.114	299.572	0.277	-1.850	689.843	-1.743	-1.850	0.521	-3.347	0.000815737	0.01580469
ENSMUSG00000027624	2	156420909	156543214	+	Epb41l1	protein_coding	13821	3.262	44.637	13.685	3.774	23.949	2.983	3.776	0.892	3.345	0.000822748	0.015923613
ENSMUSG00000039178	5	53809606	53903965	+	Tbc1d19	protein_coding	67249	112.661	21.730	0.193	-2.374	67.195	-2.153	-2.373	0.644	-3.344	0.000825815	0.01595523
ENSMUSG00000041859	1	20802968	20820312	-	Mcm3	protein_coding	17215	1284.325	390.768	0.304	-1.717	837.546	-1.630	-1.716	0.487	-3.344	0.00082613	0.01595523
ENSMUSG00000034152	13	74169805	74208700	-	Exoc3	protein_coding	211446	933.931	296.851	0.318	-1.654	615.391	-1.575	-1.653	0.471	-3.342	0.000831844	0.016048604
ENSMUSG00000029602	5	120648812	120679597	+	Rasal1	protein_coding	19415	0.816	26.139	32.014	5.001	13.478	3.364	5.005	1.007	3.342	0.00083323	0.016058371
ENSMUSG00000027490	2	154559407	154569892	-	E2f1	protein_coding	13555	571.240	178.174	0.312	-1.681	374.707	-1.599	-1.681	0.479	-3.340	0.000836911	0.016103053
ENSMUSG00000044857	17	27189601	27204438	-	Lemd2	protein_coding	224640	1098.329	346.562	0.316	-1.664	722.445	-1.585	-1.664	0.474	-3.340	0.000837313	0.016103053
ENSMUSG00000038521	6	124530345	124542359	-	C1s1	protein_coding	50908	0.000	17.896	Inf	Inf	8.948	3.624	9.227	1.085	3.339	0.00084072	0.016151563
ENSMUSG00000020057	10	88322804	88379080	-	Dram1	protein_coding	71712	10.581	74.749	7.064	2.821	42.665	2.463	2.822	0.738	3.339	0.000841845	0.016156171
ENSMUSG00000021318	13	15463235	15730026	+	Gli3	protein_coding	14634	6.486	57.865	8.921	3.157	32.176	2.667	3.156	0.799	3.337	0.000846755	0.01623332
ENSMUSG00000030302	6	113743831	114042613	-	Atp2b2	protein_coding	11941	4.478	47.705	10.653	3.413	26.092	2.806	3.413	0.842	3.333	0.000858985	0.016433261
ENSMUSG00000032724	2	103566310	103718423	+	Abtb2	protein_coding	99382	10.956	70.492	6.434	2.686	40.724	2.372	2.685	0.712	3.333	0.00085878	0.016433261
ENSMUSG00000018168	11	98464902	98546031	-	Ikzf3	protein_coding	22780	6.090	60.130	9.873	3.303	33.110	2.747	3.302	0.825	3.331	0.000864096	0.01647879
ENSMUSG00000023755	15	98877778	98881404	-	Rhebl1	protein_coding	69159	171.725	42.821	0.249	-2.004	107.273	-1.867	-2.003	0.560	-3.332	0.000863671	0.01647879
ENSMUSG00000028456	4	43058953	43264871	+	Unc13b	protein_coding	22249	11.756	93.101	7.919	2.985	52.429	2.565	2.984	0.770	3.332	0.000863171	0.01647879
ENSMUSG00000054648	8	69706332	69710724	-	Zfp869	protein_coding	66869	127.195	17.384	0.137	-2.871	72.289	-2.493	-2.870	0.748	-3.331	0.000864976	0.01647879
ENSMUSG00000024043	17	67842713	68004120	-	Arhgap28	protein_coding	268970	28.011	125.396	4.477	2.162	76.703	1.993	2.163	0.598	3.331	0.000866419	0.016489068
ENSMUSG00000029752	6	7675169	7693254	-	Asns	protein_coding	27053	12.193	83.030	6.809	2.768	47.612	2.427	2.769	0.729	3.329	0.000872776	0.016586906
ENSMUSG00000090053	4	57434247	57712016	+	Palm2	protein_coding	242481	0.000	20.351	Inf	Inf	10.176	3.622	9.410	1.088	3.328	0.000873378	0.016586906
ENSMUSG00000022528	16	30064384	30067796	+	Hes1	protein_coding	15205	105.587	338.433	3.205	1.680	222.010	1.598	1.680	0.480	3.328	0.000875979	0.016610425
ENSMUSG00000092558	17	47611582	47624418	+	Med20	protein_coding	56771	417.829	115.059	0.275	-1.861	266.444	-1.751	-1.861	0.526	-3.327	0.000876436	0.016610425
ENSMUSG00000028042	3	89377644	89394776	-	Zbtb7b	protein_coding	22724	859.905	287.230	0.334	-1.582	573.568	-1.513	-1.582	0.455	-3.327	0.000878347	0.01661198
ENSMUSG00000032322	9	56089962	56128888	+	Pstpip1	protein_coding	19200	1398.001	485.666	0.347	-1.525	941.834	-1.463	-1.525	0.440	-3.327	0.000879085	0.01661198
ENSMUSG00000044468	3	100451628	100489324	-	Fam46c	protein_coding	74645	406.560	1192.909	2.934	1.553	799.735	1.488	1.553	0.447	3.327	0.000879249	0.01661198
ENSMUSG00000032265	9	85320439	85327348	-	Fam46a	protein_coding	212943	497.209	123.074	0.248	-2.014	310.142	-1.876	-2.015	0.564	-3.326	0.000880369	0.016615935
ENSMUSG00000002820	9	21265299	21274368	+	Atg4d	protein_coding	235040	257.202	50.577	0.197	-2.346	153.890	-2.133	-2.348	0.641	-3.326	0.000881963	0.016628836
ENSMUSG00000027859	3	102469919	102521013	+	Ngf	protein_coding	18049	0.000	20.136	Inf	Inf	10.068	3.619	9.398	1.088	3.325	0.00088321	0.01663515
ENSMUSG00000045665	15	102279456	102281744	+	Mfsd5	protein_coding	106073	1728.001	449.128	0.260	-1.944	1088.564	-1.819	-1.944	0.547	-3.324	0.000885778	0.016666321
ENSMUSG00000027238	2	121545529	121807087	-	Frmd5	protein_coding	228564	5.670	53.398	9.418	3.235	29.534	2.708	3.235	0.815	3.323	0.000889432	0.016717837
ENSMUSG00000000861	11	24078056	24174123	+	Bcl11a	protein_coding	14025	340.670	980.030	2.877	1.524	660.350	1.462	1.525	0.440	3.321	0.000898152	0.016832461
ENSMUSG00000028822	4	134897849	134915024	-	Tmem50a	protein_coding	71817	4280.624	1554.851	0.363	-1.461	2917.738	-1.406	-1.461	0.424	-3.320	0.000899219	0.016832461
ENSMUSG00000031673	8	102632095	102785642	-	Cdh11	protein_coding	12552	6.890	56.593	8.213	3.038	31.742	2.593	3.037	0.781	3.321	0.000898336	0.016832461
ENSMUSG00000043257	4	133660387	133672647	-	Pigv	protein_coding	230801	286.209	81.227	0.284	-1.817	183.718	-1.714	-1.818	0.516	-3.321	0.000897703	0.016832461
ENSMUSG00000004393	11	6258919	6267772	-	Ddx56	protein_coding	52513	535.979	151.851	0.283	-1.820	343.915	-1.715	-1.819	0.517	-3.320	0.000901532	0.016846982
ENSMUSG00000028832	4	134468320	134473843	+	Stmn1	protein_coding	16765	566.193	185.879	0.328	-1.607	376.036	-1.535	-1.607	0.462	-3.319	0.000901841	0.016846982
ENSMUSG00000026117	1	36761798	36782818	+	Zap70	protein_coding	22637	0.000	17.384	Inf	Inf	8.692	3.603	9.184	1.086	3.319	0.000903486	0.016860455
ENSMUSG00000006127	11	75630988	75648871	+	Inpp5k	protein_coding	19062	1423.419	459.792	0.323	-1.630	941.605	-1.554	-1.630	0.469	-3.317	0.000909934	0.016946132
ENSMUSG00000026785	2	30077684	30091022	+	Pkn3	protein_coding	263803	186.767	33.547	0.180	-2.477	110.157	-2.227	-2.480	0.671	-3.317	0.000909902	0.016946132
ENSMUSG00000091764	8	69654479	69666982	+	Zfp964	protein_coding	636741	0.404	24.450	60.507	5.919	12.427	3.484	5.915	1.050	3.316	0.000911587	0.016959607
ENSMUSG00000001247	7	30957770	30973464	-	Lsr	protein_coding	54135	509.517	118.608	0.233	-2.103	314.063	-1.945	-2.103	0.587	-3.315	0.000916168	0.017010163
ENSMUSG00000024833	19	5940543	5964206	-	Pola2	protein_coding	18969	577.084	159.696	0.277	-1.853	368.390	-1.744	-1.854	0.526	-3.315	0.000915757	0.017010163
ENSMUSG00000027580	2	181227615	181242027	-	Helz2	protein_coding	229003	229.322	684.267	2.984	1.577	456.795	1.508	1.577	0.455	3.314	0.000919669	0.017057804
ENSMUSG00000030782	7	128246812	128255699	+	Tgfb1i1	protein_coding	21804	3.245	40.228	12.396	3.632	21.736	2.904	3.630	0.877	3.310	0.000932272	0.017274012
ENSMUSG00000097804	3	7612705	7690001	+	Gm16685	antisense	NA	0.000	22.970	Inf	Inf	11.485	3.611	9.584	1.091	3.310	0.000934212	0.017292401
ENSMUSG00000042379	13	113209659	113218098	+	Esm1	protein_coding	71690	2.437	34.673	14.228	3.831	18.555	2.990	3.831	0.904	3.308	0.000940256	0.017386647
ENSMUSG00000001435	10	77052178	77166548	-	Col18a1	protein_coding	12822	4.078	50.324	12.339	3.625	27.201	2.902	3.626	0.878	3.306	0.000945378	0.017432012
ENSMUSG00000019832	10	10545011	10558233	-	Rab32	protein_coding	67844	7324.519	2276.503	0.311	-1.686	4800.511	-1.602	-1.686	0.485	-3.306	0.000945521	0.017432012
ENSMUSG00000020235	10	81366222	81378516	-	Fzr1	protein_coding	56371	894.745	274.970	0.307	-1.702	584.857	-1.616	-1.702	0.489	-3.306	0.000945575	0.017432012
ENSMUSG00000056131	9	86554377	86571842	-	Pgm3	protein_coding	109785	124.708	17.030	0.137	-2.872	70.869	-2.491	-2.876	0.754	-3.305	0.000948114	0.017461188
ENSMUSG00000029204	5	65861213	65896700	+	Rhoh	protein_coding	74734	69.115	245.003	3.545	1.826	157.059	1.720	1.826	0.521	3.304	0.000953007	0.017498314
ENSMUSG00000031145	X	7657260	7668186	+	Prickle3	protein_coding	54630	224.401	48.629	0.217	-2.206	136.515	-2.025	-2.208	0.613	-3.304	0.000952486	0.017498314
ENSMUSG00000031304	X	101264378	101268255	-	Il2rg	protein_coding	16186	105.513	343.551	3.256	1.703	224.532	1.616	1.703	0.489	3.304	0.000952326	0.017498314
ENSMUSG00000030413	7	18871331	18890459	+	Pglyrp1	protein_coding	21946	321.266	90.532	0.282	-1.827	205.899	-1.721	-1.827	0.521	-3.304	0.000954118	0.017501112
ENSMUSG00000035828	15	88862186	88865718	+	Pim3	protein_coding	223775	436.125	124.428	0.285	-1.809	280.276	-1.706	-1.810	0.517	-3.302	0.000960223	0.017595416
ENSMUSG00000087620	X	105348282	105391776	-	5330434G04Rik	lincRNA	NA	0.000	21.022	Inf	Inf	10.511	3.598	9.457	1.090	3.301	0.000964211	0.017650769
ENSMUSG00000030707	7	126699773	126707787	-	Coro1a	protein_coding	12721	25084.925	8605.399	0.343	-1.544	16845.162	-1.478	-1.544	0.448	-3.298	0.000974527	0.017750586
ENSMUSG00000051185	1	95313623	95335284	+	Fam174a	protein_coding	67698	3356.764	1256.449	0.374	-1.418	2306.607	-1.367	-1.418	0.414	-3.299	0.000971916	0.017750586
ENSMUSG00000068747	3	108284082	108361511	+	Sort1	protein_coding	20661	77.226	263.279	3.409	1.769	170.253	1.672	1.770	0.507	3.298	0.000972501	0.017750586
ENSMUSG00000074218	7	30184144	30186078	+	Cox7a1	protein_coding	12865	10.556	92.784	8.790	3.136	51.670	2.648	3.137	0.803	3.298	0.000974166	0.017750586
ENSMUSG00000086049	11	3193516	3194263	-	Gm12735	antisense	NA	42.233	194.262	4.600	2.202	118.248	2.019	2.201	0.612	3.298	0.000973859	0.017750586
ENSMUSG00000022962	16	91621186	91646952	-	Gart	protein_coding	14450	447.310	122.770	0.274	-1.865	285.040	-1.752	-1.865	0.531	-3.297	0.00097581	0.017756245
ENSMUSG00000005069	6	124396816	124415067	-	Pex5	protein_coding	19305	407.619	130.248	0.320	-1.646	268.933	-1.567	-1.646	0.476	-3.294	0.000989113	0.017980384
ENSMUSG00000096950	1	155063447	155083266	-	Gm9530	lincRNA	NA	121.606	479.756	3.945	1.980	300.681	1.846	1.980	0.560	3.293	0.000991691	0.018009311
ENSMUSG00000019845	10	39134023	39151058	+	Tube1	protein_coding	71924	91.919	13.291	0.145	-2.790	52.605	-2.436	-2.795	0.740	-3.291	0.00099889	0.018104006
ENSMUSG00000023473	9	108826320	108852969	+	Celsr3	protein_coding	107934	4.074	44.959	11.035	3.464	24.517	2.819	3.465	0.856	3.291	0.0009983	0.018104006
ENSMUSG00000023015	15	99620496	99651656	-	Racgap1	protein_coding	26934	1159.166	342.412	0.295	-1.759	750.789	-1.663	-1.759	0.506	-3.288	0.001009202	0.018272756
ENSMUSG00000028974	4	149104146	149120647	+	Dffa	protein_coding	13347	299.278	86.661	0.290	-1.788	192.969	-1.687	-1.788	0.513	-3.287	0.001012228	0.018309394
ENSMUSG00000019775	10	5825663	5922400	-	Rgs17	protein_coding	56533	7.303	57.738	7.906	2.983	32.520	2.552	2.982	0.777	3.287	0.001013815	0.018319943
ENSMUSG00000004864	17	28769307	28778698	+	Mapk13	protein_coding	26415	20.317	103.830	5.111	2.353	62.073	2.133	2.354	0.649	3.286	0.001016169	0.018344306
ENSMUSG00000039476	2	30834972	30881251	+	Prrx2	protein_coding	20204	1.212	38.880	32.072	5.003	20.046	3.340	4.999	1.017	3.285	0.001018757	0.018372861
ENSMUSG00000027198	2	93661028	93822568	-	Ext2	protein_coding	14043	583.290	164.092	0.281	-1.830	373.691	-1.722	-1.830	0.525	-3.282	0.00102952	0.018493863
ENSMUSG00000027811	3	79629079	79632820	+	4930579G24Rik	protein_coding	75939	313.570	86.699	0.276	-1.855	200.135	-1.742	-1.854	0.531	-3.282	0.001029134	0.018493863
ENSMUSG00000029723	5	137745730	137768450	+	Tsc22d4	protein_coding	78829	1731.155	624.239	0.361	-1.472	1177.697	-1.414	-1.472	0.431	-3.282	0.001029489	0.018493863
ENSMUSG00000079598	6	38663069	38680864	+	Clec2l	protein_coding	665180	4.062	41.765	10.283	3.362	22.913	2.763	3.362	0.842	3.283	0.001028188	0.018493863
ENSMUSG00000035133	12	52516077	52567852	+	Arhgap5	protein_coding	11855	999.847	357.380	0.357	-1.484	678.613	-1.426	-1.484	0.434	-3.282	0.001031125	0.01850449
ENSMUSG00000021118	12	78888691	78906964	-	Plek2	protein_coding	27260	4.470	43.682	9.772	3.289	24.076	2.724	3.289	0.830	3.281	0.001035035	0.018541011
ENSMUSG00000031391	X	73853778	73896105	-	L1cam	protein_coding	16728	179.639	43.327	0.241	-2.052	111.483	-1.903	-2.053	0.580	-3.281	0.001036208	0.018541011
ENSMUSG00000058022	13	41763148	41847684	-	Adtrp	protein_coding	109254	0.404	22.046	54.558	5.770	11.225	3.435	5.763	1.047	3.281	0.001035457	0.018541011
ENSMUSG00000000149	5	140758408	140830431	-	Gna12	protein_coding	14673	907.784	278.284	0.307	-1.706	593.034	-1.617	-1.705	0.493	-3.278	0.001045148	0.018664372
ENSMUSG00000078954	15	84720052	84772207	+	Arhgap8	protein_coding	73167	2.037	36.710	18.021	4.172	19.374	3.109	4.172	0.948	3.278	0.001045033	0.018664372
ENSMUSG00000002871	6	88902251	88912238	+	Tpra1	protein_coding	24100	1160.532	356.583	0.307	-1.702	758.557	-1.615	-1.703	0.493	-3.277	0.001048385	0.018669753
ENSMUSG00000020834	11	78032280	78037866	+	Dhrs13	protein_coding	70451	200.414	53.462	0.267	-1.906	126.938	-1.784	-1.906	0.544	-3.277	0.001048518	0.018669753
ENSMUSG00000082964	X	94789717	94790346	+	Rpl13-ps5	processed_pseudogene	NA	2.029	33.813	16.667	4.059	17.921	3.067	4.059	0.936	3.278	0.001046738	0.018669753
ENSMUSG00000038580	7	141278330	141279133	-	Sct	protein_coding	20287	1.212	36.565	30.162	4.915	18.888	3.315	4.913	1.012	3.276	0.001052278	0.018718448
ENSMUSG00000029254	5	86071746	86106125	+	Stap1	protein_coding	56792	1265.350	410.924	0.325	-1.623	838.137	-1.546	-1.623	0.472	-3.275	0.001056215	0.018770183
ENSMUSG00000024824	19	4195198	4201603	-	Rad9a	protein_coding	19367	654.914	184.747	0.282	-1.826	419.831	-1.718	-1.826	0.525	-3.274	0.001058765	0.018786347
ENSMUSG00000040690	4	130047840	130099283	+	Col16a1	protein_coding	107581	2.433	34.192	14.054	3.813	18.313	2.969	3.812	0.907	3.274	0.001059183	0.018786347
ENSMUSG00000026131	1	33908225	34308661	+	Dst	protein_coding	13518	49.994	198.298	3.966	1.988	124.146	1.850	1.988	0.565	3.271	0.001070441	0.018955007
ENSMUSG00000032997	1	75474569	75479307	-	Chpf	protein_coding	74241	304.364	82.030	0.270	-1.892	193.197	-1.772	-1.891	0.542	-3.271	0.001070769	0.018955007
ENSMUSG00000082528	1	75624654	75626329	+	Gm15182	processed_pseudogene	NA	0.000	22.331	Inf	Inf	11.166	3.573	9.544	1.093	3.271	0.001072824	0.018972969
ENSMUSG00000040093	2	118528757	118549687	-	Bmf	protein_coding	171543	262.557	69.796	0.266	-1.911	166.176	-1.787	-1.910	0.547	-3.268	0.001081288	0.019104153
ENSMUSG00000032297	9	59577917	59607292	+	Celf6	protein_coding	76183	0.000	17.802	Inf	Inf	8.901	3.558	9.220	1.089	3.268	0.001084356	0.019139828
ENSMUSG00000068373	2	104143073	104410334	-	D430041D05Rik	protein_coding	241589	6.932	64.640	9.325	3.221	35.786	2.686	3.222	0.822	3.267	0.001088418	0.019185158
ENSMUSG00000108213	6	71451992	71458998	+	Gm44172	lincRNA	NA	1.616	35.401	21.902	4.453	18.509	3.191	4.449	0.977	3.266	0.001089027	0.019185158
ENSMUSG00000020495	11	87077732	87086774	-	Smg8	protein_coding	74133	234.877	56.688	0.241	-2.051	145.783	-1.899	-2.051	0.582	-3.265	0.001093331	0.019242416
ENSMUSG00000025169	11	121177591	121204711	-	Ogfod3	protein_coding	66179	159.397	38.507	0.242	-2.049	98.952	-1.898	-2.049	0.581	-3.265	0.001094564	0.019245552
ENSMUSG00000043008	16	19946499	19983037	-	Klhl6	protein_coding	239743	1263.962	328.506	0.260	-1.944	796.234	-1.814	-1.944	0.556	-3.265	0.001095794	0.019248639
ENSMUSG00000000127	17	63896018	64139494	+	Fer	protein_coding	14158	4.066	42.663	10.493	3.391	23.364	2.773	3.393	0.850	3.264	0.00109965	0.019279254
ENSMUSG00000104165	1	16208197	16210517	-	Gm38249	TEC	NA	0.408	29.359	71.916	6.168	14.884	3.474	6.172	1.064	3.264	0.001099194	0.019279254
ENSMUSG00000042388	4	127169204	127237022	+	Dlgap3	protein_coding	242667	0.808	25.374	31.396	4.973	13.091	3.307	4.969	1.013	3.263	0.001101938	0.019288362
ENSMUSG00000096736	9	3034599	3035805	+	Gm17535	protein_coding	NA	6.090	50.779	8.338	3.060	28.435	2.593	3.060	0.795	3.263	0.001102283	0.019288362
ENSMUSG00000105719	3	132767407	132769373	+	Gm42872	TEC	NA	6.090	50.710	8.326	3.058	28.400	2.591	3.057	0.794	3.262	0.001105221	0.019321249
ENSMUSG00000027985	3	131110471	131224356	+	Lef1	protein_coding	16842	1.216	28.404	23.350	4.545	14.810	3.209	4.543	0.984	3.262	0.001107218	0.019337645
ENSMUSG00000108865	7	28640443	28645671	+	Gm44617	processed_transcript	NA	0.408	22.078	54.080	5.757	11.243	3.419	5.761	1.049	3.260	0.001112196	0.019406013
ENSMUSG00000021376	13	47025170	47044737	-	Tpmt	protein_coding	22017	34.926	160.081	4.583	2.196	97.504	2.012	2.197	0.617	3.260	0.001113622	0.019412335
ENSMUSG00000052271	5	144190286	144194441	+	Bhlha15	protein_coding	17341	1.221	28.404	23.271	4.540	14.812	3.207	4.540	0.984	3.260	0.001115376	0.019424366
ENSMUSG00000013646	11	58330724	58347728	+	Sh3bp5l	protein_coding	79566	417.716	126.193	0.302	-1.727	271.954	-1.634	-1.727	0.502	-3.258	0.001122389	0.019484162
ENSMUSG00000031681	8	79338395	79399518	-	Smad1	protein_coding	17125	867.042	271.901	0.314	-1.673	569.472	-1.589	-1.673	0.488	-3.258	0.001121598	0.019484162
ENSMUSG00000038658	19	29522282	29606829	+	Ric1	protein_coding	226089	123.701	454.604	3.675	1.878	289.152	1.760	1.878	0.540	3.258	0.001121418	0.019484162
ENSMUSG00000059436	12	76937269	76962248	-	Max	protein_coding	17187	978.978	297.358	0.304	-1.719	638.168	-1.628	-1.719	0.500	-3.258	0.00112308	0.019484162
ENSMUSG00000031262	X	134308084	134362639	+	Cenpi	protein_coding	102920	441.154	145.456	0.330	-1.601	293.305	-1.527	-1.601	0.469	-3.257	0.001125209	0.019502557
ENSMUSG00000022724	16	59471775	59492461	+	Mina	protein_coding	67014	212.273	40.196	0.189	-2.401	126.235	-2.164	-2.402	0.664	-3.256	0.001128127	0.019534578
ENSMUSG00000019194	7	31116525	31126945	-	Scn1b	protein_coding	20266	0.812	23.805	29.304	4.873	12.309	3.276	4.872	1.008	3.251	0.001148657	0.019852407
ENSMUSG00000072620	11	83065112	83070678	+	Slfn2	protein_coding	20556	2879.770	903.742	0.314	-1.672	1891.756	-1.587	-1.672	0.488	-3.252	0.001147974	0.019852407
ENSMUSG00000061615	13	23751126	23751598	+	Hist1h2ab	protein_coding	319172	21.058	0.000	0.000	#NAME?	10.529	-3.518	-8.844	1.082	-3.251	0.001151521	0.019883071
ENSMUSG00000041598	11	113726850	113751881	-	Cdc42ep4	protein_coding	56699	153.323	34.509	0.225	-2.152	93.916	-1.977	-2.153	0.609	-3.249	0.001158688	0.019987918
ENSMUSG00000018677	11	102402985	102407946	-	Slc25a39	protein_coding	68066	2566.645	907.851	0.354	-1.499	1737.248	-1.438	-1.499	0.443	-3.247	0.001164819	0.020070378
ENSMUSG00000040229	X	13632089	13640858	+	Gpr34	protein_coding	23890	1196.796	374.473	0.313	-1.676	785.634	-1.591	-1.676	0.490	-3.247	0.001167164	0.020070378
ENSMUSG00000042787	9	119444923	119465517	+	Exog	protein_coding	208194	137.039	30.675	0.224	-2.159	83.857	-1.983	-2.161	0.611	-3.247	0.001167867	0.020070378
ENSMUSG00000047959	3	107036169	107038070	+	Kcna3	protein_coding	16491	155.764	20.832	0.134	-2.902	88.298	-2.498	-2.905	0.769	-3.247	0.00116761	0.020070378
ENSMUSG00000028455	4	43027690	43031710	-	Stoml2	protein_coding	66592	775.258	266.151	0.343	-1.542	520.704	-1.475	-1.542	0.455	-3.245	0.001172817	0.020136491
ENSMUSG00000017057	X	36112110	36171259	+	Il13ra1	protein_coding	16164	409.446	102.362	0.250	-2.000	255.904	-1.857	-1.999	0.572	-3.245	0.001175847	0.020140592
ENSMUSG00000022687	16	44485045	44558897	-	Boc	protein_coding	117606	0.000	16.967	Inf	Inf	8.483	3.534	9.148	1.089	3.245	0.001176076	0.020140592
ENSMUSG00000074731	2	150470991	150485091	-	Zfp345	protein_coding	545471	0.816	28.562	34.982	5.129	14.689	3.329	5.131	1.026	3.245	0.001176367	0.020140592
ENSMUSG00000034586	11	115347707	115367756	-	Hid1	protein_coding	217310	1.625	31.289	19.258	4.267	16.457	3.121	4.269	0.962	3.242	0.001186379	0.020265204
ENSMUSG00000044103	2	24186476	24193568	+	Il1f9	protein_coding	215257	33.772	1.854	0.055	-4.187	17.813	-3.080	-4.181	0.950	-3.242	0.001186196	0.020265204
ENSMUSG00000044716	5	35056766	35087839	+	Dok7	protein_coding	231134	0.000	18.346	Inf	Inf	9.173	3.536	9.263	1.091	3.242	0.001186976	0.020265204
ENSMUSG00000028678	4	117159639	117182639	-	Kif2c	protein_coding	73804	275.657	69.606	0.253	-1.986	172.632	-1.844	-1.984	0.569	-3.241	0.001191717	0.020327123
ENSMUSG00000109564	9	18495455	18674530	-	Muc16	protein_coding	NA	5.678	48.635	8.565	3.099	27.156	2.608	3.098	0.805	3.239	0.001200898	0.020464599
ENSMUSG00000063895	14	60219204	60251507	-	Nupl1	protein_coding	71844	550.980	143.963	0.261	-1.936	347.471	-1.805	-1.936	0.558	-3.235	0.001217886	0.020715409
ENSMUSG00000087306	11	41710342	41973117	+	A230004M16Rik	processed_transcript	NA	0.000	19.073	Inf	Inf	9.537	3.531	9.316	1.092	3.235	0.001217863	0.020715409
ENSMUSG00000031389	X	73891442	73921870	-	Arhgap4	protein_coding	171207	592.396	138.516	0.234	-2.097	365.456	-1.933	-2.097	0.598	-3.233	0.001224849	0.02080708
ENSMUSG00000049600	7	13003898	13010034	-	Zbtb45	protein_coding	232879	403.560	115.831	0.287	-1.801	259.696	-1.695	-1.801	0.524	-3.233	0.001225555	0.02080708
ENSMUSG00000019124	6	54501173	54566489	-	Scrn1	protein_coding	69938	4.058	46.168	11.378	3.508	25.113	2.818	3.507	0.873	3.229	0.001243722	0.02101775
ENSMUSG00000021115	12	106010263	106077410	+	Vrk1	protein_coding	22367	3294.282	1042.860	0.317	-1.659	2168.571	-1.575	-1.659	0.488	-3.229	0.001241252	0.02101775
ENSMUSG00000024006	17	28970885	29007945	-	Stk38	protein_coding	106504	1671.812	600.023	0.359	-1.478	1135.917	-1.418	-1.478	0.439	-3.229	0.001243396	0.02101775
ENSMUSG00000024538	18	53406341	53418007	-	Ppic	protein_coding	19038	1.225	37.602	30.702	4.940	19.414	3.291	4.942	1.019	3.229	0.001242293	0.02101775
ENSMUSG00000045312	13	94057796	94195409	+	Lhfpl2	protein_coding	218454	8.115	58.921	7.261	2.860	33.518	2.465	2.859	0.763	3.229	0.001241409	0.02101775
ENSMUSG00000009894	11	59407134	59451186	-	Snap47	protein_coding	67826	336.936	94.012	0.279	-1.842	215.474	-1.728	-1.841	0.535	-3.227	0.001248816	0.021084311
ENSMUSG00000031710	8	83290352	83298452	+	Ucp1	protein_coding	22227	11.356	71.776	6.320	2.660	41.566	2.337	2.660	0.724	3.226	0.001253797	0.021148849
ENSMUSG00000035847	X	70343069	70365084	-	Ids	protein_coding	15931	980.649	327.096	0.334	-1.584	653.873	-1.510	-1.584	0.468	-3.226	0.001257295	0.021188259
ENSMUSG00000028565	4	97772734	98118874	+	Nfia	protein_coding	18027	30.836	130.248	4.224	2.079	80.542	1.917	2.078	0.595	3.224	0.00126332	0.02127016
ENSMUSG00000042116	4	155768149	155774698	-	Vwa1	protein_coding	246228	259.519	53.804	0.207	-2.270	156.661	-2.065	-2.272	0.640	-3.223	0.001266766	0.021308519
ENSMUSG00000024791	19	6084983	6091777	+	Cdca5	protein_coding	67849	679.826	229.662	0.338	-1.566	454.744	-1.494	-1.566	0.464	-3.221	0.001275396	0.021414211
ENSMUSG00000061859	4	98395785	98719603	+	Inadl	protein_coding	12695	17.901	97.023	5.420	2.438	57.462	2.185	2.439	0.678	3.222	0.001274551	0.021414211
ENSMUSG00000035208	11	83002158	83020810	-	Slfn8	protein_coding	276950	176.023	31.725	0.180	-2.472	103.874	-2.210	-2.476	0.686	-3.221	0.001278527	0.021427361
ENSMUSG00000048277	11	117809668	117814283	+	Syngr2	protein_coding	20973	17943.418	6228.267	0.347	-1.527	12085.843	-1.460	-1.527	0.453	-3.221	0.001277455	0.021427361
ENSMUSG00000047067	1	92906981	92908435	+	Dusp28	protein_coding	67446	144.513	35.597	0.246	-2.021	90.055	-1.873	-2.022	0.582	-3.219	0.001284545	0.021488749
ENSMUSG00000110382	8	78044010	78055473	+	RP24-531B24.1	lincRNA	NA	0.000	17.732	Inf	Inf	8.866	3.513	9.211	1.091	3.219	0.001284209	0.021488749
ENSMUSG00000040322	3	109123149	109168457	+	Slc25a24	protein_coding	229731	781.997	250.063	0.320	-1.645	516.030	-1.562	-1.645	0.486	-3.217	0.001294979	0.021643466
ENSMUSG00000071652	19	8888926	8897890	+	Ints5	protein_coding	109077	435.504	122.897	0.282	-1.825	279.200	-1.714	-1.825	0.533	-3.216	0.001299795	0.021704081
ENSMUSG00000015970	14	30009023	30040466	+	Chdh	protein_coding	218865	4.070	41.828	10.277	3.361	22.949	2.742	3.362	0.853	3.214	0.00130848	0.021829126
ENSMUSG00000027845	3	103800605	103809444	-	Dclre1b	protein_coding	140917	469.446	152.775	0.325	-1.620	311.110	-1.541	-1.620	0.479	-3.214	0.001311227	0.02185498
ENSMUSG00000062762	9	36779159	36797361	-	Ei24	protein_coding	13663	876.715	277.126	0.316	-1.662	576.921	-1.576	-1.661	0.491	-3.212	0.001316226	0.021918287
ENSMUSG00000030909	7	120173858	120185586	+	Anks4b	protein_coding	72074	0.408	21.439	52.515	5.715	10.924	3.376	5.719	1.051	3.212	0.00131908	0.021945796
ENSMUSG00000020649	12	24708241	24714146	+	Rrm2	protein_coding	20135	1936.259	618.893	0.320	-1.646	1277.576	-1.563	-1.645	0.487	-3.211	0.001323391	0.021997464
ENSMUSG00000020644	12	25093801	25096092	-	Id2	protein_coding	15902	77351.407	30226.253	0.391	-1.356	53788.830	-1.309	-1.356	0.408	-3.209	0.001333255	0.022101039
ENSMUSG00000033306	16	24393350	24992576	+	Lpp	protein_coding	210126	110.870	339.331	3.061	1.614	225.100	1.535	1.614	0.479	3.209	0.001332532	0.022101039
ENSMUSG00000075611	11	94756976	94757763	-	Gm11545	unprocessed_pseudogene	NA	148.512	31.479	0.212	-2.238	89.995	-2.036	-2.236	0.634	-3.209	0.001332528	0.022101039
ENSMUSG00000030089	6	90604725	90646412	+	Slc41a3	protein_coding	71699	189.541	44.637	0.235	-2.086	117.089	-1.923	-2.088	0.600	-3.207	0.001338963	0.022175511
ENSMUSG00000020814	11	116803062	116828046	-	Mxra7	protein_coding	67622	2.041	37.893	18.564	4.214	19.967	3.089	4.216	0.963	3.206	0.001346971	0.022287912
ENSMUSG00000029863	6	42264985	42282508	+	Casp2	protein_coding	12366	1193.914	401.289	0.336	-1.573	797.601	-1.500	-1.573	0.468	-3.204	0.001355911	0.022404281
ENSMUSG00000030852	7	130577438	130764785	+	Tacc2	protein_coding	57752	6.507	51.127	7.857	2.974	28.817	2.528	2.974	0.789	3.204	0.001356459	0.022404281
ENSMUSG00000031367	X	163909017	163933666	+	Ap1s2	protein_coding	108012	991.588	303.879	0.306	-1.706	647.733	-1.614	-1.706	0.504	-3.201	0.00136943	0.022557273
ENSMUSG00000087480	10	120857629	120863326	+	Gm15910	processed_transcript	NA	7.740	67.607	8.735	3.127	37.674	2.616	3.127	0.817	3.201	0.001368619	0.022557273
ENSMUSG00000095098	19	5456789	5457397	-	Ccdc85b	protein_coding	240514	292.438	84.131	0.288	-1.797	188.284	-1.691	-1.799	0.528	-3.201	0.001368523	0.022557273
ENSMUSG00000035365	10	88091432	88146941	-	Parpbp	protein_coding	75317	77.201	12.975	0.168	-2.573	45.088	-2.271	-2.570	0.710	-3.197	0.001390044	0.022876196
ENSMUSG00000033192	8	92855339	92919279	+	Lpcat2	protein_coding	270084	1310.845	444.382	0.339	-1.561	877.614	-1.489	-1.561	0.466	-3.195	0.001398056	0.022987322
ENSMUSG00000003644	4	133847290	133887797	-	Rps6ka1	protein_coding	20111	2180.864	669.121	0.307	-1.705	1424.993	-1.612	-1.704	0.505	-3.194	0.001401703	0.023026541
ENSMUSG00000025354	10	128805676	128819446	+	Dnajc14	protein_coding	74330	486.438	118.038	0.243	-2.043	302.238	-1.887	-2.043	0.591	-3.193	0.001410313	0.023147146
ENSMUSG00000041548	5	116408491	116422864	-	Hspb8	protein_coding	80888	0.000	17.061	Inf	Inf	8.531	3.486	9.156	1.092	3.192	0.001411695	0.023149
ENSMUSG00000032352	9	77430823	77544870	-	Lrrc1	protein_coding	214345	1129.008	364.445	0.323	-1.631	746.726	-1.549	-1.631	0.486	-3.191	0.001416915	0.023213756
ENSMUSG00000005410	8	75109528	75128439	+	Mcm5	protein_coding	17218	1555.290	491.429	0.316	-1.662	1023.359	-1.576	-1.662	0.494	-3.190	0.001424591	0.023235214
ENSMUSG00000020335	11	50921823	50931633	-	Zfp354b	protein_coding	27274	1.225	30.353	24.783	4.631	15.789	3.192	4.634	1.001	3.190	0.001423032	0.023235214
ENSMUSG00000033722	1	155212471	155244444	-	BC034090	protein_coding	207792	0.812	22.945	28.245	4.820	11.879	3.226	4.820	1.011	3.190	0.001422901	0.023235214
ENSMUSG00000090066	3	138065052	138081506	+	1110002E22Rik	protein_coding	102634333	2.841	35.084	12.349	3.626	18.963	2.856	3.625	0.895	3.190	0.00142359	0.023235214
ENSMUSG00000107397	6	91207216	91210044	-	4930402H05Rik	TEC	NA	0.408	20.737	50.795	5.667	10.573	3.353	5.671	1.051	3.190	0.001421851	0.023235214
ENSMUSG00000049086	2	25706739	25707721	+	Bmyc	protein_coding	107771	800.690	253.499	0.317	-1.659	527.095	-1.573	-1.659	0.493	-3.189	0.00142652	0.023245913
ENSMUSG00000040339	3	108970997	109027607	-	Fam102b	protein_coding	329739	1246.372	445.754	0.358	-1.483	846.063	-1.421	-1.483	0.446	-3.186	0.00144228	0.023481765
ENSMUSG00000070331	11	116441325	116466241	-	Qrich2	protein_coding	217341	2.437	32.402	13.296	3.733	17.420	2.899	3.733	0.910	3.184	0.001450405	0.02359299
ENSMUSG00000021012	12	98746968	98787774	+	Zc3h14	protein_coding	75553	606.972	142.761	0.235	-2.088	374.867	-1.922	-2.089	0.604	-3.184	0.001452505	0.023606123
ENSMUSG00000043460	15	78670022	78718113	-	Elfn2	protein_coding	207393	1.625	28.151	17.327	4.115	14.888	3.039	4.115	0.955	3.183	0.001456683	0.023636922
ENSMUSG00000064080	6	91212455	91272540	+	Fbln2	protein_coding	14115	0.816	24.223	29.666	4.891	12.520	3.238	4.895	1.017	3.183	0.001456991	0.023636922
ENSMUSG00000029919	6	65117293	65144908	-	Hpgds	protein_coding	54486	2311.145	788.108	0.341	-1.552	1549.627	-1.481	-1.552	0.465	-3.182	0.00146172	0.023692588
ENSMUSG00000032911	9	56865104	56899870	+	Cspg4	protein_coding	121021	0.808	24.191	29.933	4.904	12.500	3.238	4.900	1.018	3.181	0.001469793	0.023802301
ENSMUSG00000029536	5	115333239	115341178	-	Gatc	protein_coding	384281	549.540	159.246	0.290	-1.787	354.393	-1.679	-1.786	0.528	-3.180	0.00147268	0.023827904
ENSMUSG00000027611	2	155751117	155755471	+	Procr	protein_coding	19124	17.896	92.696	5.180	2.373	55.296	2.132	2.373	0.671	3.179	0.001476011	0.023860646
ENSMUSG00000038982	13	38602709	38635109	-	Bloc1s5	protein_coding	17828	232.516	56.138	0.241	-2.050	144.327	-1.893	-2.052	0.595	-3.179	0.001478323	0.023876874
ENSMUSG00000046822	10	81028538	81037426	-	Slc39a3	protein_coding	106947	264.276	76.887	0.291	-1.781	170.582	-1.674	-1.781	0.527	-3.178	0.001481999	0.023915088
ENSMUSG00000015880	5	45669919	45700546	+	Ncapg	protein_coding	54392	377.515	96.283	0.255	-1.971	236.899	-1.829	-1.971	0.576	-3.178	0.001484277	0.023930693
ENSMUSG00000028672	4	135946448	135962617	+	Hmgcl	protein_coding	15356	1525.334	512.152	0.336	-1.574	1018.743	-1.500	-1.574	0.472	-3.177	0.001487738	0.023965316
ENSMUSG00000031556	8	25017211	25023260	+	Tm2d2	protein_coding	69742	4408.048	1705.246	0.387	-1.370	3056.647	-1.321	-1.370	0.416	-3.174	0.001504942	0.024221066
ENSMUSG00000021636	13	100595957	100616971	-	Marveld2	protein_coding	218518	203.763	51.475	0.253	-1.985	127.619	-1.840	-1.986	0.580	-3.173	0.001508061	0.024249886
ENSMUSG00000022665	16	45093402	45127924	+	Ccdc80	protein_coding	67896	4.487	49.622	11.060	3.467	27.054	2.781	3.468	0.877	3.172	0.001512976	0.024307506
ENSMUSG00000028911	4	131873617	131901706	+	Srsf4	protein_coding	57317	180.992	31.890	0.176	-2.505	106.441	-2.224	-2.505	0.701	-3.170	0.001521924	0.024429766
ENSMUSG00000028857	4	133266045	133277792	-	Tmem222	protein_coding	52174	1026.755	367.976	0.358	-1.480	697.366	-1.418	-1.481	0.447	-3.170	0.001526012	0.024473846
ENSMUSG00000032114	9	44398176	44402963	+	Slc37a4	protein_coding	14385	271.208	80.082	0.295	-1.760	175.645	-1.656	-1.759	0.523	-3.169	0.001528412	0.024489831
ENSMUSG00000068740	3	108390851	108415552	-	Celsr2	protein_coding	53883	4.053	40.968	10.107	3.337	22.511	2.715	3.337	0.857	3.169	0.001531034	0.024489831
ENSMUSG00000097816	6	89304630	89327621	+	Gm26811	antisense	NA	4.066	43.549	10.711	3.421	23.807	2.756	3.420	0.870	3.169	0.001530555	0.024489831
ENSMUSG00000022544	16	5244152	5255983	-	Eef2kmt	protein_coding	70511	476.760	161.922	0.340	-1.558	319.341	-1.485	-1.558	0.469	-3.168	0.001535975	0.024547354
ENSMUSG00000024014	17	29490812	29496111	+	Pim1	protein_coding	18712	622.362	2245.893	3.609	1.851	1434.127	1.732	1.852	0.547	3.166	0.001543081	0.024639351
ENSMUSG00000067713	15	98812798	98831508	-	Prkag1	protein_coding	19082	579.589	202.283	0.349	-1.519	390.936	-1.451	-1.518	0.458	-3.166	0.001547166	0.024682975
ENSMUSG00000025156	11	120784272	120789102	+	Gps1	protein_coding	209318	232.587	63.331	0.272	-1.877	147.959	-1.753	-1.878	0.554	-3.165	0.00154857	0.024683796
ENSMUSG00000016995	2	164389393	164405160	-	Matn4	protein_coding	17183	1.221	25.659	21.022	4.394	13.440	3.112	4.395	0.983	3.164	0.001553765	0.024723424
ENSMUSG00000026240	1	86582904	86609375	+	Cops7b	protein_coding	26895	405.594	134.853	0.332	-1.589	270.224	-1.512	-1.588	0.478	-3.165	0.001553198	0.024723424
ENSMUSG00000025956	1	64606473	64617242	-	Mettl21a	protein_coding	67099	257.011	74.869	0.291	-1.779	165.940	-1.673	-1.780	0.529	-3.164	0.001558509	0.024777312
ENSMUSG00000078349	4	156203304	156205151	+	AW011738	protein_coding	NA	1.225	30.618	25.000	4.644	15.921	3.180	4.649	1.005	3.163	0.00156166	0.0248058
ENSMUSG00000029063	4	155562378	155591001	+	Nadk	protein_coding	192185	3723.209	1194.731	0.321	-1.640	2458.970	-1.555	-1.640	0.492	-3.162	0.001568484	0.024892529
ENSMUSG00000074657	10	127225696	127263363	-	Kif5a	protein_coding	16572	236.732	71.194	0.301	-1.733	153.963	-1.635	-1.734	0.517	-3.161	0.001570333	0.02490022
ENSMUSG00000021880	14	51129068	51131122	+	Rnase6	protein_coding	78416	8019.384	3095.691	0.386	-1.373	5557.538	-1.323	-1.373	0.419	-3.160	0.00157702	0.024984537
ENSMUSG00000056972	7	62377010	62381640	+	Magel2	protein_coding	27385	0.000	16.587	Inf	Inf	8.293	3.453	9.118	1.093	3.159	0.001584317	0.025078383
ENSMUSG00000044475	10	60002805	60099990	+	Ascc1	protein_coding	69090	554.194	190.364	0.343	-1.542	372.279	-1.471	-1.541	0.466	-3.157	0.001591624	0.025172215
ENSMUSG00000042918	7	45639977	45646521	+	Mamstr	protein_coding	74490	0.404	19.908	49.267	5.623	10.156	3.320	5.617	1.052	3.156	0.001598081	0.025230597
ENSMUSG00000079104	12	57230412	57239882	+	Prps1l3	protein_coding	328099	345.897	90.520	0.262	-1.934	218.208	-1.798	-1.935	0.570	-3.156	0.001596993	0.025230597
ENSMUSG00000107227	5	34469664	34473195	+	Gm42559	TEC	NA	11.348	71.352	6.288	2.653	41.350	2.319	2.652	0.735	3.155	0.00160433	0.025307368
ENSMUSG00000029097	5	35557313	35575070	-	Trmt44	protein_coding	78890	63.042	8.629	0.137	-2.869	35.835	-2.450	-2.864	0.777	-3.154	0.001608974	0.025358706
ENSMUSG00000020312	10	79617940	79637918	-	Shc2	protein_coding	216148	2.041	34.287	16.797	4.070	18.164	3.013	4.073	0.956	3.153	0.001616661	0.025457872
ENSMUSG00000021268	12	109541001	109571726	+	Meg3	lincRNA	NA	4.053	40.550	10.004	3.323	22.302	2.702	3.321	0.857	3.152	0.001623857	0.025505182
ENSMUSG00000024074	17	78200248	78376592	+	Crim1	protein_coding	50766	177.098	38.564	0.218	-2.199	107.831	-2.004	-2.202	0.636	-3.152	0.00162336	0.025505182
ENSMUSG00000029401	5	124463265	124478366	-	Rilpl2	protein_coding	80291	488.090	1313.130	2.690	1.428	900.610	1.371	1.428	0.435	3.152	0.001622573	0.025505182
ENSMUSG00000025227	19	46341121	46375252	+	Tmem180	protein_coding	75146	283.818	84.333	0.297	-1.751	184.076	-1.647	-1.750	0.523	-3.149	0.001640852	0.025749947
ENSMUSG00000026818	2	28555795	28563403	-	Cel	protein_coding	12613	0.000	16.043	Inf	Inf	8.021	3.440	9.069	1.093	3.147	0.001648026	0.025840312
ENSMUSG00000018697	11	84422855	84513522	-	Aatf	protein_coding	56321	602.026	209.558	0.348	-1.522	405.792	-1.454	-1.523	0.462	-3.147	0.001649494	0.025841128
ENSMUSG00000033917	7	118688545	118705778	-	Gde1	protein_coding	56209	472.047	157.412	0.333	-1.584	314.730	-1.507	-1.584	0.479	-3.146	0.00165438	0.025895439
ENSMUSG00000098243	1	137898595	138000384	+	Gm4258	processed_transcript	NA	6.470	62.957	9.731	3.283	34.713	2.682	3.282	0.853	3.143	0.001672201	0.026151959
ENSMUSG00000019935	10	89574020	89621253	-	Slc17a8	protein_coding	216227	1.629	29.530	18.130	4.180	15.579	3.041	4.183	0.968	3.143	0.001674572	0.026166618
ENSMUSG00000001930	6	125546774	125686679	+	Vwf	protein_coding	22371	169.887	595.587	3.506	1.810	382.737	1.696	1.810	0.540	3.140	0.001688018	0.026354163
ENSMUSG00000070643	1	133382303	133424377	-	Sox13	protein_coding	20668	0.000	17.131	Inf	Inf	8.565	3.437	9.164	1.095	3.140	0.001690502	0.02637039
ENSMUSG00000001445	11	97041560	97049213	+	Mrpl10	protein_coding	107732	697.215	231.433	0.332	-1.591	464.324	-1.512	-1.591	0.482	-3.139	0.001697371	0.026441477
ENSMUSG00000042763	4	124855239	124862171	-	Maneal	protein_coding	215090	1.225	29.043	23.714	4.568	15.134	3.145	4.570	1.002	3.139	0.001697957	0.026441477
ENSMUSG00000023707	5	124112297	124115483	+	Ogfod2	protein_coding	66627	321.607	99.927	0.311	-1.686	210.767	-1.593	-1.686	0.508	-3.138	0.001700166	0.026453305
ENSMUSG00000024696	19	12798606	12833807	+	Lpxn	protein_coding	107321	2059.242	748.724	0.364	-1.460	1403.983	-1.399	-1.460	0.446	-3.138	0.001701867	0.026457211
ENSMUSG00000010054	9	107563255	107566112	+	Tusc2	protein_coding	80385	273.575	80.234	0.293	-1.770	176.904	-1.664	-1.771	0.530	-3.137	0.001708863	0.026525874
ENSMUSG00000030592	7	29003344	29125179	-	Ryr1	protein_coding	20190	319.816	102.476	0.320	-1.642	211.146	-1.556	-1.642	0.496	-3.137	0.00170919	0.026525874
ENSMUSG00000000731	10	78030022	78043610	-	Aire	protein_coding	11634	1.629	29.650	18.203	4.186	15.640	3.039	4.187	0.969	3.135	0.001717008	0.026624561
ENSMUSG00000026207	1	75375297	75432320	+	Speg	protein_coding	11790	9.727	63.912	6.570	2.716	36.820	2.356	2.716	0.751	3.135	0.001719183	0.026635667
ENSMUSG00000001497	12	56691767	56712822	+	Pax9	protein_coding	18511	1.225	28.341	23.140	4.532	14.783	3.133	4.535	1.000	3.135	0.001721433	0.026644399
ENSMUSG00000022248	15	10486018	10499063	+	Rad1	protein_coding	19355	307.047	86.048	0.280	-1.835	196.547	-1.717	-1.836	0.548	-3.134	0.001725587	0.026644399
ENSMUSG00000039382	X	7714333	7728206	+	Wdr45	protein_coding	54636	139.922	33.136	0.237	-2.078	86.529	-1.909	-2.079	0.609	-3.134	0.001725283	0.026644399
ENSMUSG00000097265	13	83723442	83729582	-	Gm26803	lincRNA	NA	0.000	16.423	Inf	Inf	8.211	3.429	9.101	1.094	3.134	0.001724572	0.026644399
ENSMUSG00000036278	19	7056768	7198061	+	Macrod1	protein_coding	107227	160.547	43.011	0.268	-1.900	101.779	-1.769	-1.900	0.565	-3.132	0.001737463	0.026805096
ENSMUSG00000039691	11	120442644	120446950	+	Tspan10	protein_coding	208634	0.000	15.594	Inf	Inf	7.797	3.422	9.027	1.093	3.130	0.001748545	0.026953296
ENSMUSG00000021569	13	73911347	73937767	-	Trip13	protein_coding	69716	219.102	55.416	0.253	-1.983	137.259	-1.833	-1.981	0.586	-3.129	0.001754522	0.027022605
ENSMUSG00000021384	13	49230690	49248706	-	Susd3	protein_coding	66329	1273.465	480.586	0.377	-1.406	877.026	-1.351	-1.406	0.432	-3.128	0.001760486	0.027089082
ENSMUSG00000027674	3	32949408	33143247	-	Pex5l	protein_coding	58869	0.000	15.562	Inf	Inf	7.781	3.420	9.024	1.094	3.127	0.001763291	0.027089082
ENSMUSG00000045411	7	44246722	44252319	+	2410002F23Rik	protein_coding	668661	344.297	98.870	0.287	-1.800	221.584	-1.687	-1.800	0.539	-3.128	0.001762389	0.027089082
ENSMUSG00000090946	12	32378704	32382943	+	Ccdc71l	protein_coding	72123	551.498	183.817	0.333	-1.585	367.658	-1.507	-1.585	0.482	-3.126	0.001770913	0.027183292
ENSMUSG00000084866	16	91465104	91470121	+	A930006K02Rik	processed_transcript	NA	90.449	11.570	0.128	-2.967	51.010	-2.500	-2.960	0.801	-3.123	0.001792095	0.027485322
ENSMUSG00000022090	14	70164218	70177681	-	Pdlim2	protein_coding	213019	859.595	303.728	0.353	-1.501	581.661	-1.434	-1.501	0.459	-3.122	0.001797724	0.027502309
ENSMUSG00000039206	5	143464584	143505942	+	Daglb	protein_coding	231871	204.496	44.928	0.220	-2.186	124.712	-1.989	-2.187	0.637	-3.122	0.00179571	0.027502309
ENSMUSG00000039615	17	25830636	25833361	-	Stub1	protein_coding	56424	533.364	178.332	0.334	-1.581	355.848	-1.503	-1.581	0.481	-3.122	0.00179681	0.027502309
ENSMUSG00000022636	16	52248996	52454074	-	Alcam	protein_coding	11658	1665.478	617.659	0.371	-1.431	1141.569	-1.373	-1.431	0.440	-3.120	0.001809289	0.027517832
ENSMUSG00000031214	X	98554277	98891025	-	Ophn1	protein_coding	94190	91.711	17.928	0.195	-2.355	54.820	-2.109	-2.353	0.676	-3.120	0.001808215	0.027517832
ENSMUSG00000034522	14	65358676	65398930	+	Zfp395	protein_coding	380912	266.576	70.580	0.265	-1.917	168.578	-1.783	-1.919	0.571	-3.120	0.001809727	0.027517832
ENSMUSG00000034706	11	114727408	114757889	+	Dnaic2	protein_coding	432611	1.221	24.988	20.472	4.356	13.104	3.076	4.357	0.986	3.120	0.00180931	0.027517832
ENSMUSG00000036353	3	59216272	59262871	-	P2ry12	protein_coding	70839	47.974	5.624	0.117	-3.093	26.799	-2.570	-3.094	0.824	-3.120	0.001810192	0.027517832
ENSMUSG00000039611	4	49584506	49597876	-	Tmem246	protein_coding	67063	0.816	27.987	34.277	5.099	14.402	3.237	5.102	1.038	3.120	0.0018108	0.027517832
ENSMUSG00000059409	17	46682991	46705002	-	Ppp2r5d	protein_coding	21770	571.972	166.332	0.291	-1.782	369.152	-1.672	-1.782	0.536	-3.121	0.001802066	0.027517832
ENSMUSG00000098039	5	144110816	144111772	-	Gm26925	processed_pseudogene	NA	1.629	33.706	20.693	4.371	17.667	3.087	4.371	0.989	3.120	0.001808859	0.027517832
ENSMUSG00000015094	2	25399351	25409494	+	Npdc1	protein_coding	18146	3.254	35.951	11.050	3.466	19.602	2.759	3.467	0.885	3.119	0.001815131	0.02753779
ENSMUSG00000024965	19	6998958	7019469	-	Fermt3	protein_coding	108101	3691.936	1286.617	0.348	-1.521	2489.276	-1.451	-1.521	0.465	-3.119	0.001814472	0.02753779
ENSMUSG00000044574	6	112285593	112288837	-	5031434C07Rik	antisense	NA	0.000	15.689	Inf	Inf	7.844	3.412	9.035	1.094	3.118	0.001819248	0.027577327
ENSMUSG00000031864	8	68793929	68829410	+	Ints10	protein_coding	70885	393.028	100.142	0.255	-1.973	246.585	-1.825	-1.973	0.586	-3.117	0.001825226	0.027606015
ENSMUSG00000040314	14	56099881	56102574	-	Ctsg	protein_coding	13035	14.676	102.148	6.960	2.799	58.412	2.405	2.799	0.771	3.117	0.001825679	0.027606015
ENSMUSG00000105087	5	43143831	43148327	-	Gm42552	TEC	NA	1.225	29.075	23.739	4.569	15.150	3.133	4.572	1.005	3.117	0.001825032	0.027606015
ENSMUSG00000030281	6	113471427	113483140	+	Il17rc	protein_coding	171095	2.849	34.224	12.011	3.586	18.537	2.811	3.588	0.902	3.115	0.001841459	0.027821587
ENSMUSG00000021363	13	41025120	41079706	-	Mak	protein_coding	17152	1.625	31.757	19.547	4.289	16.691	3.059	4.287	0.982	3.114	0.001844692	0.027847377
ENSMUSG00000052688	1	131688695	131715439	+	Rab7b	protein_coding	226421	14376.823	5483.925	0.381	-1.390	9930.374	-1.337	-1.390	0.429	-3.114	0.001847332	0.027864173
ENSMUSG00000027797	3	55242364	55539068	+	Dclk1	protein_coding	13175	16.268	122.809	7.549	2.916	69.538	2.474	2.916	0.795	3.113	0.001853074	0.027927713
ENSMUSG00000002233	3	104788375	104794459	+	Rhoc	protein_coding	11853	27.628	117.811	4.264	2.092	72.719	1.917	2.092	0.616	3.112	0.00185897	0.027970373
ENSMUSG00000034118	5	130073326	130135729	+	Tpst1	protein_coding	22021	570.285	167.629	0.294	-1.766	368.957	-1.659	-1.767	0.533	-3.112	0.00185873	0.027970373
ENSMUSG00000102930	1	36913601	36916539	-	Gm38115	sense_intronic	NA	38.155	150.498	3.944	1.980	94.326	1.830	1.979	0.588	3.111	0.001862314	0.027997607
ENSMUSG00000023942	17	45585200	45599606	-	Slc29a1	protein_coding	63959	367.784	111.877	0.304	-1.717	239.831	-1.617	-1.717	0.520	-3.111	0.001865873	0.028028016
ENSMUSG00000029090	5	49959956	50059006	-	Adgra3	protein_coding	70693	11.398	70.042	6.145	2.619	40.720	2.289	2.620	0.736	3.110	0.001872866	0.02810993
ENSMUSG00000031497	8	10006467	10039072	+	Tnfsf13b	protein_coding	24099	84.492	15.720	0.186	-2.426	50.106	-2.161	-2.430	0.695	-3.109	0.001878676	0.02817397
ENSMUSG00000023021	15	99734881	99772885	-	Cers5	protein_coding	71949	1748.942	657.634	0.376	-1.411	1203.288	-1.355	-1.411	0.436	-3.108	0.001881584	0.028194401
ENSMUSG00000020623	11	110399122	110525522	+	Map2k6	protein_coding	26399	170.803	506.517	2.965	1.568	338.660	1.492	1.568	0.480	3.107	0.001889204	0.02828536
ENSMUSG00000025157	19	41933472	41944095	+	Zdhhc16	protein_coding	74168	266.683	69.087	0.259	-1.949	167.885	-1.805	-1.949	0.581	-3.106	0.001894788	0.028345718
ENSMUSG00000026768	2	12106632	12301922	-	Itga8	protein_coding	241226	88.232	286.008	3.242	1.697	187.120	1.601	1.697	0.515	3.106	0.001898025	0.028360159
ENSMUSG00000030064	6	97286867	97617541	-	Frmd4b	protein_coding	232288	75.094	240.815	3.207	1.681	157.954	1.587	1.681	0.511	3.106	0.001898861	0.028360159
ENSMUSG00000036106	15	84669620	84703673	+	Prr5	protein_coding	109270	821.098	285.224	0.347	-1.525	553.161	-1.455	-1.526	0.469	-3.104	0.001912093	0.028534436
ENSMUSG00000029148	5	31240864	31251566	+	Nrbp1	protein_coding	192292	1564.888	478.873	0.306	-1.708	1021.880	-1.610	-1.709	0.519	-3.103	0.001918301	0.028603693
ENSMUSG00000022822	16	20331303	20426394	-	Abcc5	protein_coding	27416	27.624	122.600	4.438	2.150	75.112	1.959	2.149	0.632	3.100	0.001935404	0.028811627
ENSMUSG00000076613	12	113302965	113307933	-	Ighg2b	IG_C_gene	NA	0.404	19.364	47.920	5.583	9.884	3.272	5.577	1.055	3.100	0.001933954	0.028811627
ENSMUSG00000021061	12	76580488	76710547	-	Sptb	protein_coding	20741	8.132	54.993	6.763	2.758	31.562	2.374	2.758	0.766	3.097	0.001955701	0.029084487
ENSMUSG00000042032	11	40679314	40695203	-	Mat2b	protein_coding	108645	1587.240	578.931	0.365	-1.455	1083.086	-1.393	-1.455	0.450	-3.097	0.00195692	0.029084487
ENSMUSG00000025232	9	59539667	59565105	+	Hexa	protein_coding	15211	5016.841	1597.949	0.319	-1.651	3307.395	-1.561	-1.651	0.504	-3.096	0.00196186	0.029134175
ENSMUSG00000025058	X	85870354	85891499	+	5430427O19Rik	protein_coding	71398	294.582	85.801	0.291	-1.780	190.191	-1.668	-1.779	0.539	-3.095	0.001964868	0.029142394
ENSMUSG00000046714	8	121116171	121118895	+	Foxc2	protein_coding	14234	0.404	20.895	51.709	5.692	10.650	3.282	5.686	1.060	3.095	0.001965607	0.029142394
ENSMUSG00000070934	4	86575668	86577285	+	Rraga	protein_coding	68441	1772.535	532.664	0.301	-1.735	1152.599	-1.631	-1.735	0.527	-3.095	0.001970108	0.029161755
ENSMUSG00000105011	3	130539489	130545640	+	Gm43210	TEC	NA	1.621	27.386	16.899	4.079	14.503	2.982	4.077	0.964	3.095	0.001968781	0.029161755
ENSMUSG00000061731	15	53064038	53346159	-	Ext1	protein_coding	14042	819.581	280.732	0.343	-1.546	550.157	-1.472	-1.546	0.476	-3.094	0.001972894	0.029173942
ENSMUSG00000107455	6	113044035	113046148	-	Gm43868	TEC	NA	14.605	91.342	6.254	2.645	52.974	2.304	2.645	0.744	3.094	0.001974128	0.029173942
ENSMUSG00000002393	8	71374123	71381960	-	Nr2f6	protein_coding	13864	195.494	44.865	0.229	-2.123	120.179	-1.939	-2.124	0.627	-3.094	0.00197578	0.029174727
ENSMUSG00000000184	6	127125162	127152193	-	Ccnd2	protein_coding	12444	67.008	234.179	3.495	1.805	150.593	1.689	1.805	0.546	3.093	0.001981546	0.029212602
ENSMUSG00000034457	X	97333840	97377216	-	Eda2r	protein_coding	245527	0.000	15.752	Inf	Inf	7.876	3.388	9.041	1.095	3.093	0.001981527	0.029212602
ENSMUSG00000026687	1	167349991	167368532	+	Aldh9a1	protein_coding	56752	1903.454	644.779	0.339	-1.562	1274.116	-1.485	-1.562	0.481	-3.091	0.001995801	0.029399
ENSMUSG00000006498	10	79854427	79864771	+	Ptbp1	protein_coding	19205	1419.512	448.127	0.316	-1.663	933.820	-1.572	-1.663	0.509	-3.090	0.002000323	0.029441854
ENSMUSG00000025017	19	41274218	41385070	-	Pik3ap1	protein_coding	83490	771.871	186.734	0.242	-2.047	479.302	-1.881	-2.048	0.609	-3.089	0.002006287	0.029505831
ENSMUSG00000030513	7	65861734	66050386	+	Pcsk6	protein_coding	18553	0.808	23.166	28.665	4.841	11.987	3.163	4.837	1.025	3.087	0.002022814	0.02972494
ENSMUSG00000010307	7	47050601	47054777	+	Tmem86a	protein_coding	67893	442.774	149.201	0.337	-1.569	295.987	-1.491	-1.569	0.483	-3.086	0.002030635	0.029815867
ENSMUSG00000028613	4	107802261	107876840	+	Lrp8	protein_coding	16975	81.709	271.345	3.321	1.732	176.527	1.628	1.731	0.528	3.083	0.002047155	0.030034262
ENSMUSG00000023094	2	19371440	19394976	+	Msrb2	protein_coding	76467	33.293	2.492	0.075	-3.740	17.893	-2.849	-3.740	0.925	-3.082	0.002059123	0.030161361
ENSMUSG00000063193	11	114922781	114934386	-	Cd300lb	protein_coding	217304	42.346	3.770	0.089	-3.489	23.058	-2.753	-3.495	0.893	-3.082	0.002058764	0.030161361
ENSMUSG00000050022	5	140724127	140761439	+	Amz1	protein_coding	231842	2559.302	927.618	0.362	-1.464	1743.460	-1.400	-1.464	0.455	-3.081	0.002064675	0.030218436
ENSMUSG00000027808	3	58519817	58525892	-	Serp1	protein_coding	28146	11225.209	4275.680	0.381	-1.393	7750.444	-1.337	-1.393	0.434	-3.079	0.002076385	0.030360818
ENSMUSG00000033295	4	118208213	118291405	-	Ptprf	protein_coding	19268	5.699	48.160	8.451	3.079	26.930	2.556	3.081	0.830	3.079	0.002078594	0.030360818
ENSMUSG00000063146	5	134489383	134552434	-	Clip2	protein_coding	269713	61.267	206.591	3.372	1.754	133.929	1.646	1.754	0.535	3.079	0.002079394	0.030360818
ENSMUSG00000052763	6	47920476	47932639	+	Zfp212	protein_coding	232784	223.443	69.182	0.310	-1.691	146.313	-1.594	-1.692	0.518	-3.078	0.002084206	0.030406749
ENSMUSG00000020472	11	59485520	59526751	-	Zkscan17	protein_coding	268417	345.394	110.909	0.321	-1.639	228.151	-1.551	-1.640	0.504	-3.077	0.002093069	0.030511662
ENSMUSG00000028670	4	135968224	135972626	-	Lypla2	protein_coding	26394	3021.118	888.862	0.294	-1.765	1954.990	-1.655	-1.765	0.538	-3.076	0.002098448	0.030565665
ENSMUSG00000000028	16	18780447	18811987	-	Cdc45	protein_coding	12544	546.981	164.111	0.300	-1.737	355.546	-1.632	-1.737	0.531	-3.075	0.002102643	0.030602342
ENSMUSG00000001143	1	36419871	36445271	-	Lman2l	protein_coding	214895	456.550	142.330	0.312	-1.682	299.440	-1.586	-1.681	0.516	-3.074	0.002111239	0.030663667
ENSMUSG00000008540	6	138140316	138156755	+	Mgst1	protein_coding	56615	64.142	210.292	3.279	1.713	137.217	1.612	1.713	0.524	3.074	0.002115094	0.030663667
ENSMUSG00000024391	17	35128997	35132050	-	Apom	protein_coding	55938	0.000	15.784	Inf	Inf	7.892	3.369	9.043	1.096	3.074	0.002115257	0.030663667
ENSMUSG00000026672	2	5020642	5064051	-	Optn	protein_coding	71648	135.518	29.657	0.219	-2.192	82.588	-1.986	-2.190	0.646	-3.074	0.002111273	0.030663667
ENSMUSG00000046006	13	110352615	110357172	-	Gapt	protein_coding	238875	117.439	23.995	0.204	-2.291	70.717	-2.061	-2.295	0.671	-3.074	0.002112637	0.030663667
ENSMUSG00000039656	17	34031812	34038393	+	Rxrb	protein_coding	20182	1056.180	379.179	0.359	-1.478	717.679	-1.412	-1.478	0.460	-3.071	0.002131636	0.030876571
ENSMUSG00000052296	7	4631495	4659019	-	Ppp6r1	protein_coding	243819	2132.330	768.429	0.360	-1.472	1450.379	-1.407	-1.472	0.458	-3.071	0.002134438	0.03089265
ENSMUSG00000051378	11	102905529	102925124	-	Kif18b	protein_coding	70218	282.826	50.255	0.178	-2.493	166.540	-2.200	-2.495	0.717	-3.070	0.002137103	0.030905345
ENSMUSG00000073555	18	60212080	60247820	+	Gm4951	protein_coding	240327	10.940	68.195	6.234	2.640	39.567	2.295	2.640	0.747	3.070	0.002138702	0.030905345
ENSMUSG00000052609	12	76533560	76579039	+	Plekhg3	protein_coding	263406	234.853	71.352	0.304	-1.719	153.103	-1.617	-1.720	0.527	-3.069	0.002148439	0.031002812
ENSMUSG00000053483	1	171281945	171287991	-	Usp21	protein_coding	30941	622.545	199.968	0.321	-1.638	411.256	-1.549	-1.639	0.505	-3.069	0.002148844	0.031002812
ENSMUSG00000025521	8	64947185	64969033	+	Tmem192	protein_coding	73067	923.401	345.645	0.374	-1.418	634.523	-1.359	-1.418	0.443	-3.066	0.002167802	0.031251619
ENSMUSG00000024381	18	32377217	32435736	+	Bin1	protein_coding	30948	963.082	337.616	0.351	-1.512	650.349	-1.441	-1.512	0.470	-3.065	0.002173239	0.031280593
ENSMUSG00000033287	15	78428564	78438909	+	Kctd17	protein_coding	72844	170.045	38.469	0.226	-2.144	104.257	-1.953	-2.146	0.637	-3.066	0.002171998	0.031280593
ENSMUSG00000032698	2	103957986	103981878	+	Lmo2	protein_coding	16909	1335.292	509.079	0.381	-1.391	922.185	-1.336	-1.391	0.436	-3.064	0.002182096	0.031383324
ENSMUSG00000031078	7	144435733	144471009	-	Cttn	protein_coding	13043	5.695	45.662	8.018	3.003	25.678	2.509	3.003	0.819	3.063	0.002192731	0.031511446
ENSMUSG00000100005	7	70364910	70489972	+	B130024G19Rik	processed_transcript	NA	2.441	34.155	13.991	3.806	18.298	2.876	3.806	0.939	3.062	0.002195235	0.031522611
ENSMUSG00000091509	14	105109390	105114676	-	Gm17066	processed_transcript	NA	42.208	154.338	3.657	1.870	98.273	1.739	1.870	0.568	3.062	0.00220073	0.031576669
ENSMUSG00000030314	6	114643097	114860614	+	Atg7	protein_coding	74244	429.397	141.907	0.330	-1.597	285.652	-1.514	-1.598	0.495	-3.061	0.002203527	0.031591967
ENSMUSG00000054676	7	38183217	38197568	+	1600014C10Rik	protein_coding	72244	264.834	55.176	0.208	-2.263	160.005	-2.039	-2.265	0.666	-3.061	0.002205568	0.031596404
ENSMUSG00000028601	4	108165437	108179308	+	Echdc2	protein_coding	52430	0.408	20.927	51.260	5.680	10.668	3.253	5.683	1.063	3.060	0.002214484	0.031699255
ENSMUSG00000042002	5	114254164	114273807	-	Foxn4	protein_coding	116810	0.000	14.955	Inf	Inf	7.477	3.353	8.967	1.096	3.059	0.00222338	0.031801652
ENSMUSG00000020101	10	60346851	60372684	+	Vsir	protein_coding	74048	2410.298	932.294	0.387	-1.370	1671.296	-1.317	-1.370	0.431	-3.058	0.00223127	0.031839647
ENSMUSG00000040212	7	45918023	45921404	-	Emp3	protein_coding	13732	5460.275	1840.079	0.337	-1.569	3650.177	-1.490	-1.569	0.487	-3.058	0.002231166	0.031839647
ENSMUSG00000046562	5	115122550	115134975	-	Unc119b	protein_coding	106840	2084.861	751.994	0.361	-1.471	1418.427	-1.405	-1.471	0.460	-3.058	0.002229958	0.031839647
ENSMUSG00000035596	7	3677789	3693523	-	Mboat7	protein_coding	77582	1113.636	413.308	0.371	-1.430	763.472	-1.370	-1.430	0.448	-3.057	0.002233027	0.031839825
ENSMUSG00000066108	7	141839070	141873084	+	Muc5b	protein_coding	74180	5.682	49.268	8.671	3.116	27.475	2.567	3.115	0.840	3.056	0.002240901	0.031927151
ENSMUSG00000043964	7	127769815	127775150	+	Orai3	protein_coding	269999	982.903	354.855	0.361	-1.470	668.879	-1.404	-1.470	0.460	-3.055	0.002248477	0.032010111
ENSMUSG00000017664	2	165276554	165287869	-	Slc35c2	protein_coding	228875	5028.441	1950.712	0.388	-1.366	3489.576	-1.313	-1.366	0.430	-3.055	0.0022521	0.032011742
ENSMUSG00000108752	7	122313064	122318502	+	Gm45191	TEC	NA	3.254	39.266	12.069	3.593	21.260	2.791	3.592	0.913	3.055	0.002250614	0.032011742
ENSMUSG00000026751	2	38692656	38714542	-	Nr5a1	protein_coding	26423	0.000	14.923	Inf	Inf	7.462	3.349	8.964	1.096	3.055	0.002254355	0.032018864
ENSMUSG00000004267	6	124760053	124769673	-	Eno2	protein_coding	13807	2.833	34.958	12.340	3.625	18.895	2.802	3.623	0.917	3.054	0.002257604	0.032019338
ENSMUSG00000022476	15	81915030	81926213	-	Polr3h	protein_coding	78929	259.752	78.614	0.303	-1.724	169.183	-1.619	-1.723	0.530	-3.054	0.002257898	0.032019338
ENSMUSG00000037712	14	45458792	45530118	-	Fermt2	protein_coding	218952	3.670	42.176	11.492	3.523	22.923	2.761	3.523	0.904	3.053	0.002265945	0.032108507
ENSMUSG00000040479	2	91932824	91975864	-	Dgkz	protein_coding	104418	1321.691	510.452	0.386	-1.373	916.071	-1.319	-1.373	0.432	-3.052	0.002270705	0.032150994
ENSMUSG00000032497	9	111117592	111225668	+	Lrrfip2	protein_coding	71268	737.323	254.947	0.346	-1.532	496.135	-1.458	-1.532	0.478	-3.052	0.002274387	0.032178166
ENSMUSG00000007617	13	93303757	93404129	+	Homer1	protein_coding	26556	264.734	81.676	0.309	-1.697	173.205	-1.597	-1.697	0.523	-3.051	0.002281303	0.032201132
ENSMUSG00000031916	8	107046289	107056689	-	Cog8	protein_coding	97484	639.850	196.419	0.307	-1.704	418.134	-1.603	-1.704	0.525	-3.051	0.002278541	0.032201132
ENSMUSG00000040247	19	4184358	4191047	-	Tbc1d10c	protein_coding	108995	2178.777	831.070	0.381	-1.390	1504.924	-1.335	-1.391	0.437	-3.051	0.002280421	0.032201132
ENSMUSG00000053716	9	106368632	106375724	+	Dusp7	protein_coding	235584	314.678	82.100	0.261	-1.938	198.389	-1.791	-1.937	0.587	-3.050	0.002285611	0.032237
ENSMUSG00000052727	13	99421464	99516602	-	Map1b	protein_coding	17755	11.744	75.344	6.416	2.682	43.544	2.316	2.680	0.760	3.049	0.002292228	0.032280447
ENSMUSG00000097325	1	194955759	194976960	-	Gm16897	antisense	NA	39.359	3.770	0.096	-3.384	21.565	-2.693	-3.390	0.883	-3.050	0.002291335	0.032280447
ENSMUSG00000024346	18	36403679	36454495	-	Pfdn1	protein_coding	67199	289.469	1146.219	3.960	1.985	717.844	1.829	1.985	0.600	3.049	0.002295711	0.032296888
ENSMUSG00000061576	5	26817203	27727505	+	Dpp6	protein_coding	13483	3.662	37.672	10.288	3.363	20.667	2.687	3.363	0.881	3.049	0.002296935	0.032296888
ENSMUSG00000059939	4	156109982	156127265	+	9430015G10Rik	protein_coding	230996	221.360	58.769	0.265	-1.913	140.064	-1.771	-1.912	0.581	-3.049	0.002299691	0.032310751
ENSMUSG00000028782	4	129984870	130022633	+	Adgrb2	protein_coding	230775	1.625	26.588	16.365	4.033	14.107	2.944	4.033	0.966	3.048	0.002305883	0.032372822
ENSMUSG00000026866	2	43555329	43682715	+	Kynu	protein_coding	70789	729.516	237.797	0.326	-1.617	483.657	-1.530	-1.617	0.502	-3.045	0.002324128	0.032578852
ENSMUSG00000027800	3	57285611	57301988	-	Tm4sf1	protein_coding	17112	4.466	47.604	10.660	3.414	26.035	2.710	3.413	0.890	3.046	0.002322435	0.032578852
ENSMUSG00000010067	9	107551555	107562267	+	Rassf1	protein_coding	56289	488.701	155.331	0.318	-1.654	322.016	-1.561	-1.654	0.513	-3.044	0.002332807	0.032675415
ENSMUSG00000032598	9	108808368	108818844	+	Nckipsd	protein_coding	80987	1884.089	687.796	0.365	-1.454	1285.943	-1.390	-1.454	0.457	-3.040	0.002363918	0.033085792
ENSMUSG00000030559	7	88430273	88491572	+	Rab38	protein_coding	72433	5.299	47.515	8.967	3.165	26.407	2.589	3.166	0.852	3.040	0.002365772	0.03308636
ENSMUSG00000072941	5	52363791	52371418	+	Sod3	protein_coding	20657	4.857	49.299	10.149	3.343	27.078	2.675	3.341	0.880	3.039	0.002370877	0.033132371
ENSMUSG00000015647	2	180176373	180225859	-	Lama5	protein_coding	16776	4.066	38.380	9.440	3.239	21.223	2.624	3.240	0.864	3.039	0.002376399	0.033158764
ENSMUSG00000066979	7	131560222	131571895	+	Bub3	protein_coding	12237	2620.344	1031.208	0.394	-1.345	1825.776	-1.294	-1.345	0.426	-3.039	0.002374652	0.033158764
ENSMUSG00000037759	14	44988195	45003820	+	Ptger2	protein_coding	19217	377.167	130.248	0.345	-1.534	253.707	-1.459	-1.534	0.480	-3.038	0.002379465	0.033176183
ENSMUSG00000042328	5	112343083	112378414	+	Hps4	protein_coding	192232	713.665	245.970	0.345	-1.537	479.818	-1.461	-1.536	0.481	-3.038	0.002383915	0.033212848
ENSMUSG00000108239	6	135188480	135194960	+	Gm19434	antisense	NA	4.074	48.261	11.846	3.566	26.168	2.776	3.569	0.914	3.037	0.002386551	0.033224211
ENSMUSG00000027323	2	119112793	119147445	+	Rad51	protein_coding	19361	439.490	116.235	0.264	-1.919	277.863	-1.775	-1.918	0.585	-3.035	0.002402718	0.033423781
ENSMUSG00000039741	11	120232947	120292296	+	Bahcc1	protein_coding	268515	250.621	78.861	0.315	-1.668	164.741	-1.573	-1.669	0.518	-3.034	0.002411028	0.033513846
ENSMUSG00000026584	1	163929100	163955126	+	Scyl3	protein_coding	240880	412.600	129.640	0.314	-1.670	271.120	-1.574	-1.670	0.519	-3.033	0.002423149	0.03359297
ENSMUSG00000031378	X	73716597	73738534	+	Abcd1	protein_coding	11666	1616.172	600.016	0.371	-1.430	1108.094	-1.368	-1.430	0.451	-3.033	0.002422134	0.03359297
ENSMUSG00000040809	3	106147554	106167564	-	Chil3	protein_coding	12655	154.415	36.274	0.235	-2.090	95.344	-1.905	-2.087	0.628	-3.033	0.002424083	0.03359297
ENSMUSG00000106350	5	140445645	140495071	+	Gm4869	protein_coding	NA	0.408	18.662	45.712	5.515	9.535	3.212	5.520	1.059	3.033	0.002420948	0.03359297
ENSMUSG00000079173	5	137378637	137477064	-	Zan	protein_coding	22635	10.181	73.326	7.202	2.848	41.754	2.414	2.848	0.796	3.031	0.002434299	0.033708952
ENSMUSG00000090958	7	98489283	98502181	+	Lrrc32	protein_coding	434215	2.041	32.788	16.063	4.006	17.415	2.931	4.009	0.967	3.031	0.002438636	0.033743401
ENSMUSG00000055720	9	57910986	57929968	+	Ubl7	protein_coding	69459	797.684	284.060	0.356	-1.490	540.872	-1.421	-1.490	0.469	-3.028	0.002461515	0.03403417
ENSMUSG00000045973	4	45395923	45408766	-	Slc25a51	protein_coding	230125	345.923	117.178	0.339	-1.562	231.550	-1.482	-1.562	0.490	-3.028	0.002464587	0.034050851
ENSMUSG00000031239	X	107397099	107403376	-	Itm2a	protein_coding	16431	4.466	39.627	8.873	3.149	22.046	2.576	3.150	0.851	3.027	0.002470778	0.034110567
ENSMUSG00000008140	7	44489937	44496529	-	Emc10	protein_coding	69683	1622.338	615.047	0.379	-1.399	1118.692	-1.341	-1.399	0.443	-3.025	0.002482261	0.034191506
ENSMUSG00000063065	7	126759601	126765819	+	Mapk3	protein_coding	26417	897.104	337.952	0.377	-1.408	617.528	-1.350	-1.409	0.446	-3.026	0.002480208	0.034191506
ENSMUSG00000087013	11	85791661	85832223	-	2610027K06Rik	processed_transcript	NA	2.849	42.012	14.744	3.882	22.431	2.889	3.882	0.955	3.026	0.002481956	0.034191506
ENSMUSG00000025025	19	53310506	53375810	+	Mxi1	protein_coding	17859	705.150	229.959	0.326	-1.617	467.554	-1.528	-1.616	0.505	-3.024	0.002496328	0.034359343
ENSMUSG00000040550	4	14809498	14826587	-	Otud6b	protein_coding	72201	197.748	54.069	0.273	-1.871	125.908	-1.736	-1.870	0.574	-3.023	0.002501211	0.0344006
ENSMUSG00000039197	14	21052574	21448568	+	Adk	protein_coding	11534	727.050	261.716	0.360	-1.474	494.383	-1.407	-1.474	0.465	-3.023	0.002503682	0.034408665
ENSMUSG00000002500	17	24727820	24736143	+	Rpl3l	protein_coding	66211	2.029	32.984	16.258	4.023	17.506	2.931	4.024	0.970	3.022	0.00251521	0.034463282
ENSMUSG00000029386	5	124598749	124627738	+	Tctn2	processed_transcript	NA	50.761	179.319	3.533	1.821	115.040	1.696	1.820	0.561	3.022	0.00251031	0.034463282
ENSMUSG00000032044	9	35267865	35277731	+	Rpusd4	protein_coding	71989	370.967	118.709	0.320	-1.644	244.838	-1.551	-1.644	0.513	-3.022	0.002514252	0.034463282
ENSMUSG00000051735	7	28788969	28798963	+	Rinl	protein_coding	320435	997.455	380.874	0.382	-1.389	689.165	-1.332	-1.389	0.441	-3.022	0.002512986	0.034463282
ENSMUSG00000029560	5	140340299	140389262	-	Snx8	protein_coding	231834	591.357	214.138	0.362	-1.465	402.747	-1.399	-1.465	0.463	-3.021	0.002519214	0.034492258
ENSMUSG00000055639	14	97786853	98169765	-	Dach1	protein_coding	13134	0.000	17.068	Inf	Inf	8.534	3.320	9.159	1.100	3.019	0.00253619	0.034698653
ENSMUSG00000027080	2	84678402	84688215	+	Med19	protein_coding	381379	559.169	208.603	0.373	-1.423	383.886	-1.362	-1.423	0.451	-3.017	0.00254876	0.034830789
ENSMUSG00000085334	4	127033731	127049398	+	Gm12940	processed_transcript	NA	56.793	194.869	3.431	1.779	125.831	1.662	1.779	0.551	3.017	0.002549665	0.034830789
ENSMUSG00000027809	3	79603788	79629500	-	Etfdh	protein_coding	66841	403.581	129.704	0.321	-1.638	266.642	-1.546	-1.638	0.512	-3.017	0.002553066	0.034851163
ENSMUSG00000020515	11	58104153	58118594	+	Cnot8	protein_coding	69125	1547.680	549.502	0.355	-1.494	1048.591	-1.423	-1.494	0.472	-3.015	0.002567425	0.035020975
ENSMUSG00000020091	10	61432497	61452669	-	Eif4ebp2	protein_coding	13688	338.553	115.932	0.342	-1.546	227.243	-1.468	-1.546	0.487	-3.013	0.002585286	0.035135976
ENSMUSG00000037295	4	134741554	134768024	-	Ldlrap1	protein_coding	100017	176.865	46.275	0.262	-1.934	111.570	-1.784	-1.933	0.592	-3.013	0.002585874	0.035135976
ENSMUSG00000037979	5	124834418	124862424	-	Ccdc92	protein_coding	215707	153.098	35.021	0.229	-2.128	94.060	-1.933	-2.129	0.642	-3.013	0.002583685	0.035135976
ENSMUSG00000039239	1	186622792	186705989	-	Tgfb2	protein_coding	21808	7.686	61.382	7.986	2.998	34.534	2.492	2.996	0.827	3.013	0.002587406	0.035135976
ENSMUSG00000040569	4	14502430	14621805	-	Slc26a7	protein_coding	208890	4.058	42.859	10.563	3.401	23.458	2.693	3.402	0.894	3.013	0.002585524	0.035135976
ENSMUSG00000103966	1	132102365	132108323	+	Gm37120	TEC	NA	0.812	22.110	27.217	4.766	11.461	3.099	4.765	1.028	3.013	0.002585172	0.035135976
ENSMUSG00000019470	8	3608421	3621316	-	Xab2	protein_coding	67439	835.061	279.126	0.334	-1.581	557.093	-1.498	-1.581	0.497	-3.012	0.002595506	0.035219756
ENSMUSG00000028124	3	122245557	122270732	+	Gclm	protein_coding	14630	859.449	311.192	0.362	-1.466	585.321	-1.399	-1.465	0.464	-3.011	0.002601287	0.035271988
ENSMUSG00000024870	19	5099207	5106996	-	Rab1b	protein_coding	76308	5369.397	2081.442	0.388	-1.367	3725.420	-1.313	-1.367	0.436	-3.010	0.002614236	0.035421245
ENSMUSG00000032591	9	108080436	108085003	+	Mst1	protein_coding	15235	6.924	55.353	7.995	2.999	31.138	2.493	3.001	0.829	3.009	0.002617877	0.035444272
ENSMUSG00000009145	6	83057844	83067318	+	Dqx1	protein_coding	93838	14.210	79.354	5.585	2.481	46.782	2.181	2.482	0.725	3.008	0.002625544	0.035521721
ENSMUSG00000021675	13	95696853	95702739	+	F2rl2	protein_coding	14064	556.143	199.683	0.359	-1.478	377.913	-1.409	-1.478	0.469	-3.007	0.002634386	0.035614941
ENSMUSG00000047264	8	3493138	3497208	+	Zfp358	protein_coding	140482	189.887	45.466	0.239	-2.062	117.676	-1.885	-2.065	0.627	-3.007	0.002637469	0.035630231
ENSMUSG00000044763	16	56032609	56037819	-	Trmt10c	protein_coding	52575	408.292	122.195	0.299	-1.740	265.243	-1.630	-1.740	0.542	-3.007	0.002641079	0.035652608
ENSMUSG00000030761	7	98051060	98119524	-	Myo7a	protein_coding	17921	5.295	47.256	8.925	3.158	26.275	2.574	3.158	0.857	3.005	0.002658189	0.035857067
ENSMUSG00000029513	5	116013586	116024508	-	Prkab1	protein_coding	19079	409.489	129.887	0.317	-1.657	269.688	-1.561	-1.657	0.520	-3.003	0.002669658	0.035985169
ENSMUSG00000006462	2	167691177	167729172	+	A530013C23Rik	lincRNA	NA	0.408	18.883	46.255	5.532	9.646	3.190	5.536	1.062	3.002	0.002678896	0.036083054
ENSMUSG00000030887	7	120658731	120670343	-	Pdzd9	protein_coding	67983	2.845	31.827	11.186	3.484	17.336	2.721	3.484	0.907	3.002	0.002686169	0.036127686
ENSMUSG00000063506	14	33214026	33369934	+	Arhgap22	protein_coding	239027	86.420	11.374	0.132	-2.926	48.897	-2.451	-2.930	0.817	-3.002	0.002685924	0.036127686
ENSMUSG00000024590	18	56707813	56753424	+	Lmnb1	protein_coding	16906	1278.370	394.843	0.309	-1.695	836.606	-1.593	-1.695	0.531	-3.001	0.002689789	0.036149737
ENSMUSG00000021624	13	102693558	102739629	+	Cd180	protein_coding	17079	1770.660	705.978	0.399	-1.327	1238.319	-1.276	-1.327	0.425	-3.000	0.002698065	0.036234277
ENSMUSG00000002204	7	44572380	44586862	+	Napsa	protein_coding	16541	9247.166	3829.755	0.414	-1.272	6538.460	-1.227	-1.272	0.409	-2.999	0.002705623	0.036282388
ENSMUSG00000024095	17	80029487	80062334	-	Hnrnpll	protein_coding	72692	1321.826	469.699	0.355	-1.493	895.762	-1.422	-1.493	0.474	-2.999	0.002704354	0.036282388
ENSMUSG00000108084	6	48860329	48866083	+	Gm7932	lincRNA	NA	0.816	30.637	37.523	5.230	15.727	3.169	5.232	1.057	2.999	0.002709582	0.036308803
ENSMUSG00000027068	2	69380445	69404533	+	Dhrs9	protein_coding	241452	297.127	67.095	0.226	-2.147	182.111	-1.946	-2.148	0.649	-2.997	0.002724279	0.036452208
ENSMUSG00000028965	4	150914562	150946102	+	Tnfrsf9	protein_coding	21942	12.214	73.983	6.057	2.599	43.099	2.255	2.600	0.752	2.997	0.002723553	0.036452208
ENSMUSG00000028532	4	100776675	101029220	+	Cachd1	protein_coding	320508	4.466	48.306	10.817	3.435	26.386	2.701	3.434	0.902	2.996	0.002733467	0.036529493
ENSMUSG00000053329	10	78162067	78169768	-	D10Jhu81e	protein_coding	102641949	515.963	183.583	0.356	-1.491	349.773	-1.420	-1.491	0.474	-2.996	0.002734058	0.036529493
ENSMUSG00000053329	10	78162067	78169768	-	D10Jhu81e	protein_coding	28295	515.963	183.583	0.356	-1.491	349.773	-1.420	-1.491	0.474	-2.996	0.002734058	0.036529493
ENSMUSG00000006728	10	127063534	127067920	+	Cdk4	protein_coding	12567	3267.249	1278.370	0.391	-1.354	2272.809	-1.300	-1.354	0.434	-2.996	0.002736313	0.036532877
ENSMUSG00000020537	11	60454591	60468754	+	Drg2	protein_coding	13495	700.256	259.945	0.371	-1.430	480.101	-1.367	-1.430	0.456	-2.995	0.002747267	0.036652316
ENSMUSG00000098973	9	110281287	110281409	+	Mir6236	miRNA	NA	1607.659	389.973	0.243	-2.044	998.816	-1.868	-2.044	0.624	-2.994	0.002753702	0.036684536
ENSMUSG00000102051	15	75131377	75135128	-	I830127L07Rik	transcribed_unprocessed_pseudogene	NA	47.078	5.080	0.108	-3.212	26.079	-2.597	-3.222	0.867	-2.994	0.00275344	0.036684536
ENSMUSG00000020553	11	89982665	90002894	-	Pctp	protein_coding	18559	367.613	103.956	0.283	-1.822	235.785	-1.695	-1.822	0.567	-2.991	0.002782207	0.037037241
ENSMUSG00000021608	13	73467197	73516422	+	Lpcat1	protein_coding	210992	2921.488	1142.369	0.391	-1.355	2031.929	-1.301	-1.355	0.435	-2.989	0.00279702	0.037207297
ENSMUSG00000032503	9	112065091	112235938	-	Arpp21	protein_coding	74100	19.059	88.451	4.641	2.214	53.755	1.993	2.214	0.667	2.989	0.002801538	0.037240257
ENSMUSG00000007564	17	20945311	20965916	+	Ppp2r1a	protein_coding	51792	2397.179	850.985	0.355	-1.494	1624.082	-1.422	-1.494	0.476	-2.988	0.002807623	0.037256438
ENSMUSG00000015355	1	171682009	171705258	+	Cd48	protein_coding	12506	5327.405	2217.172	0.416	-1.265	3772.288	-1.221	-1.265	0.409	-2.988	0.002809422	0.037256438
ENSMUSG00000027330	2	131186949	131198497	+	Cdc25b	protein_coding	12531	259.232	57.732	0.223	-2.167	158.482	-1.960	-2.169	0.656	-2.988	0.002810921	0.037256438
ENSMUSG00000028111	3	95499256	95509362	+	Ctsk	protein_coding	13038	2.025	28.632	14.142	3.822	15.328	2.845	3.820	0.952	2.988	0.002808407	0.037256438
ENSMUSG00000017466	11	118301069	118355740	-	Timp2	protein_coding	21858	55.726	197.981	3.553	1.829	126.854	1.700	1.829	0.569	2.987	0.002815663	0.037265165
ENSMUSG00000039518	17	35552128	35557180	+	Cdsn	protein_coding	386463	1.212	29.309	24.177	4.596	15.260	3.056	4.594	1.023	2.987	0.002814927	0.037265165
ENSMUSG00000052488	8	72460489	72475233	-	Cherp	protein_coding	27967	747.561	231.035	0.309	-1.694	489.298	-1.591	-1.694	0.533	-2.987	0.002820488	0.03730197
ENSMUSG00000039131	3	152093533	152166230	-	Gipc2	protein_coding	54120	0.408	18.915	46.332	5.534	9.662	3.177	5.538	1.064	2.986	0.002822777	0.037305221
ENSMUSG00000100826	7	59307924	59975759	-	Snhg14	processed_transcript	NA	40.180	143.317	3.567	1.835	91.749	1.705	1.835	0.571	2.986	0.002825417	0.03731309
ENSMUSG00000022969	16	91406164	91425834	+	Il10rb	protein_coding	16155	1270.992	483.585	0.380	-1.394	877.288	-1.335	-1.394	0.447	-2.985	0.002834434	0.037405105
ENSMUSG00000062075	10	80901203	80918245	-	Lmnb2	protein_coding	16907	291.017	96.890	0.333	-1.587	193.954	-1.501	-1.586	0.503	-2.985	0.002838443	0.037430946
ENSMUSG00000036160	2	26888628	26902879	-	Surf6	protein_coding	20935	222.322	70.270	0.316	-1.662	146.296	-1.564	-1.661	0.524	-2.984	0.002844195	0.037432249
ENSMUSG00000036904	18	9212856	9216201	+	Fzd8	protein_coding	14370	0.000	14.316	Inf	Inf	7.158	3.279	8.904	1.099	2.984	0.00284153	0.037432249
ENSMUSG00000101389	19	11375523	11392790	+	Ms4a4a	protein_coding	666907	22.795	0.639	0.028	-5.157	11.717	-3.120	-5.183	1.045	-2.984	0.002844695	0.037432249
ENSMUSG00000031891	8	105518746	105523984	+	Hsd11b2	protein_coding	15484	1.629	34.679	21.291	4.412	18.154	3.017	4.415	1.012	2.983	0.002853141	0.037516331
ENSMUSG00000026974	2	24949792	24962075	+	Zmynd19	protein_coding	67187	314.475	108.998	0.347	-1.529	211.737	-1.452	-1.529	0.487	-2.982	0.002860061	0.03753671
ENSMUSG00000028048	3	89202928	89208966	+	Gba	protein_coding	14466	1337.110	486.235	0.364	-1.459	911.673	-1.392	-1.459	0.467	-2.982	0.002864621	0.03753671
ENSMUSG00000031913	8	107031222	107045755	+	Vps4a	protein_coding	116733	599.112	191.756	0.320	-1.644	395.434	-1.549	-1.644	0.519	-2.982	0.002864986	0.03753671
ENSMUSG00000035757	15	89089084	89100340	+	Selo	protein_coding	223776	275.394	51.406	0.187	-2.421	163.400	-2.137	-2.423	0.717	-2.982	0.002861348	0.03753671
ENSMUSG00000037337	7	28982050	29003279	+	Map4k1	protein_coding	26411	2452.139	865.110	0.353	-1.503	1658.624	-1.430	-1.503	0.480	-2.982	0.002866249	0.03753671
ENSMUSG00000068117	15	82069997	82126811	+	Mei1	protein_coding	74369	3.254	35.274	10.842	3.439	19.264	2.695	3.438	0.904	2.982	0.00286703	0.03753671
ENSMUSG00000037568	1	190947646	190979296	-	Vash2	protein_coding	226841	1.629	27.797	17.065	4.093	14.713	2.928	4.093	0.982	2.981	0.002869258	0.03753895
ENSMUSG00000024795	19	34922358	34975731	+	Kif20b	protein_coding	240641	588.354	218.086	0.371	-1.432	403.220	-1.368	-1.432	0.459	-2.981	0.002873974	0.037546815
ENSMUSG00000109511	7	44816088	44830812	+	Nup62	protein_coding	18226	997.994	328.830	0.329	-1.602	663.412	-1.513	-1.602	0.508	-2.981	0.002873411	0.037546815
ENSMUSG00000107750	6	140620162	140622423	-	Gm44013	TEC	NA	4.462	40.107	8.989	3.168	22.284	2.570	3.169	0.862	2.981	0.002877076	0.037560448
ENSMUSG00000010609	1	180227004	180263438	-	Psen2	protein_coding	19165	983.354	382.652	0.389	-1.362	683.003	-1.307	-1.362	0.439	-2.979	0.002892999	0.037739641
ENSMUSG00000025226	19	46328184	46330446	+	Fbxl15	protein_coding	68431	95.572	21.186	0.222	-2.173	58.379	-1.962	-2.174	0.659	-2.979	0.002894937	0.037739641
ENSMUSG00000040797	6	121372933	121473678	-	Iqsec3	protein_coding	243621	1.621	27.069	16.704	4.062	14.345	2.915	4.062	0.980	2.976	0.002925101	0.038105649
ENSMUSG00000019373	11	59817795	59839838	-	Cops3	protein_coding	26572	759.471	250.140	0.329	-1.602	504.806	-1.514	-1.602	0.509	-2.975	0.002929482	0.0381355
ENSMUSG00000049672	17	69383050	69390750	+	Zbtb14	protein_coding	22666	90.819	16.296	0.179	-2.478	53.558	-2.173	-2.480	0.730	-2.974	0.002936687	0.038202048
ENSMUSG00000063727	15	54250619	54278484	-	Tnfrsf11b	protein_coding	18383	0.408	20.319	49.772	5.637	10.364	3.179	5.641	1.069	2.973	0.002945604	0.038290751
ENSMUSG00000035776	X	71420060	71492849	-	Cd99l2	protein_coding	171486	260.061	85.029	0.327	-1.613	172.545	-1.523	-1.613	0.512	-2.973	0.002953454	0.038343697
ENSMUSG00000042992	6	134639510	134711187	+	Borcs5	protein_coding	67774	187.704	44.605	0.238	-2.073	116.154	-1.888	-2.075	0.635	-2.972	0.002953879	0.038343697
ENSMUSG00000010048	9	107587642	107593385	+	Ifrd2	protein_coding	15983	196.069	54.512	0.278	-1.847	125.290	-1.714	-1.848	0.577	-2.972	0.002958243	0.038373059
ENSMUSG00000031327	X	103356476	103396092	+	Chic1	protein_coding	12212	1.212	27.892	23.008	4.524	14.552	3.029	4.519	1.019	2.971	0.002965128	0.038415086
ENSMUSG00000079037	2	131909928	131938429	+	Prnp	protein_coding	19122	94.785	301.995	3.186	1.672	198.390	1.571	1.672	0.529	2.971	0.002965693	0.038415086
ENSMUSG00000018167	11	98358368	98381112	+	Stard3	protein_coding	59045	926.171	281.910	0.304	-1.716	604.041	-1.608	-1.716	0.541	-2.971	0.002971967	0.038450187
ENSMUSG00000031557	8	25039144	25102376	-	Plekha2	protein_coding	83436	1004.233	279.144	0.278	-1.847	641.688	-1.713	-1.847	0.577	-2.971	0.002972616	0.038450187
ENSMUSG00000028539	4	117926162	117929763	-	Artn	protein_coding	11876	0.816	21.730	26.614	4.734	11.273	3.063	4.738	1.032	2.969	0.002988532	0.038574048
ENSMUSG00000037005	X	48108725	48136981	+	Xpnpep2	protein_coding	170745	2.429	36.052	14.844	3.892	19.240	2.863	3.892	0.964	2.969	0.002988271	0.038574048
ENSMUSG00000068154	2	146221921	146225020	+	Insm1	protein_coding	53626	0.816	21.730	26.614	4.734	11.273	3.063	4.738	1.032	2.969	0.002988532	0.038574048
ENSMUSG00000109226	7	93604840	93608316	-	Gm45039	TEC	NA	0.404	18.181	44.993	5.492	9.293	3.157	5.486	1.063	2.969	0.002990749	0.038575381
ENSMUSG00000002778	7	45872772	45883732	+	Kdelr1	protein_coding	68137	1080.606	394.457	0.365	-1.454	737.531	-1.387	-1.454	0.467	-2.968	0.002999914	0.038642514
ENSMUSG00000029059	4	154895504	154899135	-	Fam213b	protein_coding	66469	47.103	158.626	3.368	1.752	102.865	1.637	1.752	0.551	2.968	0.003000189	0.038642514
ENSMUSG00000051985	1	135953578	136006342	-	Igfn1	protein_coding	226438	3.258	34.224	10.506	3.393	18.741	2.670	3.394	0.900	2.966	0.00301829	0.03884824
ENSMUSG00000003438	7	28305516	28312072	-	Timm50	protein_coding	66525	1327.879	529.576	0.399	-1.326	928.727	-1.275	-1.326	0.430	-2.966	0.003021057	0.038856452
ENSMUSG00000030672	7	127208890	127214298	+	Mylpf	protein_coding	17907	21.908	112.851	5.151	2.365	67.379	2.095	2.366	0.707	2.965	0.003025598	0.038887462
ENSMUSG00000018774	11	69664213	69666153	-	Cd68	protein_coding	12514	5862.142	2249.381	0.384	-1.382	4055.762	-1.324	-1.382	0.447	-2.963	0.003046311	0.039045676
ENSMUSG00000024388	18	31959234	32036961	-	Myo7b	protein_coding	17922	0.812	20.737	25.527	4.674	10.775	3.046	4.673	1.028	2.963	0.003043492	0.039045676
ENSMUSG00000026430	1	131176410	131245258	-	Rassf5	protein_coding	54354	1419.783	457.268	0.322	-1.635	938.526	-1.540	-1.635	0.520	-2.964	0.003040295	0.039045676
ENSMUSG00000039652	19	37021291	37208601	-	Cpeb3	protein_coding	208922	6.899	48.799	7.074	2.822	27.849	2.381	2.823	0.804	2.963	0.003046466	0.039045676
ENSMUSG00000031065	X	20687954	20699880	+	Cdk16	protein_coding	18555	464.503	156.318	0.337	-1.571	310.410	-1.487	-1.572	0.502	-2.962	0.003054684	0.039123534
ENSMUSG00000073608	1	93990509	94017147	+	Gm6086	protein_coding	619597	6.482	48.028	7.409	2.889	27.255	2.417	2.888	0.817	2.959	0.003085427	0.039489574
ENSMUSG00000053907	6	72432799	72439558	-	Mat2a	protein_coding	232087	2435.158	852.945	0.350	-1.513	1644.052	-1.438	-1.513	0.486	-2.958	0.003093548	0.039565764
ENSMUSG00000020135	10	80295977	80318263	+	Apc2	protein_coding	23805	3.249	32.915	10.130	3.341	18.082	2.642	3.341	0.894	2.957	0.00310918	0.039690343
ENSMUSG00000030606	7	79115102	79131018	-	Hapln3	protein_coding	67666	0.408	19.016	46.580	5.542	9.712	3.155	5.548	1.067	2.956	0.003111987	0.039690343
ENSMUSG00000039055	11	94644996	94653964	-	Eme1	protein_coding	268465	100.517	21.793	0.217	-2.205	61.155	-1.982	-2.205	0.670	-2.957	0.003107032	0.039690343
ENSMUSG00000060371	5	130369455	130847412	+	Caln1	protein_coding	140904	1.621	26.494	16.349	4.031	14.057	2.895	4.031	0.979	2.957	0.003110296	0.039690343
ENSMUSG00000025352	10	128882295	128891718	-	Gdf11	protein_coding	14561	11.756	71.364	6.070	2.602	41.560	2.248	2.602	0.761	2.956	0.003119357	0.039690623
ENSMUSG00000032852	2	151842927	151874668	+	Rspo4	protein_coding	228770	0.000	15.208	Inf	Inf	7.604	3.254	8.990	1.101	2.956	0.00311975	0.039690623
ENSMUSG00000040533	4	130944385	130955475	+	Matn1	protein_coding	17180	0.000	14.221	Inf	Inf	7.111	3.251	8.895	1.100	2.956	0.003120708	0.039690623
ENSMUSG00000048387	12	9574442	9581499	+	Osr1	protein_coding	23967	0.000	15.208	Inf	Inf	7.604	3.254	8.990	1.101	2.956	0.00311975	0.039690623
ENSMUSG00000020902	11	68209364	68400823	-	Ntn1	protein_coding	18208	2.037	29.619	14.540	3.862	15.828	2.843	3.863	0.962	2.955	0.003124991	0.039717415
ENSMUSG00000035397	10	80567124	80577321	-	Klf16	protein_coding	118445	275.336	88.388	0.321	-1.639	181.862	-1.543	-1.639	0.522	-2.955	0.003131487	0.039772279
ENSMUSG00000044505	3	94398517	94404501	+	Lingo4	protein_coding	320747	2.029	27.575	13.592	3.765	14.802	2.808	3.763	0.950	2.954	0.003135801	0.039799377
ENSMUSG00000025645	9	109082493	109092489	+	Ccdc51	protein_coding	66658	161.384	39.342	0.244	-2.036	100.363	-1.856	-2.034	0.629	-2.952	0.003153374	0.039994601
ENSMUSG00000038178	11	75531694	75577575	+	Slc43a2	protein_coding	215113	531.278	200.043	0.377	-1.409	365.661	-1.347	-1.409	0.456	-2.952	0.003157707	0.040021744
ENSMUSG00000029096	5	35652023	35679782	-	Htra3	protein_coding	78558	2.041	31.251	15.310	3.936	16.646	2.866	3.939	0.971	2.951	0.003169133	0.040138684
ENSMUSG00000003779	18	34624624	34633265	+	Kif20a	protein_coding	19348	280.530	54.765	0.195	-2.357	167.647	-2.088	-2.358	0.708	-2.949	0.003191346	0.040280257
ENSMUSG00000022898	16	94497783	94526830	-	Dscr3	protein_coding	13185	1122.157	361.573	0.322	-1.634	741.865	-1.538	-1.634	0.522	-2.949	0.003183681	0.040280257
ENSMUSG00000039981	10	7832470	7870397	+	Zc3h12d	protein_coding	237256	201.522	579.519	2.876	1.524	390.521	1.446	1.524	0.490	2.949	0.003189553	0.040280257
ENSMUSG00000052496	15	85814676	85821733	-	Pkdrej	protein_coding	18766	1.633	28.119	17.220	4.106	14.876	2.914	4.109	0.988	2.949	0.003184971	0.040280257
ENSMUSG00000103622	9	92538801	92542869	-	Gm38391	TEC	NA	0.404	18.244	45.149	5.497	9.324	3.142	5.491	1.065	2.949	0.003190893	0.040280257
ENSMUSG00000026726	2	13276338	13491813	-	Cubn	protein_coding	65969	7.294	51.412	7.048	2.817	29.353	2.374	2.816	0.805	2.948	0.003195872	0.04030401
ENSMUSG00000035045	X	95711678	95932637	+	Zc3h12b	protein_coding	547176	8.936	54.486	6.098	2.608	31.711	2.250	2.609	0.763	2.948	0.003197644	0.04030401
ENSMUSG00000063646	5	37028335	37150607	+	Jakmip1	protein_coding	76071	12.593	65.633	5.212	2.382	39.113	2.103	2.381	0.713	2.948	0.003202732	0.04034028
ENSMUSG00000003123	7	25379527	25398710	-	Lipe	protein_coding	16890	832.421	302.090	0.363	-1.462	567.255	-1.393	-1.463	0.473	-2.947	0.003210586	0.040378733
ENSMUSG00000024055	17	32924688	32947402	-	Cyp4f13	protein_coding	170716	261.157	86.914	0.333	-1.587	174.035	-1.500	-1.588	0.509	-2.947	0.003212422	0.040378733
ENSMUSG00000025049	19	47067748	47083479	+	Taf5	protein_coding	226182	217.353	67.069	0.309	-1.696	142.211	-1.591	-1.697	0.540	-2.947	0.003209233	0.040378733
ENSMUSG00000023349	6	123229843	123247021	+	Clec4n	protein_coding	56620	59.593	9.363	0.157	-2.670	34.478	-2.286	-2.671	0.776	-2.946	0.003220369	0.040450762
ENSMUSG00000022553	15	76351294	76354380	+	Maf1	protein_coding	68877	2194.716	779.771	0.355	-1.493	1487.244	-1.419	-1.493	0.482	-2.945	0.003229751	0.040540711
ENSMUSG00000022385	15	85859707	85876572	+	Gtse1	protein_coding	29870	217.760	44.409	0.204	-2.294	131.085	-2.044	-2.296	0.694	-2.944	0.003237731	0.040585045
ENSMUSG00000041926	1	135262712	135284084	-	Rnpep	protein_coding	215615	1577.773	552.457	0.350	-1.514	1065.115	-1.437	-1.514	0.488	-2.944	0.003237038	0.040585045
ENSMUSG00000019066	9	21907491	21918192	-	Rab3d	protein_coding	19340	310.604	87.775	0.283	-1.823	199.189	-1.692	-1.824	0.575	-2.941	0.003266936	0.040923025
ENSMUSG00000106963	5	151007446	151009301	-	Gm43297	processed_pseudogene	NA	0.816	24.121	29.543	4.885	12.469	3.070	4.887	1.045	2.939	0.003291587	0.041203534
ENSMUSG00000030814	7	127661456	127708933	-	Bcl7c	protein_coding	12055	477.409	176.301	0.369	-1.437	326.855	-1.371	-1.437	0.466	-2.939	0.003294527	0.041212075
ENSMUSG00000021294	12	112146208	112181747	+	Kif26a	protein_coding	668303	1.221	22.913	18.772	4.231	12.067	2.937	4.232	1.000	2.938	0.003299391	0.041244646
ENSMUSG00000097685	7	79916937	79920641	+	Gm26646	antisense	NA	0.808	23.267	28.790	4.847	12.038	3.062	4.845	1.042	2.938	0.003303888	0.041272596
ENSMUSG00000043773	9	121938135	121947014	+	1700048O20Rik	protein_coding	NA	7.703	50.938	6.613	2.725	29.320	2.318	2.725	0.789	2.937	0.003309215	0.041310865
ENSMUSG00000008429	9	25108130	25151781	-	Herpud2	protein_coding	80517	856.502	275.855	0.322	-1.635	566.178	-1.539	-1.635	0.524	-2.936	0.003320278	0.041392343
ENSMUSG00000105674	3	41005515	41006437	-	Gm42437	TEC	NA	3.645	41.006	11.249	3.492	22.325	2.701	3.492	0.920	2.937	0.00331935	0.041392343
ENSMUSG00000030088	6	90486427	90600203	+	Aldh1l1	protein_coding	107747	4.066	36.173	8.897	3.153	20.119	2.547	3.154	0.868	2.935	0.003332808	0.041520189
ENSMUSG00000006784	11	100545607	100572568	+	Ttc25	protein_coding	74407	11.798	64.102	5.433	2.442	37.950	2.141	2.442	0.730	2.934	0.003349188	0.041610636
ENSMUSG00000024857	19	4081578	4087340	+	Cabp2	protein_coding	29866	0.404	18.276	45.228	5.499	9.340	3.130	5.493	1.067	2.934	0.003347421	0.041610636
ENSMUSG00000042439	18	65580230	65689443	+	Zfp532	protein_coding	328977	4.878	39.658	8.130	3.023	22.268	2.482	3.024	0.846	2.934	0.003346829	0.041610636
ENSMUSG00000095186	9	3023547	3025218	+	Gm10718	protein_coding	NA	9.740	56.498	5.801	2.536	33.119	2.202	2.536	0.750	2.934	0.003342967	0.041610636
ENSMUSG00000066026	4	144892827	144928209	+	Dhrs3	protein_coding	20148	176.307	50.836	0.288	-1.794	113.572	-1.669	-1.796	0.569	-2.933	0.00335571	0.041663305
ENSMUSG00000038418	18	34859823	34864984	+	Egr1	protein_coding	13653	6052.300	2229.150	0.368	-1.441	4140.725	-1.374	-1.441	0.469	-2.931	0.00337843	0.041907231
ENSMUSG00000060924	8	15892537	17535586	-	Csmd1	protein_coding	94109	4.874	39.431	8.090	3.016	22.152	2.477	3.016	0.845	2.931	0.003379949	0.041907231
ENSMUSG00000021902	14	31237696	31251218	-	Phf7	protein_coding	71838	173.224	46.522	0.269	-1.897	109.873	-1.750	-1.898	0.597	-2.929	0.003395958	0.042076097
ENSMUSG00000031292	X	160771923	160994704	-	Cdkl5	protein_coding	382253	13.418	75.615	5.635	2.494	44.517	2.175	2.496	0.743	2.929	0.003398179	0.042076097
ENSMUSG00000021585	13	74694286	74807921	-	Cast	protein_coding	12380	652.660	218.434	0.335	-1.579	435.547	-1.492	-1.579	0.509	-2.929	0.003401398	0.042087396
ENSMUSG00000047423	19	5425157	5427313	+	AI837181	protein_coding	107242	508.396	181.736	0.357	-1.484	345.066	-1.411	-1.484	0.482	-2.928	0.003412766	0.042199452
ENSMUSG00000038416	8	13757676	13781938	+	Cdc16	protein_coding	69957	561.341	165.990	0.296	-1.758	363.665	-1.638	-1.757	0.560	-2.927	0.003420851	0.042270783
ENSMUSG00000023915	17	43016555	43089188	+	Tnfrsf21	protein_coding	94185	200.593	763.144	3.804	1.928	481.869	1.773	1.928	0.606	2.926	0.003429014	0.042335992
ENSMUSG00000038145	9	122117283	122169702	+	Snrk	protein_coding	20623	322.031	107.556	0.334	-1.582	214.794	-1.494	-1.583	0.511	-2.926	0.003430767	0.042335992
ENSMUSG00000022560	15	76538943	76542130	+	Slc52a2	protein_coding	52710	286.351	82.435	0.288	-1.796	184.393	-1.670	-1.798	0.571	-2.925	0.003444286	0.042462956
ENSMUSG00000085111	10	85927681	85946206	+	Ascl4	protein_coding	67341	0.404	18.985	46.981	5.554	9.694	3.129	5.551	1.070	2.925	0.003445709	0.042462956
ENSMUSG00000087606	5	140101199	140107591	+	Gm16121	antisense	NA	0.408	20.351	49.850	5.640	10.380	3.138	5.643	1.073	2.924	0.003456765	0.042570461
ENSMUSG00000037649	17	34135182	34139101	+	H2-DMa	protein_coding	14998	26122.720	10367.406	0.397	-1.333	18245.063	-1.280	-1.333	0.438	-2.923	0.003465714	0.042594438
ENSMUSG00000067825	6	121183667	121198837	+	Pex26	protein_coding	74043	170.766	50.362	0.295	-1.762	110.564	-1.641	-1.761	0.561	-2.923	0.003464921	0.042594438
ENSMUSG00000084788	13	24336270	24337343	-	Gm11342	lincRNA	NA	0.000	14.537	Inf	Inf	7.269	3.220	8.925	1.102	2.923	0.003462671	0.042594438
ENSMUSG00000028923	4	141066512	141078357	-	Necap2	protein_coding	66147	2445.652	954.707	0.390	-1.357	1700.179	-1.301	-1.357	0.445	-2.922	0.003473271	0.042658597
ENSMUSG00000004105	2	33216069	33247717	+	Angptl2	protein_coding	26360	4.062	37.008	9.111	3.188	20.535	2.560	3.189	0.876	2.921	0.003486256	0.042724332
ENSMUSG00000030317	6	115241892	115252205	-	Timp4	protein_coding	110595	0.816	21.154	25.909	4.695	10.985	3.023	4.699	1.035	2.921	0.00348572	0.042724332
ENSMUSG00000033327	17	34670535	34719815	+	Tnxb	protein_coding	81877	2.445	30.903	12.637	3.660	16.674	2.757	3.662	0.944	2.921	0.003487987	0.042724332
ENSMUSG00000085786	6	128951204	128975029	-	Gm15987	antisense	NA	56.781	6.997	0.123	-3.021	31.889	-2.479	-3.030	0.849	-2.921	0.003485187	0.042724332
ENSMUSG00000037152	3	51404677	51408988	-	Ndufc1	protein_coding	66377	927.417	3728.618	4.020	2.007	2328.017	1.833	2.007	0.627	2.921	0.003491971	0.042744436
ENSMUSG00000024737	19	10839727	10859362	+	Slc15a3	protein_coding	65221	140.006	39.177	0.280	-1.837	89.592	-1.701	-1.837	0.583	-2.919	0.003513126	0.042974569
ENSMUSG00000022967	16	91485238	91507441	+	Ifnar1	protein_coding	15975	1375.832	524.660	0.381	-1.391	950.246	-1.330	-1.391	0.456	-2.918	0.00352234	0.043058426
ENSMUSG00000037916	19	4007497	4012806	-	Ndufv1	protein_coding	17995	860.992	281.118	0.327	-1.615	571.055	-1.521	-1.615	0.521	-2.917	0.00352891	0.04308127
ENSMUSG00000055485	2	157015799	157079254	-	Soga1	protein_coding	320706	218.410	66.272	0.303	-1.721	142.341	-1.608	-1.721	0.551	-2.917	0.00352893	0.04308127
ENSMUSG00000029544	5	115168689	115194381	-	Cabp1	protein_coding	29867	0.000	14.158	Inf	Inf	7.079	3.213	8.889	1.102	2.917	0.003535362	0.043130943
ENSMUSG00000023159	7	17203477	17215760	+	Psg29	protein_coding	114872	0.404	18.308	45.306	5.502	9.356	3.115	5.495	1.069	2.915	0.003553584	0.043324284
ENSMUSG00000025423	18	77065208	77155708	+	Pias2	protein_coding	17344	333.195	101.097	0.303	-1.721	217.146	-1.608	-1.721	0.552	-2.913	0.003582477	0.043647385
ENSMUSG00000028031	3	132085292	132180304	+	Dkk2	protein_coding	56811	0.408	18.308	44.845	5.487	9.358	3.112	5.491	1.069	2.913	0.003585368	0.043653467
ENSMUSG00000022463	15	82147266	82205376	+	Srebf2	protein_coding	20788	3758.782	1531.235	0.407	-1.296	2645.009	-1.246	-1.296	0.428	-2.912	0.003595097	0.043742744
ENSMUSG00000039983	2	119017779	119029393	-	Ccdc32	protein_coding	269336	266.205	88.799	0.334	-1.584	177.502	-1.495	-1.584	0.514	-2.911	0.003599945	0.043745402
ENSMUSG00000063434	19	48206025	48805505	+	Sorcs3	protein_coding	66673	2.837	33.750	11.896	3.572	18.293	2.721	3.573	0.935	2.911	0.003600109	0.043745402
ENSMUSG00000021536	13	68620043	68999541	-	Adcy2	protein_coding	210044	1.629	26.430	16.226	4.020	14.030	2.868	4.023	0.985	2.910	0.003609267	0.043798355
ENSMUSG00000029245	5	84054761	84417382	-	Epha5	protein_coding	13839	4.066	37.096	9.124	3.190	20.581	2.556	3.189	0.878	2.911	0.003607424	0.043798355
ENSMUSG00000023345	9	106281061	106350521	+	Poc1a	protein_coding	70235	153.394	36.552	0.238	-2.069	94.973	-1.879	-2.071	0.646	-2.909	0.003623017	0.043936003
ENSMUSG00000009487	7	46240987	46311434	+	Otog	protein_coding	18419	2.041	30.644	15.012	3.908	16.342	2.835	3.910	0.975	2.908	0.003637332	0.044080305
ENSMUSG00000001034	11	61488812	61494406	-	Mapk7	protein_coding	23939	689.220	241.030	0.350	-1.516	465.125	-1.437	-1.516	0.494	-2.907	0.003647867	0.044149349
ENSMUSG00000031450	8	13405081	13421951	+	Grk1	protein_coding	24013	1.225	24.349	19.881	4.313	12.787	2.940	4.317	1.011	2.907	0.003647479	0.044149349
ENSMUSG00000031665	8	89027235	89044162	-	Sall1	protein_coding	58198	0.404	17.865	44.210	5.466	9.134	3.104	5.462	1.068	2.906	0.00365807	0.044179134
ENSMUSG00000036985	X	48171969	48208878	-	Zdhhc9	protein_coding	208884	706.467	259.382	0.367	-1.446	482.924	-1.377	-1.445	0.474	-2.906	0.003655356	0.044179134
ENSMUSG00000062101	17	55938381	55949500	-	Zfp119b	protein_coding	240120	85.145	13.519	0.159	-2.655	49.332	-2.266	-2.651	0.780	-2.906	0.00366001	0.044179134
ENSMUSG00000078517	4	139352587	139378730	+	Emc1	protein_coding	230866	201.325	42.176	0.209	-2.255	121.751	-2.011	-2.256	0.692	-2.906	0.003656114	0.044179134
ENSMUSG00000014599	3	107741048	107760469	-	Csf1	protein_coding	12977	16.684	90.292	5.412	2.436	53.488	2.132	2.436	0.734	2.906	0.003662997	0.044185956
ENSMUSG00000103261	3	84058968	84063452	-	Gm36981	TEC	NA	4.870	39.051	8.019	3.003	21.960	2.463	3.004	0.848	2.905	0.003676837	0.044323614
ENSMUSG00000051495	8	126588296	126593986	-	Irf2bp2	protein_coding	270110	1448.021	513.450	0.355	-1.496	980.735	-1.420	-1.496	0.489	-2.904	0.003683636	0.044376266
ENSMUSG00000001334	4	129136999	129144593	+	Fndc5	protein_coding	384061	43.462	148.903	3.426	1.777	96.183	1.651	1.776	0.569	2.903	0.003700847	0.044487345
ENSMUSG00000002845	16	38558698	38592162	+	Tmem39a	protein_coding	67846	401.491	998.806	2.488	1.315	700.149	1.263	1.315	0.435	2.902	0.003703752	0.044487345
ENSMUSG00000026605	1	189640606	189688086	-	Cenpf	protein_coding	108000	776.190	297.212	0.383	-1.385	536.701	-1.324	-1.385	0.456	-2.902	0.003705044	0.044487345
ENSMUSG00000036820	17	24155833	24163766	-	Amdhd2	protein_coding	245847	432.759	151.181	0.349	-1.517	291.970	-1.438	-1.517	0.495	-2.903	0.003698014	0.044487345
ENSMUSG00000070427	7	102014885	102018690	-	Il18bp	protein_coding	16068	15.022	75.439	5.022	2.328	45.230	2.059	2.327	0.709	2.903	0.003699192	0.044487345
ENSMUSG00000020973	12	69189087	69198429	-	Dnaaf2	protein_coding	109065	318.420	97.453	0.306	-1.708	207.937	-1.597	-1.709	0.551	-2.900	0.003734405	0.044810409
ENSMUSG00000031779	8	94745590	94751699	+	Ccl22	protein_coding	20299	288.980	740.411	2.562	1.357	514.695	1.300	1.357	0.448	2.899	0.003739634	0.044843664
ENSMUSG00000047534	12	65132734	65172604	-	Mis18bp1	protein_coding	217653	570.819	212.721	0.373	-1.424	391.770	-1.358	-1.424	0.468	-2.899	0.00374353	0.044860909
ENSMUSG00000026172	1	74588289	74592443	+	Bcs1l	protein_coding	66821	178.360	48.002	0.269	-1.894	113.181	-1.742	-1.892	0.601	-2.898	0.003754278	0.044960183
ENSMUSG00000049339	1	75142778	75147913	+	Fam134a	protein_coding	227298	929.350	312.977	0.337	-1.570	621.164	-1.483	-1.570	0.512	-2.897	0.003766372	0.045075446
ENSMUSG00000035206	10	80855275	80868705	+	Sppl2b	protein_coding	73218	293.383	91.235	0.311	-1.685	192.309	-1.577	-1.685	0.544	-2.897	0.00377186	0.045111542
ENSMUSG00000022960	16	91677268	91688765	-	Donson	protein_coding	60364	250.937	80.879	0.322	-1.633	165.908	-1.535	-1.633	0.530	-2.895	0.003790297	0.045116048
ENSMUSG00000026698	1	161969186	161973435	+	Pigc	protein_coding	67292	424.315	146.759	0.346	-1.532	285.537	-1.450	-1.532	0.501	-2.895	0.003787646	0.045116048
ENSMUSG00000028878	4	132899213	132922558	-	Fam76a	protein_coding	230789	408.943	146.828	0.359	-1.478	277.886	-1.404	-1.478	0.485	-2.896	0.003777991	0.045116048
ENSMUSG00000029270	5	107908053	107987085	-	Fam69a	protein_coding	67266	1842.956	692.920	0.376	-1.411	1267.938	-1.347	-1.411	0.465	-2.896	0.003782818	0.045116048
ENSMUSG00000029338	5	97882783	98031043	-	Antxr2	protein_coding	71914	1179.845	400.643	0.340	-1.558	790.244	-1.472	-1.558	0.508	-2.895	0.003792012	0.045116048
ENSMUSG00000041079	16	87433407	87440573	-	Rwdd2b	protein_coding	53858	122.767	32.946	0.268	-1.898	77.857	-1.746	-1.897	0.603	-2.895	0.00379017	0.045116048
ENSMUSG00000046182	7	125878420	126082411	-	Gsg1l	protein_coding	269994	0.816	21.376	26.180	4.710	11.096	3.008	4.713	1.039	2.896	0.003780466	0.045116048
ENSMUSG00000097418	16	84703167	84715245	+	Mir155hg	lincRNA	NA	4.474	39.405	8.807	3.139	21.940	2.528	3.140	0.873	2.896	0.003778603	0.045116048
ENSMUSG00000109876	8	83082258	83086957	-	RP23-72K19.2	antisense	NA	2.429	33.655	13.857	3.793	18.042	2.791	3.792	0.965	2.894	0.003804904	0.045239939
ENSMUSG00000022034	14	65819038	65833994	-	Esco2	protein_coding	71988	488.936	162.188	0.332	-1.592	325.562	-1.500	-1.591	0.518	-2.894	0.003809148	0.045260912
ENSMUSG00000076498	6	41546730	41548352	+	Trbc2	TR_C_gene	NA	0.000	13.835	Inf	Inf	6.918	3.189	8.854	1.102	2.893	0.003814671	0.04526759
ENSMUSG00000102963	9	102172738	102177104	+	Gm37945	TEC	NA	0.000	13.835	Inf	Inf	6.918	3.189	8.854	1.102	2.893	0.003814671	0.04526759
ENSMUSG00000079593	X	53577087	53608979	-	Gm14597	protein_coding	NA	467.034	153.040	0.328	-1.610	310.037	-1.515	-1.609	0.524	-2.892	0.003823683	0.045345053
ENSMUSG00000003200	17	56016753	56036637	-	Sh3gl1	protein_coding	20405	1391.932	491.600	0.353	-1.502	941.766	-1.424	-1.502	0.493	-2.891	0.003841159	0.045493182
ENSMUSG00000071379	12	17690814	17791926	+	Hpcal1	protein_coding	53602	1433.112	595.038	0.415	-1.268	1014.075	-1.221	-1.268	0.422	-2.891	0.003839806	0.045493182
ENSMUSG00000060279	7	44900373	44929496	-	Ap2a1	protein_coding	11771	339.540	102.223	0.301	-1.732	220.881	-1.615	-1.732	0.559	-2.890	0.003848204	0.045517548
ENSMUSG00000089829	1	165781075	165789367	+	Gm16565	processed_transcript	NA	4.482	39.753	8.869	3.149	22.118	2.531	3.150	0.876	2.890	0.003847495	0.045517548
ENSMUSG00000000743	8	123204264	123212763	-	Chmp1a	protein_coding	234852	1354.672	460.842	0.340	-1.556	907.757	-1.470	-1.555	0.509	-2.890	0.003854871	0.045528258
ENSMUSG00000004360	10	29211643	29230779	+	9330159F19Rik	protein_coding	212448	0.408	18.339	44.922	5.489	9.374	3.094	5.493	1.071	2.890	0.003858542	0.045528258
ENSMUSG00000031828	8	119862305	119876988	+	Klhl36	protein_coding	234796	267.001	89.223	0.334	-1.581	178.112	-1.491	-1.581	0.516	-2.889	0.003859088	0.045528258
ENSMUSG00000073940	7	103812524	103813996	-	Hbb-bt	protein_coding	101488143	0.000	14.126	Inf	Inf	7.063	3.186	8.886	1.103	2.890	0.003857986	0.045528258
ENSMUSG00000073940	7	103812524	103813996	-	Hbb-bt	protein_coding	15129	0.000	14.126	Inf	Inf	7.063	3.186	8.886	1.103	2.890	0.003857986	0.045528258
ENSMUSG00000073940	7	103812524	103813996	-	Hbb-bt	protein_coding	15130	0.000	14.126	Inf	Inf	7.063	3.186	8.886	1.103	2.890	0.003857986	0.045528258
ENSMUSG00000042807	1	53806876	54195168	-	Hecw2	protein_coding	329152	4.062	35.723	8.795	3.137	19.893	2.523	3.136	0.873	2.889	0.003862713	0.04554159
ENSMUSG00000026248	1	79776018	79781445	+	Mrpl44	protein_coding	69163	374.639	126.756	0.338	-1.563	250.697	-1.477	-1.564	0.511	-2.888	0.00387438	0.045649654
ENSMUSG00000036992	2	148672601	148676027	+	Nxt1	protein_coding	56488	959.936	384.006	0.400	-1.322	671.971	-1.268	-1.322	0.439	-2.888	0.003876922	0.045650133
ENSMUSG00000086370	X	103560907	103623754	-	Ftx	lincRNA	NA	92.694	21.825	0.235	-2.086	57.259	-1.887	-2.087	0.654	-2.887	0.0038939	0.045820483
ENSMUSG00000019027	14	31260375	31323896	-	Dnah1	protein_coding	110084	5.282	40.265	7.623	2.930	22.774	2.419	2.931	0.838	2.886	0.003896755	0.045824528
ENSMUSG00000040329	3	7569994	7613760	-	Il7	protein_coding	16196	2.445	31.536	12.896	3.689	16.990	2.751	3.690	0.953	2.886	0.003901074	0.045845782
ENSMUSG00000033159	1	75134554	75142711	-	Cnppd1	protein_coding	69171	1671.516	657.495	0.393	-1.346	1164.505	-1.289	-1.346	0.447	-2.885	0.003911038	0.045933303
ENSMUSG00000026589	1	157506728	157568425	+	Sec16b	protein_coding	89867	2.433	30.289	12.450	3.638	16.361	2.731	3.636	0.947	2.884	0.003922167	0.046034386
ENSMUSG00000001768	2	145784734	145887616	+	Rin2	protein_coding	74030	115.098	28.474	0.247	-2.015	71.786	-1.833	-2.014	0.636	-2.883	0.003943365	0.046223735
ENSMUSG00000038453	11	97509340	97576186	-	Srcin1	protein_coding	56013	3.658	35.666	9.751	3.286	19.662	2.591	3.287	0.899	2.883	0.003943365	0.046223735
ENSMUSG00000019731	8	72480641	72492614	-	Slc35e1	protein_coding	270066	1125.419	407.128	0.362	-1.467	766.273	-1.394	-1.467	0.484	-2.882	0.003948948	0.046229799
ENSMUSG00000029910	6	66535390	66547220	+	Mad2l1	protein_coding	56150	999.517	398.316	0.399	-1.327	698.916	-1.273	-1.327	0.442	-2.882	0.003948425	0.046229799
ENSMUSG00000096910	17	33289649	33303196	+	Zfp955b	protein_coding	100043468	24.412	1.246	0.051	-4.292	12.829	-2.902	-4.292	1.008	-2.880	0.003978619	0.046547289
ENSMUSG00000021185	12	100779057	100896981	+	9030617O03Rik	protein_coding	217830	780.789	292.316	0.374	-1.417	536.553	-1.351	-1.418	0.469	-2.880	0.003982491	0.046562739
ENSMUSG00000021504	13	55599896	55610443	+	B4galt7	protein_coding	218271	186.441	50.583	0.271	-1.882	118.512	-1.733	-1.882	0.602	-2.878	0.00400234	0.046705056
ENSMUSG00000029233	5	76140271	76155504	+	Srd5a3	protein_coding	57357	690.580	247.470	0.358	-1.481	469.025	-1.406	-1.481	0.488	-2.878	0.004001124	0.046705056
ENSMUSG00000053192	3	95219135	95232171	-	Mllt11	protein_coding	56772	110.861	29.334	0.265	-1.918	70.098	-1.760	-1.919	0.612	-2.878	0.00399913	0.046705056
ENSMUSG00000026749	2	38511643	38594606	+	Nek6	protein_coding	59126	3902.631	1365.218	0.350	-1.515	2633.925	-1.435	-1.515	0.499	-2.877	0.004010461	0.046715903
ENSMUSG00000031453	8	13566948	13677603	-	Rasa3	protein_coding	19414	1301.369	514.234	0.395	-1.340	907.802	-1.283	-1.339	0.446	-2.878	0.004006885	0.046715903
ENSMUSG00000067212	17	36029773	36032855	-	H2-T23	protein_coding	15040	5435.552	2095.249	0.385	-1.375	3765.400	-1.315	-1.375	0.457	-2.877	0.004010948	0.046715903
ENSMUSG00000053080	19	7417625	7425904	+	2700081O15Rik	protein_coding	108899	3.237	36.305	11.216	3.488	19.771	2.673	3.487	0.929	2.877	0.004015911	0.046743866
ENSMUSG00000047649	7	19356014	19359483	-	Cd3eap	protein_coding	70333	497.210	188.637	0.379	-1.398	342.924	-1.334	-1.398	0.464	-2.876	0.004030654	0.046869528
ENSMUSG00000101564	1	148975522	148979494	+	Gm5703	processed_pseudogene	NA	2.841	40.158	14.135	3.821	21.500	2.793	3.819	0.971	2.876	0.004031843	0.046869528
ENSMUSG00000057788	8	70292866	70302489	-	Ddx49	protein_coding	234374	246.762	59.940	0.243	-2.042	153.351	-1.854	-2.043	0.645	-2.874	0.004054416	0.047101934
ENSMUSG00000078440	10	81384428	81391560	+	Dohh	protein_coding	102115	559.629	181.167	0.324	-1.627	370.398	-1.529	-1.628	0.532	-2.873	0.004061159	0.047150264
ENSMUSG00000020628	12	28690629	28750453	-	Trappc12	protein_coding	217449	534.013	176.580	0.331	-1.597	355.296	-1.503	-1.597	0.523	-2.873	0.004069625	0.047188512
ENSMUSG00000030774	7	97788541	97912381	+	Pak1	protein_coding	18479	5867.282	2187.189	0.373	-1.424	4027.235	-1.356	-1.424	0.472	-2.873	0.004069253	0.047188512
ENSMUSG00000028933	5	25689812	25705825	-	Xrcc2	protein_coding	57434	62.654	10.672	0.170	-2.554	36.663	-2.200	-2.557	0.766	-2.872	0.004072447	0.047191252
ENSMUSG00000028214	4	11704457	11714752	+	Gem	protein_coding	14579	6.086	44.422	7.299	2.868	25.254	2.382	2.868	0.829	2.872	0.004078994	0.047235243
ENSMUSG00000040265	1	161982453	162478034	-	Dnm3	protein_coding	103967	7.732	50.805	6.571	2.716	29.268	2.297	2.716	0.800	2.872	0.004081419	0.047235243
ENSMUSG00000038011	5	124725085	124834308	+	Dnah10	protein_coding	56087	9.352	55.885	5.976	2.579	32.619	2.215	2.579	0.771	2.871	0.004085956	0.047257788
ENSMUSG00000019214	17	25718926	25727419	-	Chtf18	protein_coding	214901	164.558	36.521	0.222	-2.172	100.539	-1.947	-2.174	0.678	-2.871	0.004091765	0.047265065
ENSMUSG00000091519	18	76856405	76900342	+	Skor2	protein_coding	664805	0.000	13.582	Inf	Inf	6.791	3.167	8.829	1.103	2.871	0.004090955	0.047265065
ENSMUSG00000020897	11	69045647	69051664	+	Aurkb	protein_coding	20877	1199.101	427.206	0.356	-1.489	813.153	-1.412	-1.489	0.492	-2.870	0.004100598	0.047337141
ENSMUSG00000022186	15	4026383	4155344	+	Oxct1	protein_coding	67041	2988.470	1167.673	0.391	-1.356	2078.071	-1.297	-1.356	0.452	-2.870	0.004111103	0.047380726
ENSMUSG00000022263	15	27730652	28025848	-	Trio	protein_coding	223435	133.116	367.077	2.758	1.463	250.096	1.391	1.463	0.485	2.870	0.004109208	0.047380726
ENSMUSG00000025480	7	140777229	140787852	-	Syce1	protein_coding	74075	1.629	29.277	17.974	4.168	15.453	2.886	4.171	1.006	2.869	0.004112162	0.047380726
ENSMUSG00000003154	6	122819914	122845366	+	Foxj2	protein_coding	60611	360.491	129.678	0.360	-1.475	245.084	-1.400	-1.475	0.488	-2.867	0.004145565	0.047735457
ENSMUSG00000035781	10	79910053	79917006	-	R3hdm4	protein_coding	109284	1798.800	743.422	0.413	-1.275	1271.111	-1.226	-1.275	0.428	-2.866	0.004154203	0.04780477
ENSMUSG00000021918	14	30951486	30987439	+	Nek4	protein_coding	23955	75.651	15.594	0.206	-2.278	45.623	-2.019	-2.279	0.705	-2.866	0.004160248	0.047844162
ENSMUSG00000004880	1	181815335	181843046	-	Lbr	protein_coding	98386	1903.427	525.962	0.276	-1.856	1214.695	-1.710	-1.855	0.597	-2.863	0.004194731	0.048210347
ENSMUSG00000020570	12	32953891	32979050	+	Sypl	protein_coding	19027	937.062	356.582	0.381	-1.394	646.822	-1.330	-1.394	0.465	-2.863	0.004198694	0.048225523
ENSMUSG00000022177	14	54541785	54554361	-	Haus4	protein_coding	219072	510.164	152.572	0.299	-1.741	331.368	-1.620	-1.741	0.566	-2.862	0.004208673	0.048309742
ENSMUSG00000062526	18	67225530	67245830	-	Mppe1	protein_coding	225651	469.675	134.429	0.286	-1.805	302.052	-1.671	-1.805	0.584	-2.862	0.004214317	0.048344117
ENSMUSG00000010663	19	10182888	10196870	+	Fads1	protein_coding	76267	658.726	228.011	0.346	-1.531	443.368	-1.447	-1.530	0.506	-2.860	0.004241806	0.048598372
ENSMUSG00000035936	13	24907579	24937661	-	Aldh5a1	protein_coding	214579	2.445	32.269	13.196	3.722	17.357	2.750	3.722	0.962	2.860	0.004239441	0.048598372
ENSMUSG00000022064	14	99099433	99254493	+	Pibf1	protein_coding	52023	154.094	44.991	0.292	-1.776	99.543	-1.648	-1.777	0.577	-2.858	0.004263526	0.048796924
ENSMUSG00000103818	1	153283850	153287190	-	Gm38009	TEC	NA	1.225	24.096	19.674	4.298	12.660	2.906	4.302	1.017	2.858	0.004264484	0.048796924
ENSMUSG00000002409	7	28179469	28187294	+	Dyrk1b	protein_coding	13549	221.564	51.374	0.232	-2.109	136.469	-1.901	-2.111	0.665	-2.857	0.004273213	0.048835577
ENSMUSG00000059119	7	143513579	143549106	-	Nap1l4	protein_coding	17955	1450.645	524.147	0.361	-1.469	987.396	-1.394	-1.469	0.488	-2.857	0.004271573	0.048835577
ENSMUSG00000002963	7	44857139	44862992	+	Pnkp	protein_coding	59047	594.239	209.805	0.353	-1.502	402.022	-1.423	-1.502	0.498	-2.856	0.004286389	0.048883365
ENSMUSG00000015714	3	95314791	95323599	+	Cers2	protein_coding	76893	2019.444	787.775	0.390	-1.358	1403.610	-1.299	-1.358	0.455	-2.856	0.004290787	0.048883365
ENSMUSG00000025217	19	45363734	45533341	+	Btrc	protein_coding	12234	136.285	36.267	0.266	-1.910	86.276	-1.752	-1.911	0.613	-2.856	0.004289627	0.048883365
ENSMUSG00000026047	1	44106546	44118808	-	Kdelc1	protein_coding	72050	193.790	45.466	0.235	-2.092	119.628	-1.888	-2.094	0.661	-2.856	0.004283796	0.048883365
ENSMUSG00000094626	6	120488939	120493807	-	Cecr6	protein_coding	94047	1.225	23.679	19.333	4.273	12.452	2.898	4.276	1.015	2.856	0.004290738	0.048883365
ENSMUSG00000022771	16	17086555	17111257	-	Ppil2	protein_coding	66053	1023.830	349.750	0.342	-1.550	686.790	-1.463	-1.550	0.512	-2.855	0.004300759	0.048966404
ENSMUSG00000023074	X	53344598	53370502	-	Mospd1	protein_coding	70380	1507.899	538.583	0.357	-1.485	1023.241	-1.408	-1.485	0.493	-2.855	0.004307777	0.048985193
ENSMUSG00000026074	1	39900913	40026310	+	Map4k4	protein_coding	26921	671.648	1735.844	2.584	1.370	1203.746	1.309	1.370	0.459	2.855	0.004306242	0.048985193
ENSMUSG00000039994	10	128232065	128252941	+	Timeless	protein_coding	21853	531.640	201.770	0.380	-1.398	366.705	-1.333	-1.397	0.467	-2.854	0.00431449	0.049030978
ENSMUSG00000038069	8	47709344	47713931	-	Cdkn2aip	protein_coding	70925	248.874	65.152	0.262	-1.934	157.013	-1.770	-1.934	0.620	-2.853	0.004325326	0.049092993
ENSMUSG00000047832	12	112820237	112829389	-	Cdca4	protein_coding	71963	889.796	324.414	0.365	-1.456	607.105	-1.383	-1.456	0.485	-2.854	0.00432363	0.049092993
ENSMUSG00000026640	1	194618218	194816869	+	Plxna2	protein_coding	18845	4.857	41.284	8.499	3.087	23.071	2.488	3.086	0.872	2.853	0.004329687	0.049111943
ENSMUSG00000099354	6	83761756	83762865	-	1700124L16Rik	antisense	NA	2.441	29.530	12.097	3.597	15.986	2.702	3.599	0.947	2.852	0.004346778	0.049275185
ENSMUSG00000025413	4	106662256	106678944	-	Ttc4	protein_coding	72354	401.345	139.332	0.347	-1.526	270.338	-1.442	-1.526	0.506	-2.851	0.004351596	0.049299179
ENSMUSG00000019726	13	13590409	13777440	+	Lyst	protein_coding	17101	552.998	202.865	0.367	-1.447	377.931	-1.375	-1.446	0.482	-2.850	0.004366252	0.049331958
ENSMUSG00000022109	14	73510049	73518545	+	Med4	protein_coding	67381	270.583	85.769	0.317	-1.658	178.176	-1.551	-1.657	0.544	-2.850	0.004373574	0.049331958
ENSMUSG00000028804	4	127987857	128567656	+	Csmd2	protein_coding	NA	6.924	47.869	6.914	2.790	27.397	2.333	2.791	0.819	2.850	0.004374245	0.049331958
ENSMUSG00000039005	4	66827584	66930284	+	Tlr4	protein_coding	21898	299.514	74.205	0.248	-2.013	186.859	-1.828	-2.012	0.642	-2.850	0.004376113	0.049331958
ENSMUSG00000042216	5	113243220	113310786	-	Sgsm1	protein_coding	52850	3.258	32.434	9.956	3.316	17.846	2.590	3.317	0.909	2.850	0.004375269	0.049331958
ENSMUSG00000051747	2	76703980	76982547	-	Ttn	protein_coding	22138	90.028	290.703	3.229	1.691	190.366	1.579	1.691	0.554	2.850	0.004365406	0.049331958
ENSMUSG00000103052	1	70310512	70312911	-	Gm38272	TEC	NA	0.812	23.577	29.024	4.859	12.195	3.000	4.857	1.052	2.851	0.004362175	0.049331958
ENSMUSG00000109304	7	120629762	120634886	-	Gm45112	TEC	NA	3.262	38.659	11.852	3.567	20.960	2.692	3.567	0.945	2.850	0.004375459	0.049331958
ENSMUSG00000004897	3	87906321	87916132	+	Hdgf	protein_coding	15191	3198.754	1345.032	0.420	-1.250	2271.893	-1.203	-1.250	0.422	-2.848	0.004397144	0.049507876
ENSMUSG00000032316	9	57750711	57765860	-	Clk3	protein_coding	102414	414.894	106.917	0.258	-1.956	260.906	-1.786	-1.956	0.627	-2.848	0.004395965	0.049507876
ENSMUSG00000036442	8	105855103	105856950	+	Thap11	protein_coding	59016	400.682	138.073	0.345	-1.537	269.378	-1.452	-1.537	0.510	-2.847	0.004407901	0.049598396
ENSMUSG00000072596	14	44102654	44103534	+	Ear2	protein_coding	503845	2.445	29.688	12.141	3.602	16.067	2.701	3.604	0.949	2.847	0.004412379	0.049618193
ENSMUSG00000072596	14	44102654	44103534	+	Ear2	protein_coding	53876	2.445	29.688	12.141	3.602	16.067	2.701	3.604	0.949	2.847	0.004412379	0.049618193
ENSMUSG00000072596	14	44102654	44103534	+	Ear2	protein_coding	13587	2.445	29.688	12.141	3.602	16.067	2.701	3.604	0.949	2.847	0.004412379	0.049618193
ENSMUSG00000002981	7	19631571	19665033	-	Clptm1	protein_coding	56457	1182.498	412.986	0.349	-1.518	797.742	-1.435	-1.518	0.504	-2.847	0.004415242	0.049619814
ENSMUSG00000000869	11	53602982	53618669	-	Il4	protein_coding	16189	3.653	32.946	9.018	3.173	18.300	2.525	3.173	0.887	2.846	0.004420332	0.049646449
ENSMUSG00000040688	17	24697949	24707660	-	Tbl3	protein_coding	213773	446.331	150.213	0.337	-1.571	298.272	-1.480	-1.571	0.520	-2.846	0.004432469	0.049702881
ENSMUSG00000041538	17	34238903	34245907	+	H2-Ob	protein_coding	15002	6384.336	2717.090	0.426	-1.232	4550.713	-1.188	-1.232	0.417	-2.846	0.004428372	0.049702881
ENSMUSG00000041729	9	62419492	62537044	-	Coro2b	protein_coding	235431	0.812	19.491	23.993	4.585	10.152	2.948	4.584	1.036	2.846	0.004433526	0.049702881
ENSMUSG00000092920	15	76267135	76267419	-	Mirt2	misc_RNA	NA	15.443	0.000	0.000	#NAME?	7.721	-3.124	-8.396	1.098	-2.845	0.004436302	0.049703468
ENSMUSG00000045064	12	85288591	85299358	+	Zc2hc1c	protein_coding	72350	7.294	48.894	6.703	2.745	28.094	2.306	2.745	0.811	2.845	0.004447276	0.049795848
ENSMUSG00000067780	1	17601901	17630939	+	Pi15	protein_coding	94227	4.066	39.937	9.822	3.296	22.001	2.580	3.295	0.907	2.844	0.004454419	0.049845244
ENSMUSG00000104449	2	12372212	12375271	-	Gm37255	TEC	NA	79.526	235.634	2.963	1.567	157.580	1.476	1.567	0.520	2.841	0.004498119	0.050303408
ENSMUSG00000019996	10	20148471	20281589	+	Map7	protein_coding	17761	3.666	39.968	10.903	3.447	21.817	2.641	3.446	0.930	2.840	0.004504806	0.050343237
ENSMUSG00000027646	2	157418444	157471862	+	Src	protein_coding	20779	8.148	55.277	6.784	2.762	31.713	2.315	2.762	0.815	2.840	0.004507197	0.050343237
ENSMUSG00000081169	4	86627075	86631251	-	Gm12551	unprocessed_pseudogene	NA	44.654	159.151	3.564	1.834	101.902	1.692	1.834	0.596	2.840	0.004514338	0.050392163
ENSMUSG00000024764	19	7225668	7241222	-	Naa40	protein_coding	70999	539.895	182.419	0.338	-1.565	361.157	-1.475	-1.566	0.520	-2.839	0.004521172	0.050406783
ENSMUSG00000042121	5	113937094	113993894	-	Ssh1	protein_coding	231637	181.668	486.141	2.676	1.420	333.904	1.352	1.420	0.476	2.839	0.004518455	0.050406783
ENSMUSG00000070576	5	111417362	111457033	+	Mn1	protein_coding	433938	7.319	47.673	6.513	2.703	27.496	2.281	2.703	0.803	2.839	0.004524159	0.05040929
ENSMUSG00000060743	1	180800832	180813943	-	H3f3a	protein_coding	15078	931.608	379.078	0.407	-1.297	655.343	-1.245	-1.297	0.439	-2.838	0.004533286	0.050447576
ENSMUSG00000060743	1	180800832	180813943	-	H3f3a	protein_coding	667250	931.608	379.078	0.407	-1.297	655.343	-1.245	-1.297	0.439	-2.838	0.004533286	0.050447576
ENSMUSG00000060743	1	180800832	180813943	-	H3f3a	protein_coding	625328	931.608	379.078	0.407	-1.297	655.343	-1.245	-1.297	0.439	-2.838	0.004533286	0.050447576
ENSMUSG00000060743	1	180800832	180813943	-	H3f3a	protein_coding	544973	931.608	379.078	0.407	-1.297	655.343	-1.245	-1.297	0.439	-2.838	0.004533286	0.050447576
ENSMUSG00000062393	X	6779306	6948363	+	Dgkk	protein_coding	NA	1.621	27.285	16.837	4.074	14.453	2.840	4.071	1.001	2.838	0.004535817	0.050447576
ENSMUSG00000062545	4	128615443	128618619	-	Tlr12	protein_coding	384059	1153.054	403.832	0.350	-1.514	778.443	-1.432	-1.514	0.504	-2.838	0.004535887	0.050447576
ENSMUSG00000019966	10	100015630	100100413	+	Kitl	protein_coding	17311	5.266	45.529	8.646	3.112	25.397	2.494	3.110	0.879	2.838	0.004545782	0.050514282
ENSMUSG00000039470	8	40423815	40510268	+	Zdhhc2	protein_coding	70546	489.702	174.258	0.356	-1.491	331.980	-1.412	-1.490	0.498	-2.837	0.004550188	0.050514282
ENSMUSG00000055067	1	178951960	179518041	-	Smyd3	protein_coding	69726	163.397	50.362	0.308	-1.698	106.879	-1.583	-1.698	0.558	-2.837	0.004548898	0.050514282
ENSMUSG00000030127	6	124958413	124965538	-	Cops7a	protein_coding	26894	1091.940	424.917	0.389	-1.362	758.429	-1.301	-1.362	0.459	-2.836	0.004568626	0.050688146
ENSMUSG00000052426	10	70285549	70288176	-	Gm9877	pseudogene	NA	0.408	17.700	43.357	5.438	9.054	3.043	5.442	1.073	2.836	0.004574297	0.050720226
ENSMUSG00000001655	15	102921103	102928814	+	Hoxc13	protein_coding	15422	0.000	13.101	Inf	Inf	6.551	3.130	8.776	1.104	2.835	0.004578271	0.050733468
ENSMUSG00000020674	12	29938036	30017658	+	Pxdn	protein_coding	69675	6.503	44.574	6.854	2.777	25.538	2.321	2.776	0.819	2.833	0.00461468	0.051105898
ENSMUSG00000034429	15	75969123	75975868	+	Zfp707	protein_coding	69020	88.616	20.098	0.227	-2.141	54.357	-1.920	-2.143	0.678	-2.831	0.004640231	0.051357704
ENSMUSG00000004446	6	120891930	120916853	-	Bid	protein_coding	12122	1545.627	600.990	0.389	-1.363	1073.309	-1.302	-1.363	0.460	-2.830	0.004650562	0.051378576
ENSMUSG00000027419	2	143546156	143816285	+	Pcsk2	protein_coding	18549	2.037	26.968	13.239	3.727	14.503	2.735	3.728	0.966	2.831	0.004645962	0.051378576
ENSMUSG00000043639	19	53677306	53867080	+	Rbm20	protein_coding	73713	4.053	36.489	9.002	3.170	20.271	2.518	3.168	0.890	2.830	0.004649264	0.051378576
ENSMUSG00000017858	2	163017354	163046141	+	Ift52	protein_coding	245866	687.907	252.120	0.367	-1.448	470.014	-1.376	-1.448	0.486	-2.830	0.004654257	0.051388294
ENSMUSG00000040258	10	127525473	127534559	-	Nxph4	protein_coding	104080	0.000	13.165	Inf	Inf	6.582	3.124	8.782	1.104	2.830	0.004659891	0.051419394
ENSMUSG00000051652	10	77897575	77902536	-	Lrrc3	protein_coding	237387	803.944	313.432	0.390	-1.359	558.688	-1.299	-1.359	0.459	-2.829	0.00466995	0.051499245
ENSMUSG00000070003	8	70597490	70608872	-	Ssbp4	protein_coding	76900	1718.931	682.035	0.397	-1.334	1200.483	-1.277	-1.334	0.451	-2.829	0.004673292	0.051504979
ENSMUSG00000018425	11	86768846	86807746	-	Dhx40	protein_coding	67487	131.274	352.527	2.685	1.425	241.901	1.356	1.425	0.479	2.828	0.004688997	0.05159541
ENSMUSG00000026999	2	80617236	80658906	+	Nup35	protein_coding	69482	54.089	8.787	0.162	-2.622	31.438	-2.231	-2.625	0.789	-2.828	0.004689978	0.05159541
ENSMUSG00000062210	18	49979427	50107173	+	Tnfaip8	protein_coding	106869	2576.485	1062.504	0.412	-1.278	1819.494	-1.227	-1.278	0.434	-2.828	0.004684724	0.05159541
ENSMUSG00000039205	2	32352327	32380970	+	Ciz1	protein_coding	68379	412.407	109.441	0.265	-1.914	260.924	-1.752	-1.914	0.620	-2.827	0.004699367	0.051667556
ENSMUSG00000049686	5	123015074	123030456	+	Orai1	protein_coding	109305	1624.173	663.069	0.408	-1.292	1143.621	-1.240	-1.293	0.439	-2.827	0.004703871	0.051685937
ENSMUSG00000103161	1	3592892	3595903	-	Gm38148	TEC	NA	0.408	18.403	45.077	5.494	9.405	3.041	5.498	1.076	2.826	0.00471088	0.05173181
ENSMUSG00000024193	17	26933127	26937890	+	Phf1	protein_coding	21652	322.640	101.414	0.314	-1.670	212.027	-1.561	-1.671	0.552	-2.826	0.004720198	0.051787031
ENSMUSG00000039515	2	30416039	30447806	+	Ppp2r4	protein_coding	110854	3155.451	1269.663	0.402	-1.313	2212.557	-1.259	-1.313	0.445	-2.825	0.004721583	0.051787031
ENSMUSG00000024620	18	61045150	61085061	+	Pdgfrb	protein_coding	18596	5.299	46.073	8.695	3.120	25.686	2.495	3.120	0.883	2.825	0.004724892	0.051792194
ENSMUSG00000007570	17	28313530	28326568	+	Fance	protein_coding	NA	196.290	59.079	0.301	-1.732	127.685	-1.611	-1.734	0.570	-2.824	0.004739339	0.051888226
ENSMUSG00000019699	1	177020073	177258203	-	Akt3	protein_coding	23797	278.295	100.148	0.360	-1.474	189.221	-1.397	-1.474	0.495	-2.824	0.004737795	0.051888226
ENSMUSG00000026950	2	52136647	52378474	-	Neb	protein_coding	17996	25.166	101.705	4.041	2.015	63.435	1.826	2.014	0.647	2.824	0.004748043	0.051921229
ENSMUSG00000047205	11	3895240	3901296	+	Dusp18	protein_coding	75219	15.443	70.333	4.554	2.187	42.888	1.950	2.187	0.691	2.824	0.00474797	0.051921229
ENSMUSG00000059552	11	69580359	69591873	+	Trp53	protein_coding	22059	2427.006	1043.646	0.430	-1.218	1735.326	-1.174	-1.218	0.416	-2.823	0.004752696	0.051940991
ENSMUSG00000039579	4	49661611	49845744	-	Grin3a	protein_coding	242443	11.369	58.731	5.166	2.369	35.050	2.072	2.369	0.734	2.822	0.004768725	0.052022712
ENSMUSG00000043207	4	121059237	121098241	-	Zmpste24	protein_coding	230709	687.457	237.905	0.346	-1.531	462.681	-1.445	-1.531	0.512	-2.822	0.004766201	0.052022712
ENSMUSG00000057469	12	16810965	16826743	+	E2f6	protein_coding	50496	183.609	45.371	0.247	-2.017	114.490	-1.829	-2.019	0.648	-2.822	0.004767837	0.052022712
ENSMUSG00000020152	11	20062304	20112913	-	Actr2	protein_coding	66713	4399.572	14491.025	3.294	1.720	9445.299	1.600	1.720	0.567	2.821	0.004787783	0.052199423
ENSMUSG00000097317	2	91250743	91255995	-	Gm17281	lincRNA	NA	4.882	38.153	7.814	2.966	21.517	2.417	2.966	0.857	2.818	0.004827259	0.052598395
ENSMUSG00000026009	1	60977927	61000320	+	Icos	protein_coding	54167	18.651	88.091	4.723	2.240	53.371	1.985	2.239	0.704	2.817	0.004840126	0.052614357
ENSMUSG00000028838	4	134356372	134383850	-	Extl1	protein_coding	56219	10.148	55.189	5.438	2.443	32.668	2.119	2.443	0.752	2.817	0.004842014	0.052614357
ENSMUSG00000032243	9	62677826	62783982	+	Itga11	protein_coding	319480	5.278	46.997	8.904	3.154	26.137	2.507	3.153	0.890	2.817	0.004842301	0.052614357
ENSMUSG00000059089	1	171018920	171029761	+	Fcgr4	protein_coding	246256	48.282	5.112	0.106	-3.240	26.697	-2.547	-3.251	0.904	-2.817	0.004842864	0.052614357
ENSMUSG00000066613	5	109996521	110010411	+	Zfp932	protein_coding	69504	59.796	9.843	0.165	-2.603	34.820	-2.213	-2.598	0.786	-2.817	0.004843138	0.052614357
ENSMUSG00000025255	3	5218526	5415857	+	Zfhx4	protein_coding	80892	7.744	58.118	7.505	2.908	32.931	2.388	2.908	0.848	2.817	0.004852959	0.052658351
ENSMUSG00000029363	5	117378103	117389047	-	Rfc5	protein_coding	72151	687.098	234.109	0.341	-1.553	460.604	-1.463	-1.553	0.520	-2.817	0.004851624	0.052658351
ENSMUSG00000004567	8	3500457	3515232	+	Mcoln1	protein_coding	94178	778.169	250.147	0.321	-1.637	514.158	-1.533	-1.638	0.544	-2.816	0.004858789	0.052659
ENSMUSG00000027286	2	120604238	120609520	-	Lrrc57	protein_coding	66606	295.820	96.599	0.327	-1.615	196.209	-1.514	-1.615	0.538	-2.816	0.004858199	0.052659
ENSMUSG00000064036	18	73859385	73881333	+	Mro	protein_coding	71263	6.890	45.921	6.665	2.737	26.406	2.294	2.736	0.815	2.814	0.004887503	0.052938761
ENSMUSG00000027210	2	115863064	116065839	-	Meis2	protein_coding	17536	15.039	80.961	5.384	2.429	48.000	2.109	2.428	0.750	2.814	0.004895475	0.052962247
ENSMUSG00000027715	3	36564865	36572150	-	Ccna2	protein_coding	12428	1313.873	466.383	0.355	-1.494	890.128	-1.414	-1.494	0.502	-2.814	0.004894443	0.052962247
ENSMUSG00000026358	1	144242296	144249242	-	Rgs1	protein_coding	50778	2017.975	4846.703	2.402	1.264	3432.339	1.215	1.264	0.432	2.813	0.004901478	0.052995784
ENSMUSG00000030780	7	128271379	128298170	-	BC017158	protein_coding	233913	151.324	39.437	0.261	-1.940	95.380	-1.768	-1.938	0.629	-2.813	0.004911089	0.053036859
ENSMUSG00000059013	2	32721055	32755512	+	Sh2d3c	protein_coding	27387	1030.165	406.451	0.395	-1.342	718.308	-1.283	-1.342	0.456	-2.813	0.004909244	0.053036859
ENSMUSG00000067071	1	91411483	91414038	-	Hes6	protein_coding	55927	1265.253	524.686	0.415	-1.270	894.969	-1.220	-1.270	0.434	-2.812	0.004919411	0.053095307
ENSMUSG00000097742	10	37337486	37379652	+	Gm26535	lincRNA	NA	2.429	29.593	12.185	3.607	16.011	2.686	3.606	0.955	2.812	0.004922354	0.053095674
ENSMUSG00000024680	19	11615523	11623719	-	Ms4a2	protein_coding	14126	23.970	95.923	4.002	2.001	59.946	1.814	2.000	0.645	2.812	0.004928227	0.053096259
ENSMUSG00000054598	5	65979358	66004285	-	9130230L23Rik	protein_coding	NA	14.222	74.477	5.237	2.389	44.350	2.083	2.388	0.741	2.812	0.004925663	0.053096259
ENSMUSG00000039860	5	135806890	135874772	+	Srrm3	protein_coding	58212	3.653	32.371	8.860	3.147	18.012	2.500	3.147	0.890	2.811	0.004944028	0.053235073
ENSMUSG00000024769	19	6306456	6325652	+	Cdc42bpg	protein_coding	240505	20.688	86.054	4.160	2.056	53.371	1.855	2.056	0.660	2.810	0.004957108	0.053344449
ENSMUSG00000020905	11	67854523	67922153	-	Usp43	protein_coding	216835	2.433	33.067	13.592	3.765	17.750	2.737	3.762	0.975	2.809	0.00497437	0.053435683
ENSMUSG00000023973	17	46735705	46752214	-	Cnpy3	protein_coding	72029	2681.166	1072.910	0.400	-1.321	1877.038	-1.265	-1.321	0.450	-2.809	0.004971521	0.053435683
ENSMUSG00000091490	8	43180541	43193881	+	Triml2	protein_coding	622117	6.066	49.723	8.198	3.035	27.894	2.449	3.034	0.872	2.809	0.004970293	0.053435683
ENSMUSG00000032261	9	83548327	83638801	+	Sh3bgrl2	protein_coding	212531	0.816	19.908	24.382	4.608	10.362	2.926	4.612	1.042	2.807	0.005002954	0.053538851
ENSMUSG00000035378	6	100568256	100671157	-	Shq1	protein_coding	72171	105.795	25.083	0.237	-2.076	65.439	-1.870	-2.078	0.666	-2.808	0.004991378	0.053538851
ENSMUSG00000042766	3	89234177	89246309	-	Trim46	protein_coding	360213	2.449	33.237	13.569	3.762	17.843	2.737	3.765	0.975	2.807	0.004997637	0.053538851
ENSMUSG00000063838	7	4151260	4164860	-	Cdc42ep5	protein_coding	58804	0.000	13.228	Inf	Inf	6.614	3.102	8.789	1.105	2.807	0.004992959	0.053538851
ENSMUSG00000073982	7	102239123	102256054	-	Rhog	protein_coding	56212	4082.470	1714.592	0.420	-1.252	2898.531	-1.203	-1.252	0.429	-2.807	0.005004508	0.053538851
ENSMUSG00000081665	7	3731630	3739889	-	Gm15922	polymorphic_pseudogene	NA	20.767	0.639	0.031	-5.022	10.703	-2.967	-5.048	1.057	-2.807	0.005001887	0.053538851
ENSMUSG00000095079	12	113254830	113260236	-	Igha	IG_C_gene	NA	0.816	20.357	24.932	4.640	10.587	2.933	4.645	1.045	2.808	0.004989703	0.053538851
ENSMUSG00000059187	6	96113154	96657198	+	Fam19a1	protein_coding	320265	0.812	18.788	23.129	4.532	9.800	2.911	4.531	1.037	2.806	0.005009055	0.053556095
ENSMUSG00000106668	16	19063225	19063262	-	Iglj1	IG_J_gene	NA	0.000	14.638	Inf	Inf	7.319	3.104	8.938	1.106	2.806	0.005013532	0.053572588
ENSMUSG00000003099	7	17004640	17027924	-	Ppp5c	protein_coding	19060	936.852	336.174	0.359	-1.479	636.513	-1.400	-1.479	0.499	-2.806	0.005018742	0.053593903
ENSMUSG00000021054	12	75714248	75735729	-	Sgpp1	protein_coding	81535	1513.304	463.764	0.306	-1.706	988.534	-1.588	-1.706	0.566	-2.805	0.005024337	0.053593903
ENSMUSG00000032816	9	65101486	65137940	+	Igdcc4	protein_coding	56741	2.025	26.234	12.958	3.696	14.129	2.711	3.694	0.966	2.806	0.005022695	0.053593903
ENSMUSG00000070337	11	97332109	97352077	-	Gpr179	protein_coding	217143	13.447	78.089	5.807	2.538	45.768	2.176	2.538	0.776	2.805	0.005028604	0.05360809
ENSMUSG00000029648	5	147561604	147726011	-	Flt1	protein_coding	14254	10.956	57.485	5.247	2.391	34.221	2.083	2.391	0.743	2.804	0.005050068	0.053774088
ENSMUSG00000109536	7	59223847	59254788	-	9330162G02Rik	TEC	NA	100.255	308.751	3.080	1.623	204.503	1.520	1.622	0.542	2.804	0.005049374	0.053774088
ENSMUSG00000024826	19	5896516	5913010	-	Dpf2	protein_coding	19708	1122.695	425.530	0.379	-1.400	774.113	-1.333	-1.399	0.475	-2.803	0.005058642	0.053833975
ENSMUSG00000019297	14	55745693	55755500	+	Nop9	protein_coding	67842	739.700	244.598	0.331	-1.597	492.149	-1.498	-1.596	0.535	-2.803	0.005061958	0.053837875
ENSMUSG00000034758	10	81590904	81601073	-	Tle6	protein_coding	114606	0.404	17.030	42.144	5.397	8.717	3.010	5.391	1.074	2.802	0.005081256	0.053990886
ENSMUSG00000052926	8	84956610	84969767	-	Rnaseh2a	protein_coding	69724	490.336	191.193	0.390	-1.359	340.765	-1.297	-1.358	0.463	-2.802	0.00508457	0.053990886
ENSMUSG00000057672	8	83669762	83699179	-	Pkn1	protein_coding	320795	503.990	151.611	0.301	-1.733	327.800	-1.609	-1.734	0.574	-2.802	0.005085219	0.053990886
ENSMUSG00000022407	15	80948490	80970947	+	Adsl	protein_coding	11564	615.408	191.725	0.312	-1.683	403.566	-1.568	-1.683	0.560	-2.801	0.005094117	0.054053909
ENSMUSG00000031626	8	45507788	45827906	+	Sorbs2	protein_coding	234214	8.515	51.355	6.031	2.592	29.935	2.207	2.593	0.788	2.800	0.005107929	0.054168982
ENSMUSG00000046179	7	48866429	48881596	-	E2f8	protein_coding	108961	576.218	218.984	0.380	-1.396	397.601	-1.329	-1.396	0.475	-2.799	0.005121286	0.054279085
ENSMUSG00000024056	17	71496100	71526857	-	Ndc80	protein_coding	67052	421.965	144.304	0.342	-1.548	283.135	-1.458	-1.548	0.521	-2.799	0.005130706	0.054347366
ENSMUSG00000059555	2	25192966	25196886	-	Tor4a	protein_coding	227612	613.142	204.098	0.333	-1.587	408.620	-1.490	-1.587	0.533	-2.798	0.005147472	0.054493334
ENSMUSG00000029028	4	154011731	154021513	+	Lrrc47	protein_coding	72946	142.633	29.593	0.207	-2.269	86.113	-2.001	-2.267	0.715	-2.797	0.005150484	0.054493615
ENSMUSG00000019817	10	13060504	13131694	+	Plagl1	protein_coding	22634	3.653	32.276	8.834	3.143	17.965	2.493	3.143	0.892	2.797	0.0051632	0.054564886
ENSMUSG00000039396	8	53586867	53639065	-	Neil3	protein_coding	234258	375.866	127.781	0.340	-1.557	251.823	-1.465	-1.557	0.524	-2.797	0.005160746	0.054564886
ENSMUSG00000027371	2	127436215	127444565	-	Fahd2a	protein_coding	68126	170.516	53.234	0.312	-1.679	111.875	-1.566	-1.681	0.560	-2.796	0.005167907	0.05458303
ENSMUSG00000046372	7	39445830	39449221	-	Gm5590	transcribed_processed_pseudogene	NA	0.000	14.632	Inf	Inf	7.316	3.093	8.934	1.106	2.796	0.005176281	0.054608264
ENSMUSG00000061584	1	37905923	37916493	-	Lyg2	protein_coding	332427	0.000	14.632	Inf	Inf	7.316	3.093	8.934	1.106	2.796	0.005176281	0.054608264
ENSMUSG00000039191	5	53466152	53657362	+	Rbpj	protein_coding	19664	1508.254	621.278	0.412	-1.280	1064.766	-1.228	-1.280	0.439	-2.795	0.005186664	0.054686199
ENSMUSG00000063931	7	34912379	35044708	+	Pepd	protein_coding	18624	1060.748	377.256	0.356	-1.491	719.002	-1.410	-1.491	0.505	-2.795	0.005191427	0.05470481
ENSMUSG00000040188	9	57560944	57588797	+	Scamp2	protein_coding	24044	3544.233	1539.838	0.434	-1.203	2542.036	-1.159	-1.203	0.415	-2.795	0.005196255	0.054724086
ENSMUSG00000019920	10	58323466	58424691	+	Lims1	protein_coding	110829	1257.908	2894.373	2.301	1.202	2076.141	1.159	1.202	0.415	2.794	0.005213792	0.054845484
ENSMUSG00000022678	16	14163275	14192928	+	Nde1	protein_coding	67203	912.574	309.984	0.340	-1.558	611.279	-1.466	-1.557	0.525	-2.794	0.005211154	0.054845484
ENSMUSG00000024232	18	3507957	3516404	+	Bambi	protein_coding	68010	92.290	21.376	0.232	-2.110	56.833	-1.893	-2.113	0.678	-2.793	0.005226691	0.0549495
ENSMUSG00000073481	1	184813068	184846451	-	2-Mar	protein_coding	67247	930.919	385.531	0.414	-1.272	658.225	-1.221	-1.272	0.437	-2.791	0.00524719	0.055133258
ENSMUSG00000085794	6	83692806	83712201	-	Vax2os	antisense	NA	0.816	20.098	24.615	4.621	10.457	2.917	4.625	1.045	2.791	0.005251898	0.055150973
ENSMUSG00000037784	9	99629496	99669256	+	Dzip1l	protein_coding	72507	2.849	32.269	11.325	3.501	17.559	2.638	3.501	0.945	2.791	0.005261737	0.055190781
ENSMUSG00000097767	5	112213228	112229395	-	Miat	lincRNA	NA	2.041	29.081	14.247	3.833	15.561	2.748	3.836	0.985	2.791	0.005259113	0.055190781
ENSMUSG00000028560	4	98923810	98935543	+	Usp1	protein_coding	230484	716.920	288.241	0.402	-1.315	502.581	-1.258	-1.314	0.451	-2.790	0.005267041	0.055190936
ENSMUSG00000059857	3	109780040	110144011	-	Ntng1	protein_coding	80883	0.408	16.650	40.785	5.350	8.529	2.997	5.356	1.074	2.790	0.0052678	0.055190936
ENSMUSG00000038057	11	76217608	76218666	+	Dbil5	protein_coding	13168	1.629	26.879	16.502	4.045	14.254	2.803	4.048	1.006	2.787	0.005324638	0.05575443
ENSMUSG00000033819	15	76671615	76694919	+	Ppp1r16a	protein_coding	73062	245.676	73.344	0.299	-1.744	159.510	-1.615	-1.743	0.580	-2.786	0.005330934	0.055761451
ENSMUSG00000060600	11	70657202	70662513	+	Eno3	protein_coding	13808	85.791	247.679	2.887	1.530	166.735	1.442	1.530	0.518	2.786	0.005331419	0.055761451
ENSMUSG00000031776	8	94666755	94674417	+	Arl2bp	protein_coding	107566	1468.688	582.645	0.397	-1.334	1025.667	-1.275	-1.334	0.458	-2.786	0.005339079	0.055809578
ENSMUSG00000056687	11	109352835	109363654	-	Gm11696	antisense	NA	21.921	100.097	4.566	2.191	61.009	1.948	2.192	0.699	2.785	0.00535479	0.055912705
ENSMUSG00000082163	2	156994173	156994892	-	Gm14276	processed_pseudogene	NA	23.112	1.246	0.054	-4.213	12.179	-2.824	-4.214	1.014	-2.785	0.005355071	0.055912705
ENSMUSG00000010051	9	107576927	107581710	+	Hyal1	protein_coding	15586	33.277	119.519	3.592	1.845	76.398	1.695	1.845	0.609	2.783	0.005389686	0.056241939
ENSMUSG00000021810	14	20319859	20348121	-	Ecd	protein_coding	70601	571.184	190.010	0.333	-1.588	380.597	-1.490	-1.588	0.536	-2.782	0.005403028	0.056280958
ENSMUSG00000026869	2	34849734	34874968	-	Psmd5	protein_coding	66998	775.697	274.995	0.355	-1.496	525.346	-1.414	-1.496	0.508	-2.782	0.00540576	0.056280958
ENSMUSG00000027102	2	74704615	74707933	+	Hoxd8	protein_coding	15437	0.404	17.061	42.222	5.400	8.733	2.994	5.394	1.076	2.782	0.005402389	0.056280958
ENSMUSG00000073557	1	134754658	134955942	-	Ppp1r12b	protein_coding	329251	94.419	304.260	3.222	1.688	199.339	1.571	1.688	0.565	2.782	0.005403079	0.056280958
ENSMUSG00000027247	2	91649860	91672326	+	Arhgap1	protein_coding	228359	1149.377	414.460	0.361	-1.472	781.919	-1.393	-1.472	0.501	-2.780	0.005435056	0.056553707
ENSMUSG00000029782	6	30479053	30509783	-	Tmem209	protein_coding	72649	352.416	111.130	0.315	-1.665	231.773	-1.553	-1.666	0.559	-2.779	0.005454715	0.056725927
ENSMUSG00000003526	16	18060357	18090203	-	Prodh	protein_coding	19125	64.225	13.070	0.203	-2.297	38.647	-2.016	-2.297	0.726	-2.778	0.00546752	0.05682671
ENSMUSG00000005873	18	34344889	34373415	-	Reep5	protein_coding	13476	4632.797	1955.076	0.422	-1.245	3293.937	-1.196	-1.245	0.431	-2.777	0.005489844	0.057012007
ENSMUSG00000020474	11	5827860	5838016	-	Polm	protein_coding	54125	132.919	39.146	0.295	-1.764	86.033	-1.630	-1.763	0.587	-2.777	0.005491595	0.057012007
ENSMUSG00000036980	5	138178617	138187451	-	Taf6	protein_coding	21343	324.014	93.810	0.290	-1.788	208.912	-1.651	-1.789	0.595	-2.775	0.005518207	0.057255713
ENSMUSG00000003206	17	55952623	55957021	+	Ebi3	protein_coding	50498	830.941	342.658	0.412	-1.278	586.800	-1.225	-1.278	0.442	-2.774	0.00553231	0.057360904
ENSMUSG00000022451	15	94577951	94589889	-	Twf1	protein_coding	19230	253.454	772.488	3.048	1.608	512.971	1.506	1.608	0.543	2.774	0.005534631	0.057360904
ENSMUSG00000022451	15	94577951	94589889	-	Twf1	protein_coding	233637	253.454	772.488	3.048	1.608	512.971	1.506	1.608	0.543	2.774	0.005534631	0.057360904
ENSMUSG00000063550	7	102119398	102210176	-	Nup98	protein_coding	269966	509.116	1682.517	3.305	1.725	1095.817	1.600	1.725	0.577	2.774	0.005543293	0.057418069
ENSMUSG00000054404	11	82951349	82962941	+	Slfn5	protein_coding	327978	540.661	173.878	0.322	-1.637	357.270	-1.529	-1.636	0.551	-2.773	0.005548087	0.057435132
ENSMUSG00000022359	15	58141436	58158652	+	Wdyhv1	protein_coding	76773	515.031	207.356	0.403	-1.313	361.194	-1.256	-1.313	0.453	-2.773	0.005561571	0.057542083
ENSMUSG00000032034	9	32314783	32344237	-	Kcnj5	protein_coding	16521	2.841	31.662	11.144	3.478	17.252	2.621	3.476	0.945	2.772	0.005565846	0.057553685
ENSMUSG00000025010	19	40831279	40848572	+	Ccnj	protein_coding	240665	47.582	7.477	0.157	-2.670	27.530	-2.243	-2.670	0.809	-2.772	0.005578489	0.057651759
ENSMUSG00000024370	18	34630951	34651735	-	Cdc23	protein_coding	52563	311.728	76.267	0.245	-2.031	193.998	-1.833	-2.032	0.661	-2.771	0.005589744	0.057735383
ENSMUSG00000031447	8	13159161	13175338	+	Lamp1	protein_coding	16783	3441.874	1258.790	0.366	-1.451	2350.332	-1.375	-1.451	0.496	-2.770	0.005611777	0.057897419
ENSMUSG00000032372	9	92275602	92297752	+	Plscr2	protein_coding	18828	1.216	26.133	21.483	4.425	13.675	2.873	4.422	1.037	2.770	0.005610505	0.057897419
ENSMUSG00000008384	7	27486910	27490316	+	Sertad1	protein_coding	55942	348.977	124.232	0.356	-1.490	236.604	-1.408	-1.491	0.509	-2.769	0.005627731	0.058029224
ENSMUSG00000068086	15	82452377	82456827	+	Cyp2d9	protein_coding	13105	0.408	19.105	46.797	5.548	9.757	2.995	5.551	1.083	2.767	0.005661887	0.058348445
ENSMUSG00000026979	2	24367580	24414954	+	Psd4	protein_coding	215632	1062.176	448.810	0.423	-1.243	755.493	-1.194	-1.243	0.432	-2.766	0.005682717	0.058530059
ENSMUSG00000032388	9	65460937	65488470	+	Spg21	protein_coding	27965	3426.811	1456.891	0.425	-1.234	2441.851	-1.186	-1.234	0.429	-2.765	0.005694963	0.058623112
ENSMUSG00000023505	6	124829547	124833701	+	Cdca3	protein_coding	14793	1083.006	459.698	0.424	-1.236	771.352	-1.188	-1.236	0.430	-2.764	0.005708502	0.058663215
ENSMUSG00000038893	11	95337018	95381872	+	Fam117a	protein_coding	215512	492.844	189.675	0.385	-1.378	341.259	-1.312	-1.378	0.475	-2.764	0.005704228	0.058663215
ENSMUSG00000104366	1	136603033	136605468	-	4933409D19Rik	lincRNA	NA	0.816	22.907	28.055	4.810	11.862	2.927	4.812	1.059	2.764	0.005707477	0.058663215
ENSMUSG00000018661	11	113649169	113667054	+	Cog1	protein_coding	16834	395.366	121.916	0.308	-1.697	258.641	-1.577	-1.697	0.571	-2.763	0.005730562	0.058856778
ENSMUSG00000020918	11	100704746	100712465	-	Kat2a	protein_coding	14534	444.327	148.100	0.333	-1.585	296.214	-1.487	-1.586	0.538	-2.762	0.005745097	0.058919628
ENSMUSG00000033949	18	46165302	46212607	-	Trim36	protein_coding	28105	329.550	107.569	0.326	-1.615	218.559	-1.510	-1.614	0.547	-2.762	0.005741374	0.058919628
ENSMUSG00000101768	1	156972760	157054034	-	Gm28694	lincRNA	NA	0.000	13.291	Inf	Inf	6.646	3.056	8.795	1.107	2.762	0.005746367	0.058919628
ENSMUSG00000030165	6	129591782	129598775	+	Klrd1	protein_coding	16643	327.694	119.025	0.363	-1.461	223.360	-1.384	-1.462	0.501	-2.761	0.005755566	0.058980817
ENSMUSG00000024691	19	12545740	12589768	+	Fam111a	protein_coding	107373	1060.515	451.499	0.426	-1.232	756.007	-1.184	-1.232	0.429	-2.760	0.00578093	0.059159283
ENSMUSG00000025812	8	127063893	127612286	+	Pard3	protein_coding	93742	9.761	53.335	5.464	2.450	31.548	2.112	2.451	0.765	2.760	0.005780853	0.059159283
ENSMUSG00000028656	4	122859047	122886056	-	Cap1	protein_coding	12331	1262.282	454.156	0.360	-1.475	858.219	-1.394	-1.475	0.505	-2.760	0.005782706	0.059159283
ENSMUSG00000022102	14	70766036	70778495	+	Dok2	protein_coding	13449	35.001	3.707	0.106	-3.239	19.354	-2.514	-3.234	0.911	-2.759	0.005799145	0.059161655
ENSMUSG00000022680	16	13833148	13903131	-	Pdxdc1	protein_coding	94184	330.900	107.278	0.324	-1.625	219.089	-1.518	-1.625	0.550	-2.760	0.005788521	0.059161655
ENSMUSG00000024909	19	5473973	5481853	+	Efemp2	protein_coding	58859	27.611	122.113	4.423	2.145	74.862	1.911	2.144	0.692	2.759	0.005789466	0.059161655
ENSMUSG00000067889	19	4711208	4752353	+	Sptbn2	protein_coding	20743	6.890	45.054	6.539	2.709	25.972	2.263	2.708	0.820	2.759	0.00579455	0.059161655
ENSMUSG00000103881	3	5212838	5215216	+	Gm10748	TEC	NA	0.000	15.303	Inf	Inf	7.651	3.056	8.998	1.108	2.759	0.005797543	0.059161655
ENSMUSG00000029175	5	30647933	30659729	+	Slc35f6	protein_coding	74919	962.819	375.535	0.390	-1.358	669.177	-1.295	-1.358	0.469	-2.759	0.005802452	0.059162324
ENSMUSG00000031758	8	116568724	116732991	-	Cdyl2	protein_coding	75796	220.623	76.311	0.346	-1.532	148.467	-1.441	-1.531	0.523	-2.758	0.005807878	0.059184576
ENSMUSG00000031227	X	105120378	105123927	+	Magee1	protein_coding	107528	60.984	11.760	0.193	-2.375	36.372	-2.061	-2.372	0.747	-2.758	0.005822247	0.059264821
ENSMUSG00000097042	8	22480291	22483332	+	Gm17491	sense_intronic	NA	25.124	117.836	4.690	2.230	71.480	1.969	2.230	0.714	2.758	0.005819205	0.059264821
ENSMUSG00000027671	3	32706298	32726973	+	Actl6a	protein_coding	56456	831.190	286.014	0.344	-1.539	558.602	-1.448	-1.539	0.525	-2.756	0.005843452	0.059447516
ENSMUSG00000030674	7	127107114	127122226	-	Qprt	protein_coding	67375	26.036	1.854	0.071	-3.812	13.945	-2.708	-3.806	0.983	-2.756	0.005853913	0.05950848
ENSMUSG00000053268	5	104170712	104180127	+	Dspp	protein_coding	666279	0.000	12.494	Inf	Inf	6.247	3.048	8.707	1.106	2.756	0.005859226	0.05950848
ENSMUSG00000097430	18	37159854	37178522	-	Gm10544	processed_transcript	NA	0.000	12.494	Inf	Inf	6.247	3.048	8.707	1.106	2.756	0.005859226	0.05950848
ENSMUSG00000026925	2	26396249	26409203	-	Inpp5e	protein_coding	64436	225.717	75.160	0.333	-1.586	150.439	-1.487	-1.586	0.540	-2.755	0.005865672	0.059540812
ENSMUSG00000028914	4	141793612	141815976	+	Casp9	protein_coding	12371	634.186	246.736	0.389	-1.362	440.461	-1.298	-1.362	0.471	-2.754	0.005880933	0.059662535
ENSMUSG00000108020	6	117495235	117500077	+	Gm43983	lincRNA	NA	0.812	23.609	29.063	4.861	12.211	2.925	4.859	1.063	2.753	0.005914051	0.059965196
ENSMUSG00000027848	3	103722222	103738001	-	Olfml3	protein_coding	99543	22.354	90.823	4.063	2.023	56.589	1.824	2.023	0.663	2.751	0.005937567	0.060170208
ENSMUSG00000061374	7	5007059	5014697	-	Fiz1	protein_coding	23877	469.493	170.482	0.363	-1.461	319.987	-1.383	-1.461	0.503	-2.750	0.005953867	0.0603019
ENSMUSG00000037373	5	33247723	33274994	-	Ctbp1	protein_coding	13016	2224.405	832.050	0.374	-1.419	1528.228	-1.346	-1.419	0.490	-2.749	0.005970634	0.060371214
ENSMUSG00000044703	14	59276913	59297522	-	Phf11a	protein_coding	219131	715.504	266.657	0.373	-1.424	491.080	-1.351	-1.424	0.491	-2.750	0.005967242	0.060371214
ENSMUSG00000066058	4	119255414	119262438	+	Cldn19	protein_coding	242653	0.404	16.075	39.780	5.314	8.239	2.958	5.310	1.076	2.750	0.005968136	0.060371214
ENSMUSG00000030616	7	90302252	90410719	+	Sytl2	protein_coding	83671	13.377	79.905	5.974	2.579	46.641	2.187	2.577	0.795	2.749	0.005984177	0.060463323
ENSMUSG00000039182	13	14630245	14638202	+	AW209491	protein_coding	105351	128.678	28.404	0.221	-2.180	78.541	-1.935	-2.182	0.704	-2.749	0.005986369	0.060463323
ENSMUSG00000001418	3	88325023	88331313	+	Glmp	protein_coding	56700	2204.578	951.184	0.431	-1.213	1577.881	-1.167	-1.213	0.425	-2.748	0.0060049	0.060476484
ENSMUSG00000020585	12	8921664	8938742	+	Laptm4a	protein_coding	17775	5358.815	2386.186	0.445	-1.167	3872.500	-1.126	-1.167	0.410	-2.747	0.006010792	0.060476484
ENSMUSG00000020950	12	49382660	49386861	+	Foxg1	protein_coding	15228	0.404	16.587	41.048	5.359	8.496	2.962	5.356	1.078	2.748	0.005993677	0.060476484
ENSMUSG00000026851	2	30972177	30982201	-	BC005624	protein_coding	227707	712.275	289.437	0.406	-1.299	500.856	-1.243	-1.299	0.453	-2.747	0.006020793	0.060476484
ENSMUSG00000030067	6	98925338	99522721	-	Foxp1	protein_coding	108655	651.997	264.436	0.406	-1.302	458.216	-1.245	-1.302	0.453	-2.747	0.006020751	0.060476484
ENSMUSG00000033161	3	101576219	101604684	-	Atp1a1	protein_coding	11928	1730.204	699.462	0.404	-1.307	1214.833	-1.250	-1.307	0.455	-2.747	0.006020808	0.060476484
ENSMUSG00000034708	11	102430315	102437048	+	Grn	protein_coding	14824	12316.453	4936.349	0.401	-1.319	8626.401	-1.260	-1.319	0.459	-2.747	0.006011118	0.060476484
ENSMUSG00000062638	17	34377132	34385776	+	Btnl1	protein_coding	100038862	0.000	13.456	Inf	Inf	6.728	3.042	8.816	1.107	2.748	0.005996028	0.060476484
ENSMUSG00000069893	11	48946150	48979398	-	9930111J21Rik1	protein_coding	667214	44.403	5.624	0.127	-2.981	25.014	-2.398	-2.982	0.873	-2.748	0.006002241	0.060476484
ENSMUSG00000096965	17	5798657	5803240	+	3300005D01Rik	lincRNA	NA	9.748	54.841	5.626	2.492	32.294	2.135	2.493	0.777	2.747	0.006018635	0.060476484
ENSMUSG00000029029	4	154142372	154167420	+	Wrap73	protein_coding	59002	301.715	99.357	0.329	-1.602	200.536	-1.499	-1.601	0.546	-2.746	0.006037955	0.060548747
ENSMUSG00000033970	5	151642756	151651242	-	Rfc3	protein_coding	69263	425.024	167.635	0.394	-1.342	296.329	-1.281	-1.342	0.466	-2.746	0.006033118	0.060548747
ENSMUSG00000049100	3	45378398	45435623	+	Pcdh10	protein_coding	18526	9.736	57.416	5.897	2.560	33.576	2.174	2.559	0.792	2.746	0.006035744	0.060548747
ENSMUSG00000004069	16	4639989	4707695	+	Dnaja3	protein_coding	83945	487.168	170.191	0.349	-1.517	328.679	-1.429	-1.517	0.521	-2.745	0.00605895	0.060695366
ENSMUSG00000030605	7	79133768	79149060	-	Mfge8	protein_coding	17304	84.279	269.801	3.201	1.679	177.040	1.561	1.679	0.569	2.744	0.006062553	0.060695366
ENSMUSG00000097328	11	69686250	69695849	-	Tnfsf12	protein_coding	21944	54.385	8.850	0.163	-2.619	31.618	-2.211	-2.625	0.805	-2.745	0.006059792	0.060695366
ENSMUSG00000078920	11	49076587	49096974	+	Ifi47	protein_coding	15953	42.783	170.330	3.981	1.993	106.556	1.802	1.994	0.657	2.744	0.006070548	0.060742089
ENSMUSG00000021025	12	55489411	55492647	-	Nfkbia	protein_coding	18035	5670.888	2534.956	0.447	-1.162	4102.922	-1.121	-1.162	0.409	-2.743	0.006081714	0.060820477
ENSMUSG00000014602	1	93015464	93101951	-	Kif1a	protein_coding	16560	11.406	65.355	5.730	2.518	38.380	2.151	2.520	0.784	2.743	0.006086165	0.060831651
ENSMUSG00000023972	17	46564451	46629504	-	Ptk7	protein_coding	71461	1.216	20.674	16.995	4.087	10.945	2.781	4.085	1.014	2.743	0.006091371	0.060850365
ENSMUSG00000021254	12	86241890	86291414	+	Gpatch2l	protein_coding	70373	222.738	64.615	0.290	-1.785	143.676	-1.644	-1.785	0.600	-2.742	0.006110148	0.061004549
ENSMUSG00000074088	4	130360132	130390026	+	Snrnp40	protein_coding	66585	1160.508	444.166	0.383	-1.386	802.337	-1.318	-1.385	0.481	-2.741	0.006118002	0.061049562
ENSMUSG00000040964	4	140514485	140666012	-	Arhgef10l	protein_coding	72754	9.756	62.995	6.457	2.691	36.376	2.250	2.692	0.821	2.741	0.006123136	0.061067405
ENSMUSG00000051627	13	23621755	23622502	-	Hist1h1e	protein_coding	50709	269.973	63.375	0.235	-2.091	166.674	-1.870	-2.090	0.682	-2.740	0.006137982	0.061182037
ENSMUSG00000052997	7	34140688	34169599	-	Uba2	protein_coding	50995	1336.838	484.666	0.363	-1.464	910.752	-1.384	-1.464	0.505	-2.740	0.006147436	0.061242821
ENSMUSG00000032867	5	118064965	118155464	-	Fbxw8	protein_coding	231672	264.196	82.859	0.314	-1.673	173.528	-1.556	-1.673	0.568	-2.739	0.006160203	0.061336531
ENSMUSG00000035954	12	40446053	40846486	+	Dock4	protein_coding	238130	187.858	61.578	0.328	-1.609	124.718	-1.504	-1.609	0.549	-2.739	0.006164412	0.061344978
ENSMUSG00000036432	3	58674938	58692400	-	Siah2	protein_coding	20439	1747.034	731.213	0.419	-1.257	1239.124	-1.205	-1.257	0.440	-2.738	0.006179674	0.061396419
ENSMUSG00000051768	7	24546289	24573440	+	Xrcc1	protein_coding	22594	413.325	133.746	0.324	-1.628	273.535	-1.519	-1.627	0.555	-2.738	0.006176955	0.061396419
ENSMUSG00000108912	8	8629175	8635073	-	E230020D15Rik	TEC	NA	1.212	23.356	19.266	4.268	12.284	2.819	4.264	1.030	2.738	0.006175438	0.061396419
ENSMUSG00000020133	10	80318254	80320537	-	2310011J03Rik	protein_coding	66374	1112.229	453.321	0.408	-1.295	782.775	-1.239	-1.295	0.453	-2.738	0.006184011	0.061401397
ENSMUSG00000033272	18	36679215	36683861	+	Slc35a4	protein_coding	67843	1171.406	407.420	0.348	-1.524	789.413	-1.434	-1.524	0.524	-2.737	0.006193632	0.061401397
ENSMUSG00000044811	11	114996721	115001880	-	Cd300c2	protein_coding	140497	935.179	379.843	0.406	-1.300	657.511	-1.243	-1.300	0.454	-2.737	0.006191313	0.061401397
ENSMUSG00000082286	11	3125904	3131004	+	Pisd-ps1	transcribed_unprocessed_pseudogene	NA	136.327	29.170	0.214	-2.225	82.748	-1.964	-2.228	0.717	-2.737	0.006191756	0.061401397
ENSMUSG00000054753	7	3154658	3169203	-	AU018091	protein_coding	245128	2.029	30.574	15.070	3.914	16.301	2.740	3.912	1.001	2.737	0.006200355	0.061434675
ENSMUSG00000104211	4	12597388	12671843	+	Gm37985	TEC	NA	40.950	152.282	3.719	1.895	96.616	1.727	1.894	0.631	2.736	0.006214185	0.061538298
ENSMUSG00000097491	8	45017216	45022385	-	Gm2366	antisense	NA	2.033	30.574	15.039	3.911	16.304	2.738	3.910	1.001	2.735	0.006231919	0.061680454
ENSMUSG00000022516	16	4939111	4941020	+	Nudt16l1	protein_coding	66911	503.003	185.487	0.369	-1.439	344.245	-1.363	-1.440	0.499	-2.734	0.006251626	0.061774998
ENSMUSG00000028051	3	89146074	89160196	-	Hcn3	protein_coding	15168	8.557	53.816	6.289	2.653	31.186	2.227	2.654	0.814	2.734	0.006248095	0.061774998
ENSMUSG00000092837	14	50807449	50807767	-	Rpph1	ribozyme	NA	19.825	117.551	5.929	2.568	68.688	2.178	2.568	0.797	2.734	0.006249982	0.061774998
ENSMUSG00000054909	5	134987433	135001350	-	Wbscr25	antisense	NA	0.000	12.589	Inf	Inf	6.294	3.026	8.717	1.107	2.734	0.006256927	0.061793926
ENSMUSG00000040331	7	130532526	130573118	-	Nsmce4a	protein_coding	67872	1609.736	640.705	0.398	-1.329	1125.221	-1.268	-1.329	0.464	-2.732	0.006293601	0.062122508
ENSMUSG00000002210	7	24399619	24422778	+	Smg9	protein_coding	71997	337.874	123.182	0.365	-1.456	230.528	-1.377	-1.456	0.504	-2.732	0.006301842	0.062170223
ENSMUSG00000024958	19	6938069	6942450	-	Gpr137	protein_coding	107173	440.309	176.422	0.401	-1.319	308.365	-1.260	-1.320	0.462	-2.730	0.006324065	0.062355758
ENSMUSG00000017418	2	15049395	15082456	+	Arl5b	protein_coding	75869	164.530	417.218	2.536	1.342	290.874	1.280	1.343	0.469	2.730	0.00633671	0.062413004
ENSMUSG00000062760	15	84379203	84447097	-	1810041L15Rik	protein_coding	72301	8.119	59.105	7.280	2.864	33.612	2.338	2.862	0.856	2.730	0.006334132	0.062413004
ENSMUSG00000081769	11	53783418	53859256	-	Gm12216	protein_coding	NA	23.520	92.380	3.928	1.974	57.950	1.785	1.973	0.654	2.729	0.006344131	0.062452387
ENSMUSG00000023110	14	54507187	54517525	-	Prmt5	protein_coding	27374	539.587	189.707	0.352	-1.508	364.647	-1.421	-1.508	0.521	-2.728	0.006372372	0.062662801
ENSMUSG00000028270	3	142620602	142638008	+	Gbp2	protein_coding	14469	39.042	131.658	3.372	1.754	85.350	1.619	1.754	0.593	2.728	0.00636895	0.062662801
ENSMUSG00000020354	11	46896253	47988969	-	Sgcd	protein_coding	24052	1.221	21.471	17.591	4.137	11.346	2.783	4.136	1.020	2.728	0.006380986	0.062679962
ENSMUSG00000039252	5	52533517	52566462	-	Lgi2	protein_coding	246316	1.221	21.471	17.591	4.137	11.346	2.783	4.136	1.020	2.728	0.006380986	0.062679962
ENSMUSG00000001517	6	128362967	128376146	+	Foxm1	protein_coding	14235	424.077	147.569	0.348	-1.523	285.823	-1.433	-1.523	0.525	-2.727	0.006399506	0.062794295
ENSMUSG00000051246	5	34908012	34923839	+	Msantd1	protein_coding	403174	15.022	66.848	4.450	2.154	40.935	1.912	2.153	0.701	2.727	0.006397283	0.062794295
ENSMUSG00000002625	17	32321425	32350581	-	Akap8l	protein_coding	54194	554.103	223.741	0.404	-1.308	388.922	-1.250	-1.309	0.459	-2.726	0.006413051	0.062893391
ENSMUSG00000002058	11	78343482	78349164	+	Unc119	protein_coding	22248	3982.677	1771.866	0.445	-1.168	2877.271	-1.127	-1.168	0.413	-2.725	0.006428212	0.062906863
ENSMUSG00000047085	7	44429018	44463351	+	Lrrc4b	protein_coding	272381	0.000	12.880	Inf	Inf	6.440	3.018	8.753	1.107	2.725	0.006422375	0.062906863
ENSMUSG00000049008	8	15041444	15046078	-	BB014433	protein_coding	NA	0.000	13.323	Inf	Inf	6.661	3.019	8.799	1.108	2.725	0.006425278	0.062906863
ENSMUSG00000053889	9	34918233	34929509	-	Kirrel3os	antisense	NA	0.000	13.323	Inf	Inf	6.661	3.019	8.799	1.108	2.725	0.006425278	0.062906863
ENSMUSG00000024778	19	34290659	34327770	+	Fas	protein_coding	14102	24.770	93.942	3.793	1.923	59.356	1.747	1.923	0.641	2.725	0.006436364	0.062919163
ENSMUSG00000026309	1	91373861	91398815	-	Ilkap	protein_coding	67444	829.830	335.377	0.404	-1.307	582.603	-1.249	-1.307	0.458	-2.725	0.00643321	0.062919163
ENSMUSG00000030689	7	126850960	126862377	-	Ino80e	protein_coding	233875	770.351	311.161	0.404	-1.308	540.756	-1.250	-1.308	0.459	-2.724	0.006446644	0.062985918
ENSMUSG00000097877	5	104109217	104119687	+	Gm26703	antisense	NA	1.221	20.737	16.989	4.087	10.979	2.769	4.087	1.017	2.724	0.006453701	0.063021135
ENSMUSG00000026563	1	166379097	166393621	+	Tada1	protein_coding	27878	259.643	83.207	0.320	-1.642	171.425	-1.530	-1.642	0.562	-2.723	0.006468012	0.063127109
ENSMUSG00000022565	15	76170974	76232574	-	Plec	protein_coding	18810	707.977	289.374	0.409	-1.291	498.676	-1.235	-1.291	0.454	-2.723	0.006473968	0.063151464
ENSMUSG00000108210	2	38533106	38535707	-	Gm44179	TEC	NA	0.816	20.927	25.630	4.680	10.872	2.875	4.682	1.056	2.722	0.006491407	0.063287755
ENSMUSG00000060063	5	149264767	149288153	+	Alox5ap	protein_coding	11690	10383.248	4186.603	0.403	-1.310	7284.926	-1.252	-1.310	0.460	-2.722	0.006498393	0.06332203
ENSMUSG00000052384	16	32142785	32165594	-	Nrros	protein_coding	224109	5264.498	2154.687	0.409	-1.289	3709.592	-1.233	-1.289	0.453	-2.721	0.006515199	0.063418075
ENSMUSG00000059852	18	80294546	80364254	-	Kcng2	protein_coding	240444	24.370	95.682	3.926	1.973	60.026	1.784	1.974	0.656	2.721	0.006512238	0.063418075
ENSMUSG00000006920	11	101191115	101226463	-	Ezh1	protein_coding	14055	546.620	217.079	0.397	-1.332	381.850	-1.271	-1.332	0.467	-2.720	0.006522398	0.063454306
ENSMUSG00000045441	6	59347226	59426294	-	Gprin3	protein_coding	243385	2.849	28.853	10.126	3.340	15.851	2.544	3.340	0.936	2.720	0.006534267	0.063535914
ENSMUSG00000044471	6	31093559	31218474	-	Lncpint	lincRNA	NA	60.509	244.188	4.036	2.013	152.348	1.812	2.012	0.666	2.719	0.006539881	0.06354245
ENSMUSG00000087380	6	31220351	31337404	+	2210408F21Rik	processed_transcript	NA	60.851	191.136	3.141	1.651	125.993	1.537	1.651	0.565	2.719	0.006541903	0.06354245
ENSMUSG00000058925	18	57533780	57731065	+	1700011I03Rik	protein_coding	75444	0.808	19.522	24.156	4.594	10.165	2.858	4.589	1.051	2.719	0.006553771	0.063590044
ENSMUSG00000067567	X	102284639	102505359	-	Hdac8	protein_coding	70315	143.205	41.828	0.292	-1.776	92.516	-1.635	-1.776	0.601	-2.719	0.006550342	0.063590044
ENSMUSG00000024082	17	78937135	78948052	+	Ndufaf7	protein_coding	73694	383.569	138.200	0.360	-1.473	260.884	-1.391	-1.473	0.512	-2.719	0.006557628	0.063593661
ENSMUSG00000055069	9	53684110	53706232	-	Rab39	protein_coding	270160	492.001	171.607	0.349	-1.520	331.804	-1.429	-1.519	0.526	-2.718	0.006568578	0.063666016
ENSMUSG00000021843	14	47648448	47736564	+	Ktn1	protein_coding	16709	384.737	941.788	2.448	1.292	663.263	1.235	1.292	0.455	2.718	0.00657275	0.063672639
ENSMUSG00000027499	3	7366669	7445366	+	Pkia	protein_coding	18767	0.000	12.621	Inf	Inf	6.310	3.009	8.721	1.108	2.717	0.006595734	0.063759928
ENSMUSG00000032060	9	50752758	50756633	+	Cryab	protein_coding	12955	18.659	87.098	4.668	2.223	52.878	1.957	2.222	0.720	2.717	0.006587601	0.063759928
ENSMUSG00000039760	10	19621998	19634681	+	Il22ra2	protein_coding	237310	0.000	12.621	Inf	Inf	6.310	3.009	8.721	1.108	2.717	0.006595734	0.063759928
ENSMUSG00000061068	14	56059744	56062310	-	Mcpt4	protein_coding	17227	0.000	12.621	Inf	Inf	6.310	3.009	8.721	1.108	2.717	0.006595734	0.063759928
ENSMUSG00000002257	17	28207778	28228608	+	Def6	protein_coding	23853	521.232	183.178	0.351	-1.509	352.205	-1.420	-1.508	0.523	-2.716	0.006599392	0.063761511
ENSMUSG00000048076	11	59211412	59228270	-	Arf1	protein_coding	11840	2787.877	1128.390	0.405	-1.305	1958.133	-1.247	-1.305	0.459	-2.716	0.00660991	0.063829349
ENSMUSG00000027562	3	14886273	14900770	+	Car2	protein_coding	12349	10.165	57.782	5.685	2.507	33.973	2.137	2.508	0.787	2.715	0.006630082	0.063956463
ENSMUSG00000036291	14	49066495	49087723	+	Ap5m1	protein_coding	74385	241.389	67.721	0.281	-1.834	154.555	-1.678	-1.832	0.618	-2.715	0.006626701	0.063956463
ENSMUSG00000044724	19	4139799	4145738	+	Gpr152	protein_coding	269053	0.404	16.011	39.623	5.308	8.208	2.928	5.305	1.079	2.714	0.006644596	0.063994997
ENSMUSG00000071176	8	14911663	15001085	+	Arhgef10	protein_coding	234094	26.465	110.555	4.177	2.063	68.510	1.847	2.062	0.680	2.714	0.006643206	0.063994997
ENSMUSG00000105987	5	23698296	23712667	-	AI506816	processed_transcript	NA	237.260	76.147	0.321	-1.640	156.704	-1.527	-1.640	0.563	-2.714	0.006643981	0.063994997
ENSMUSG00000001786	10	86021972	86051873	+	Fbxo7	protein_coding	69754	452.401	171.045	0.378	-1.403	311.723	-1.332	-1.404	0.491	-2.711	0.006706319	0.064090949
ENSMUSG00000005505	2	90904740	90911626	+	Kbtbd4	protein_coding	67136	81.904	15.594	0.190	-2.393	48.749	-2.066	-2.393	0.762	-2.713	0.006674266	0.064090949
ENSMUSG00000008999	2	172868012	172940321	-	Bmp7	protein_coding	12162	0.408	15.625	38.274	5.258	8.017	2.921	5.263	1.077	2.711	0.006699158	0.064090949
ENSMUSG00000009614	2	27188393	27248337	-	Sardh	protein_coding	192166	2.033	24.444	12.024	3.588	13.238	2.627	3.588	0.969	2.712	0.006686048	0.064090949
ENSMUSG00000020739	11	115564434	115583985	+	Nup85	protein_coding	445007	697.197	247.248	0.355	-1.496	472.222	-1.409	-1.495	0.519	-2.712	0.006680692	0.064090949
ENSMUSG00000022231	15	32244813	32696341	+	Sema5a	protein_coding	20356	3.645	33.326	9.143	3.193	18.486	2.482	3.191	0.915	2.712	0.00669535	0.064090949
ENSMUSG00000028631	4	120696138	120748612	-	Kcnq4	protein_coding	60613	0.408	16.011	39.219	5.293	8.210	2.925	5.299	1.079	2.711	0.006701533	0.064090949
ENSMUSG00000029730	5	138164583	138172422	-	Mcm7	protein_coding	17220	1062.690	359.567	0.338	-1.563	711.129	-1.465	-1.563	0.540	-2.711	0.006709776	0.064090949
ENSMUSG00000030677	7	127027729	127042471	-	Kif22	protein_coding	110033	606.127	212.569	0.351	-1.512	409.348	-1.422	-1.512	0.524	-2.713	0.006676469	0.064090949
ENSMUSG00000031577	8	31150315	31164702	+	Tti2	protein_coding	234138	125.366	33.136	0.264	-1.920	79.251	-1.744	-1.920	0.643	-2.712	0.006679052	0.064090949
ENSMUSG00000035934	9	36890982	37147322	-	Pknox2	protein_coding	208076	1.225	23.388	19.096	4.255	12.306	2.799	4.257	1.032	2.711	0.006698089	0.064090949
ENSMUSG00000039699	19	6140983	6172476	+	Batf2	protein_coding	74481	34.114	3.675	0.108	-3.214	18.895	-2.483	-3.205	0.916	-2.712	0.006696758	0.064090949
ENSMUSG00000051527	7	6730578	6967219	+	Usp29	protein_coding	57775	13.422	66.683	4.968	2.313	40.053	2.015	2.312	0.743	2.712	0.006694611	0.064090949
ENSMUSG00000066368	9	107928469	107932461	+	Actl11	protein_coding	67722	0.404	15.657	38.746	5.276	8.031	2.922	5.271	1.078	2.711	0.006710745	0.064090949
ENSMUSG00000071649	19	8920374	8927234	+	B3gat3	protein_coding	72727	576.989	222.545	0.386	-1.374	399.767	-1.307	-1.374	0.482	-2.713	0.006659102	0.064090949
ENSMUSG00000078234	4	139960220	139968026	-	Klhdc7a	protein_coding	242721	0.408	15.594	38.197	5.255	8.001	2.921	5.260	1.077	2.712	0.006690641	0.064090949
ENSMUSG00000026976	2	24420560	24475599	-	Pax8	protein_coding	18510	4.062	32.371	7.970	2.995	18.216	2.393	2.995	0.883	2.710	0.006731915	0.064259507
ENSMUSG00000039637	16	4626133	4679777	-	Coro7	protein_coding	78885	2164.182	892.990	0.413	-1.277	1528.586	-1.222	-1.277	0.451	-2.709	0.006744546	0.064346429
ENSMUSG00000050017	5	111330763	111388359	+	Pitpnb	protein_coding	56305	601.490	190.725	0.317	-1.657	396.108	-1.541	-1.657	0.569	-2.707	0.006785029	0.064698831
ENSMUSG00000029247	5	76951307	76967509	+	Paics	protein_coding	67054	1617.446	614.641	0.380	-1.396	1116.044	-1.325	-1.396	0.489	-2.707	0.006794409	0.064754442
ENSMUSG00000025137	11	120610087	120617936	-	Pcyt2	protein_coding	68671	1468.550	510.744	0.348	-1.524	989.647	-1.432	-1.524	0.529	-2.706	0.00680355	0.064784744
ENSMUSG00000104955	5	96849505	96852938	+	1700016F12Rik	lincRNA	NA	1.212	22.755	18.770	4.230	11.984	2.790	4.228	1.031	2.706	0.006804688	0.064784744
ENSMUSG00000032066	9	50533087	50555181	-	Bco2	protein_coding	170752	357.412	128.723	0.360	-1.473	243.067	-1.390	-1.473	0.514	-2.705	0.00682547	0.064948728
ENSMUSG00000022257	15	34238026	34284295	+	Laptm4b	protein_coding	114128	398.924	1029.363	2.580	1.368	714.143	1.300	1.367	0.481	2.704	0.006841511	0.06501233
ENSMUSG00000032185	9	21546894	21589487	+	Carm1	protein_coding	59035	274.897	60.553	0.220	-2.183	167.725	-1.929	-2.183	0.713	-2.704	0.006842841	0.06501233
ENSMUSG00000104918	3	18622162	18626141	+	Gm42944	TEC	NA	0.816	20.256	24.809	4.633	10.536	2.855	4.635	1.056	2.704	0.006840921	0.06501233
ENSMUSG00000026603	1	189880492	189922363	-	Smyd2	protein_coding	226830	181.938	51.229	0.282	-1.828	116.583	-1.673	-1.827	0.619	-2.704	0.006855355	0.065097337
ENSMUSG00000029504	5	110653451	110660496	+	Ddx51	protein_coding	69663	233.974	74.970	0.320	-1.642	154.472	-1.528	-1.641	0.565	-2.703	0.006870862	0.065210665
ENSMUSG00000024180	17	26113316	26123254	+	Tmem8	protein_coding	60455	1155.124	482.541	0.418	-1.259	818.832	-1.206	-1.259	0.447	-2.701	0.006903752	0.065448753
ENSMUSG00000025132	11	120578104	120581624	-	Arhgdia	protein_coding	192662	16110.254	6787.646	0.421	-1.247	11448.950	-1.196	-1.247	0.443	-2.701	0.006906706	0.065448753
ENSMUSG00000029030	4	154157485	154160666	-	Tprgl	protein_coding	67808	2041.765	843.551	0.413	-1.275	1442.658	-1.220	-1.275	0.452	-2.702	0.006899605	0.065448753
ENSMUSG00000025223	19	46032593	46045214	-	Ldb1	protein_coding	16825	1062.410	458.995	0.432	-1.211	760.703	-1.164	-1.211	0.431	-2.701	0.006912718	0.065471723
ENSMUSG00000023274	6	124864692	124888221	-	Cd4	protein_coding	12504	2.441	26.298	10.772	3.429	14.369	2.568	3.430	0.951	2.701	0.006920703	0.065489177
ENSMUSG00000032418	9	86581371	86695953	-	Me1	protein_coding	17436	1.616	29.265	18.105	4.178	15.440	2.779	4.174	1.029	2.700	0.006932502	0.065489177
ENSMUSG00000034120	11	116849901	116853094	-	Srsf2	protein_coding	20382	4691.660	1902.026	0.405	-1.303	3296.843	-1.244	-1.303	0.461	-2.700	0.006926643	0.065489177
ENSMUSG00000036545	11	50602084	50807573	+	Adamts2	protein_coding	216725	7.286	48.091	6.600	2.723	27.689	2.254	2.721	0.835	2.700	0.006931972	0.065489177
ENSMUSG00000060992	15	103272911	103299862	+	Copz1	protein_coding	56447	3158.655	1345.995	0.426	-1.231	2252.325	-1.181	-1.231	0.437	-2.700	0.006929527	0.065489177
ENSMUSG00000020811	11	71749920	71789647	+	Wscd1	protein_coding	216881	0.404	16.454	40.719	5.348	8.429	2.918	5.341	1.081	2.699	0.00694831	0.065548907
ENSMUSG00000028185	3	146580985	146615596	-	Dnase2b	protein_coding	56629	2.041	32.428	15.886	3.990	17.234	2.738	3.991	1.014	2.699	0.006958535	0.065548907
ENSMUSG00000028330	4	46138613	46172403	+	Ncbp1	protein_coding	433702	543.690	197.007	0.362	-1.465	370.349	-1.382	-1.464	0.512	-2.699	0.006960374	0.065548907
ENSMUSG00000029154	5	73406075	73453435	+	Cwh43	protein_coding	231293	2.854	31.896	11.178	3.483	17.375	2.589	3.485	0.959	2.699	0.006959642	0.065548907
ENSMUSG00000097881	1	121087405	121178441	+	Celrr	lincRNA	NA	1.621	22.496	13.882	3.795	12.058	2.682	3.793	0.993	2.699	0.006950287	0.065548907
ENSMUSG00000103062	9	104043605	104045776	-	Gm37200	TEC	NA	0.404	16.454	40.719	5.348	8.429	2.918	5.341	1.081	2.699	0.00694831	0.065548907
ENSMUSG00000074067	7	73781429	73816503	-	Gm10619	lincRNA	NA	2.433	27.797	11.426	3.514	15.115	2.596	3.512	0.963	2.697	0.00700468	0.065932134
ENSMUSG00000072812	12	112772194	112802657	-	Ahnak2	protein_coding	NA	3.249	29.461	9.067	3.181	16.355	2.470	3.180	0.916	2.696	0.007011945	0.065966497
ENSMUSG00000001128	X	20925454	20931555	-	Cfp	protein_coding	18636	2717.824	1028.524	0.378	-1.402	1873.174	-1.329	-1.402	0.493	-2.695	0.007042942	0.066223971
ENSMUSG00000057667	7	19504486	19508367	-	Bloc1s3	protein_coding	232946	260.714	89.223	0.342	-1.547	174.969	-1.450	-1.546	0.538	-2.694	0.007053825	0.066292155
ENSMUSG00000000168	9	50634633	50659780	-	Dlat	protein_coding	235339	490.517	160.145	0.326	-1.615	325.331	-1.506	-1.615	0.559	-2.694	0.007059486	0.06631121
ENSMUSG00000000916	5	135369953	135376805	+	Nsun5	protein_coding	100609	289.367	88.407	0.306	-1.711	188.887	-1.583	-1.712	0.588	-2.692	0.007093586	0.066597245
ENSMUSG00000041774	16	17144621	17160701	+	Ydjc	protein_coding	69101	172.212	57.548	0.334	-1.581	114.880	-1.479	-1.582	0.550	-2.691	0.007116955	0.066751957
ENSMUSG00000109013	7	83379142	83383141	-	Gm44723	TEC	NA	2.041	36.356	17.811	4.155	19.199	2.772	4.156	1.030	2.691	0.00711738	0.066751957
ENSMUSG00000044519	14	33967070	33978764	-	Zfp488	protein_coding	382867	2.849	33.706	11.829	3.564	18.277	2.612	3.564	0.971	2.691	0.007122984	0.066770202
ENSMUSG00000026171	1	74593748	74601397	-	Rnf25	protein_coding	57751	261.976	90.495	0.345	-1.534	176.236	-1.439	-1.534	0.535	-2.691	0.0071312	0.066778618
ENSMUSG00000103544	5	48924954	48928740	-	Gm10048	TEC	NA	1.212	29.359	24.219	4.598	15.286	2.846	4.594	1.058	2.691	0.007130497	0.066778618
ENSMUSG00000020358	11	51600100	51606847	-	Hnrnpab	protein_coding	15384	3326.353	1280.284	0.385	-1.377	2303.319	-1.308	-1.377	0.487	-2.688	0.007197348	0.067363484
ENSMUSG00000032806	X	74369217	74373349	-	Slc10a3	protein_coding	214601	454.047	181.090	0.399	-1.326	317.569	-1.264	-1.326	0.470	-2.687	0.007204867	0.067399292
ENSMUSG00000024940	19	5740904	5758532	+	Ltbp3	protein_coding	16998	1.625	21.825	13.433	3.748	11.725	2.661	3.748	0.990	2.687	0.007212505	0.067401653
ENSMUSG00000037926	11	77216287	77460220	+	Ssh2	protein_coding	237860	741.732	308.156	0.415	-1.267	524.944	-1.213	-1.267	0.451	-2.687	0.007208877	0.067401653
ENSMUSG00000039231	X	8061171	8074760	-	Suv39h1	protein_coding	20937	574.181	215.871	0.376	-1.411	395.026	-1.337	-1.411	0.498	-2.686	0.007221124	0.06744766
ENSMUSG00000058571	14	116925297	117979529	+	Gpc6	protein_coding	23888	6.903	44.763	6.485	2.697	25.833	2.236	2.696	0.832	2.686	0.007225096	0.067450245
ENSMUSG00000097793	13	81778773	81783749	-	Gm17259	lincRNA	NA	13.402	74.629	5.569	2.477	44.015	2.113	2.478	0.787	2.686	0.007234548	0.067503955
ENSMUSG00000016552	15	77940522	77956722	-	Foxred2	protein_coding	239554	271.409	102.286	0.377	-1.408	186.848	-1.334	-1.408	0.497	-2.685	0.007246835	0.067584049
ENSMUSG00000104214	13	101749720	101751888	-	Gm36638	TEC	NA	19.450	83.213	4.278	2.097	51.332	1.866	2.097	0.695	2.685	0.007250752	0.06758604
ENSMUSG00000030000	6	86028681	86124409	+	Add2	protein_coding	11519	0.812	17.416	21.439	4.422	9.114	2.804	4.422	1.045	2.685	0.007261286	0.067648597
ENSMUSG00000035683	4	44300876	44364675	+	Melk	protein_coding	17279	445.110	163.833	0.368	-1.442	304.472	-1.363	-1.442	0.508	-2.684	0.007264876	0.067648597
ENSMUSG00000031360	X	162901238	163032508	+	Ctps2	protein_coding	55936	116.426	29.461	0.253	-1.983	72.944	-1.786	-1.984	0.666	-2.684	0.007277484	0.067696921
ENSMUSG00000086392	3	35999833	36025106	+	Mccc1os	antisense	NA	4.474	39.329	8.790	3.136	21.902	2.448	3.135	0.912	2.684	0.007276512	0.067696921
ENSMUSG00000022383	15	85734983	85802819	+	Ppara	protein_coding	19013	2.037	25.115	12.329	3.624	13.576	2.624	3.625	0.978	2.683	0.007294873	0.067818321
ENSMUSG00000057342	7	45709467	45718002	-	Sphk2	protein_coding	56632	790.004	310.282	0.393	-1.348	550.143	-1.283	-1.348	0.478	-2.683	0.007297966	0.067818321
ENSMUSG00000019942	10	69336635	69352938	-	Cdk1	protein_coding	12534	1582.157	688.018	0.435	-1.201	1135.088	-1.155	-1.201	0.431	-2.681	0.007345203	0.067980374
ENSMUSG00000020841	11	76778424	76847018	-	Cpd	protein_coding	12874	200.890	53.196	0.265	-1.917	127.043	-1.739	-1.919	0.649	-2.681	0.007330706	0.067980374
ENSMUSG00000021916	14	31001393	31012441	+	Glt8d1	protein_coding	76485	223.488	60.579	0.271	-1.883	142.033	-1.714	-1.885	0.639	-2.682	0.007321138	0.067980374
ENSMUSG00000025371	11	119913441	119919548	+	Chmp6	protein_coding	208092	794.661	309.339	0.389	-1.361	552.000	-1.294	-1.361	0.483	-2.681	0.007341425	0.067980374
ENSMUSG00000027523	2	174284320	174346744	+	Gnas	protein_coding	14683	201.009	63.912	0.318	-1.653	132.461	-1.535	-1.653	0.572	-2.681	0.00733231	0.067980374
ENSMUSG00000030315	6	114860628	114969994	-	Vgll4	protein_coding	232334	688.685	252.993	0.367	-1.445	470.839	-1.365	-1.445	0.509	-2.681	0.007336657	0.067980374
ENSMUSG00000079017	12	103442167	103443680	-	Ifi27l2a	protein_coding	76933	2777.392	920.085	0.331	-1.594	1848.739	-1.488	-1.594	0.555	-2.681	0.007336131	0.067980374
ENSMUSG00000108596	7	128062683	128128160	+	Itgam	protein_coding	16409	0.404	15.752	38.981	5.285	8.078	2.897	5.279	1.080	2.681	0.007343134	0.067980374
ENSMUSG00000032180	9	21507380	21510186	-	Tmed1	protein_coding	17083	225.172	78.285	0.348	-1.524	151.729	-1.431	-1.525	0.534	-2.680	0.007352168	0.068010351
ENSMUSG00000043822	10	80339110	80348412	-	Adamtsl5	protein_coding	66548	1.629	24.482	15.030	3.910	13.055	2.703	3.913	1.009	2.680	0.007360558	0.06805347
ENSMUSG00000030327	6	122874474	122888941	+	Necap1	protein_coding	67602	387.456	150.219	0.388	-1.367	268.838	-1.299	-1.367	0.485	-2.679	0.007388604	0.068278181
ENSMUSG00000020467	11	28853204	28926743	+	Efemp1	protein_coding	216616	14.160	88.660	6.261	2.646	51.410	2.207	2.645	0.824	2.678	0.007417032	0.068471546
ENSMUSG00000101210	6	86494649	86497804	+	Gm28720	TEC	NA	1.616	25.912	16.031	4.003	13.764	2.724	3.999	1.017	2.678	0.007416147	0.068471546
ENSMUSG00000022855	16	22009484	22049269	+	Senp2	protein_coding	75826	705.326	291.784	0.414	-1.273	498.555	-1.218	-1.273	0.455	-2.676	0.007440876	0.068533293
ENSMUSG00000027405	2	130274430	130279313	+	Nop56	protein_coding	67134	1091.555	429.978	0.394	-1.344	760.766	-1.279	-1.344	0.478	-2.677	0.007438156	0.068533293
ENSMUSG00000027575	2	180967225	180982526	+	Arfgap1	protein_coding	228998	561.545	194.527	0.346	-1.529	378.036	-1.435	-1.529	0.536	-2.676	0.007442496	0.068533293
ENSMUSG00000030792	7	45207519	45212147	-	Dkkl1	protein_coding	50722	49.111	8.755	0.178	-2.488	28.933	-2.115	-2.490	0.790	-2.676	0.007440533	0.068533293
[truncated: 1,939 more rows]
