# Supplementary material for: Notch Signaling Facilitates In Vitro Generation of Cross-Presenting Classical Dendritic Cells
Source: Cell Rep. 2018 Jun 19;23(12):3658–3672.e6. doi: 10.1016/j.celrep.2018.05.068 (PMC6063084; doi:10.1016/j.celrep.2018.05.068)
Supplement: Table S3. The Expression of Notch Target Genes in DC Subsets, Related to Figures 3C and S3B — Data represent the same samples as in Table S1. The table includes log2-transformed normalized expression values for the genes that were differentially expressed in Notch2-deficient splenic DC as determined by the analysis of microarray data from (Satpathy et al., 2013), including genes that were preferentially affected in cDC1, cDC2 or both subsets. [file mmc4.csv]

	Culture-derived DC								Primary splenic DC
gene	DC1 (FL) #1	DC1 (FL) #2	DC1 (FL+Notch) #1	DC1 (FL+Notch) #2	DC2 (FL) #1	DC2 (FL) #2	DC2 (FL+Notch) #1	DC2 (FL+Notch) #2	DC1 #1	DC1 #2	DC1 #3	DC2 Esamhi #1	DC2 Esamhi #2	DC2 Esamlo #1	DC2 Esamlo #2
Downregulated in Notch2-deficient DC
	Preferentially in DC1
Poglut1	9.343	8.463	9.433	9.470	9.687	8.919	9.815	10.027	10.981	10.800	10.950	9.669	9.846	9.812	9.924
Impact	9.065	9.059	9.443	9.305	9.294	9.001	9.464	9.334	10.080	9.402	10.247	10.532	10.826	9.999	10.242
Mxd1	9.136	8.729	8.907	9.093	9.700	9.475	9.402	10.162	11.654	10.935	11.444	11.484	11.802	10.980	11.422
Idh1	8.267	7.921	8.840	8.727	9.032	9.167	9.234	9.746	9.085	9.512	9.308	7.671	7.763	8.571	8.441
Cblb	8.227	8.227	9.804	9.731	8.732	9.150	9.726	9.599	10.242	10.224	10.404	9.583	9.977	9.747	9.737
Ccser2	8.154	8.096	9.159	9.070	8.676	8.749	9.558	9.404	9.784	9.280	9.695	9.215	9.727	9.096	9.265
Spred1	8.740	8.692	8.544	8.973	9.075	9.311	9.939	9.920	9.847	9.125	9.377	9.929	10.171	9.181	9.529
Malt1	8.565	8.613	9.102	9.372	9.242	9.546	10.434	10.123	11.434	10.577	11.073	12.088	12.765	11.041	11.297
Man1a	8.931	8.538	8.972	9.584	9.857	9.358	10.508	10.714	10.532	9.427	9.879	12.264	12.316	11.238	11.641
Clec2i	8.628	8.423	8.320	8.511	10.292	9.372	9.885	9.594	9.203	8.682	9.401	10.252	10.139	10.138	10.164
Gucd1	8.172	7.054	7.949	8.724	9.201	9.127	9.180	9.871	9.139	8.711	8.579	9.114	9.305	8.932	9.064
Cd200	7.603	7.568	8.866	8.723	8.259	8.175	9.164	9.660	9.850	9.857	10.127	7.988	8.552	8.148	8.142
Foxo1	8.687	7.962	8.596	9.610	8.981	8.634	8.780	8.649	9.394	10.229	9.980	9.363	9.198	9.820	9.590
Htra2	9.149	8.383	6.797	9.272	10.045	8.267	9.357	10.443	9.823	9.539	9.557	9.840	9.883	9.636	9.826
Strbp	9.856	9.586	10.525	10.544	8.445	8.336	9.285	9.665	10.997	11.045	11.119	9.974	10.141	9.980	9.861
Prss30	8.976	8.936	9.750	9.677	8.021	7.840	9.658	9.501	9.734	9.833	9.596	10.150	9.965	9.652	9.910
Cd1d1	8.011	7.718	10.860	10.953	8.780	8.524	9.724	9.915	11.261	11.474	11.484	9.841	9.726	9.550	9.704
Prkcb	8.384	8.450	10.312	10.168	8.423	8.039	10.977	10.885	11.689	11.532	11.498	12.897	12.994	12.013	12.386
Dok1	9.742	9.340	9.435	9.547	10.248	10.480	10.159	10.592	10.084	9.699	9.832	9.780	9.608	9.709	9.978
Igsf6	9.267	9.005	9.540	9.274	10.981	10.295	10.699	10.959	9.884	10.195	10.188	11.318	11.153	11.430	11.462
Gabarapl1	9.166	8.963	9.921	8.981	10.074	10.561	9.591	9.732	9.814	8.592	9.045	9.435	9.788	9.451	9.740
Tmem131	9.393	9.692	11.059	11.049	9.353	9.990	11.065	11.073	11.205	11.534	11.622	11.493	11.855	11.040	11.090
Apoe	8.888	8.706	10.638	10.084	9.809	9.545	11.097	11.263	9.810	10.213	9.969	10.871	10.653	11.182	10.247
Vps18	9.610	9.228	9.285	9.725	9.357	9.812	9.644	9.438	9.999	9.622	9.597	9.731	9.706	9.274	9.536
Gclc	9.200	8.684	10.251	10.251	9.709	9.390	9.261	9.061	11.088	10.366	10.922	9.106	9.500	9.296	9.512
St6gal1	9.564	10.069	11.212	10.793	9.949	10.328	9.826	9.541	10.642	10.847	10.594	10.873	10.869	10.108	10.480
Anxa3	6.797	6.409	9.470	9.362	10.110	10.198	10.433	10.920	9.959	9.175	9.717	9.255	10.019	8.404	8.797
Eno3	7.633	7.433	8.739	8.966	8.839	9.054	11.250	12.095	9.838	9.148	9.528	10.090	10.431	9.662	9.337
Cd274	6.099	6.636	10.076	9.708	8.200	8.847	11.065	11.018	10.121	8.919	9.358	11.569	11.939	10.613	10.915
Tgm2	6.680	6.664	9.077	8.750	8.227	8.683	11.264	11.339	8.080	7.381	8.080	11.853	12.301	10.749	10.752
Il21r	6.720	6.394	8.320	8.441	9.613	9.406	10.918	11.080	10.035	8.779	9.725	11.204	11.732	9.912	10.131
Lad1	6.047	5.464	7.797	8.329	9.136	9.538	9.859	10.609	9.070	8.069	8.850	8.048	8.807	6.703	6.943
Socs2	5.488	5.985	8.908	8.803	9.132	9.109	9.916	10.160	8.105	7.392	8.056	7.619	8.316	5.942	7.159
Mreg	6.438	5.790	7.881	9.122	9.159	8.427	10.780	10.936	10.063	8.731	9.809	10.827	11.266	8.990	9.818
Plaur	7.299	7.789	7.128	7.349	10.988	10.815	10.830	10.804	9.370	7.491	8.444	10.753	11.596	11.200	11.357
Cd63	7.336	7.774	11.022	10.616	10.495	10.739	11.946	12.293	9.466	8.112	8.955	8.098	9.212	7.489	7.932
Samsn1	8.158	8.146	10.756	10.841	10.598	10.525	12.245	12.219	11.467	10.517	11.159	11.196	11.888	10.939	10.942
Cacnb3	7.671	7.240	10.380	10.705	10.191	10.779	11.391	11.858	11.073	10.289	10.944	9.625	10.049	8.140	8.996
Fam49a	8.423	8.415	10.775	10.017	10.471	10.588	11.644	11.988	11.455	11.261	11.512	12.588	12.823	11.970	12.076
Cyb5r3	11.153	10.897	11.513	11.170	11.130	11.152	11.379	11.983	11.802	11.588	11.578	12.049	12.061	11.674	11.849
Lgmn	10.791	9.823	10.711	10.283	12.016	10.715	11.025	11.831	10.365	9.531	10.056	10.497	11.074	10.844	10.684
Lpcat2	10.758	10.373	9.502	9.880	11.026	9.919	10.990	11.077	9.773	9.643	9.833	10.782	10.708	10.144	10.467
Cd300a	9.192	9.012	10.778	10.675	12.684	12.413	12.547	12.542	10.292	10.316	10.342	11.998	11.942	12.305	12.323
Fscn1	8.250	8.093	11.182	11.626	11.308	11.998	12.345	12.889	11.623	10.697	11.218	10.935	11.280	9.903	10.946
Arl5c	8.892	9.321	11.116	10.823	11.394	11.548	11.531	11.457	10.487	9.752	10.172	10.455	11.030	11.079	11.214
Ccr7	9.785	9.138	12.122	12.443	12.848	12.503	13.505	13.825	14.041	12.242	13.405	13.130	14.283	12.193	12.893
Gngt2	9.235	10.535	11.133	10.279	10.963	12.008	13.047	12.710	8.327	8.042	7.951	10.280	10.397	10.466	10.107
Fas	5.540	5.806	6.948	7.510	7.786	7.705	8.087	8.631	8.502	7.689	8.608	6.138	7.317	6.199	6.609
Ankrd33b	5.194	6.184	7.639	7.769	7.608	7.431	8.067	8.044	8.544	7.901	8.636	7.874	8.171	6.375	7.327
Papss2	5.566	5.271	7.905	8.185	8.076	7.960	8.410	8.793	8.501	6.973	7.987	8.216	8.885	7.091	7.801
Gbp4	5.985	6.014	7.895	8.050	7.160	7.208	8.741	8.697	9.029	8.680	9.378	9.378	8.896	8.801	9.436
Gca	5.716	5.473	8.278	7.128	7.459	6.983	8.258	8.497	8.479	7.928	8.347	7.821	8.433	7.529	7.771
Slco5a1	4.848	4.765	6.979	8.049	7.314	7.627	8.075	8.508	8.519	8.005	8.688	9.160	9.611	6.896	7.750
Tec	6.144	5.469	6.585	6.805	8.204	8.520	8.001	8.386	7.868	7.653	7.763	9.018	9.036	8.061	8.256
Trp53inp2	6.697	6.649	6.686	7.477	7.782	7.610	7.710	7.800	8.642	8.021	8.498	8.991	9.395	8.626	8.806
Plcg1	6.634	6.366	7.033	7.562	6.198	6.835	7.864	7.907	8.805	9.240	9.488	9.083	9.051	8.694	8.824
Zfyve9	5.686	6.534	7.725	7.584	5.832	5.832	7.292	6.961	7.439	7.302	7.203	6.648	6.760	8.050	7.186
Procr	5.700	5.411	7.087	7.644	6.735	6.939	7.163	7.559	9.850	9.547	9.897	8.690	8.947	8.150	8.491
Tnfrsf4	5.670	5.612	8.371	8.627	7.576	8.192	9.898	9.912	8.838	7.909	8.861	6.607	7.638	4.771	5.771
Snn	5.567	4.845	8.390	8.239	7.515	8.483	9.659	9.863	8.164	7.187	7.769	7.869	8.051	6.296	6.958
Slc4a8	6.233	5.847	8.139	9.156	7.633	9.069	9.747	9.910	9.429	8.743	9.587	9.254	10.102	7.256	8.516
Nudt17	5.387	5.458	8.519	8.367	8.599	8.333	9.242	9.728	8.718	7.876	8.507	7.112	8.017	6.651	7.042
Adcy6	5.361	5.353	7.981	8.904	6.963	8.591	9.019	9.015	8.097	7.938	8.453	6.917	7.890	6.269	6.632
Ocstamp	6.312	5.737	10.172	10.129	6.113	6.859	8.858	9.196	9.739	9.811	9.255	6.860	6.794	8.391	7.981
Snx24	8.187	8.156	8.765	8.738	7.772	7.626	7.992	7.558	8.140	8.262	8.277	5.938	5.435	6.225	6.012
Vkorc1l1	7.942	8.119	8.434	8.564	7.678	8.122	7.904	8.264	9.237	9.355	9.376	7.791	7.834	8.489	8.328
Slc20a2	7.624	7.909	8.524	9.016	7.922	8.533	7.009	8.037	8.366	8.850	8.770	7.938	8.004	8.186	8.020
Lnx2	8.115	7.833	7.851	8.236	7.487	6.742	8.040	6.994	8.833	8.484	8.452	7.735	7.811	7.394	7.540
Sulf2	8.005	8.172	8.012	8.504	8.337	9.032	9.322	9.128	10.511	10.825	10.583	11.742	11.608	11.543	11.994
Dock4	8.207	7.947	7.245	7.225	8.940	8.591	8.657	8.388	8.458	9.139	8.688	9.976	10.079	9.506	9.798
Nmrk1	6.505	5.950	5.650	6.383	7.483	7.054	8.761	8.854	7.154	6.777	7.104	7.957	8.027	7.123	7.496
Pxdc1	5.086	5.150	5.553	7.070	7.064	6.951	9.526	9.625	7.367	5.850	6.617	8.624	9.695	7.924	7.850
H2-M2	5.935	5.794	5.932	7.651	9.561	9.701	9.263	9.191	9.445	8.984	9.490	11.487	11.594	10.602	11.047
Trpm2	9.188	9.413	10.846	10.909	7.106	7.344	8.113	7.898	11.631	12.444	12.245	10.523	10.361	10.213	10.308
Clec4b2	8.349	8.137	10.530	9.959	6.369	5.778	6.769	6.325	8.872	9.349	9.189	5.353	5.165	6.611	6.595
Cd8a	5.819	5.237	12.305	12.122	5.978	6.872	7.334	7.640	12.480	12.375	12.313	7.113	6.650	8.040	8.031
Ndst1	5.248	4.768	7.177	7.049	4.186	4.940	8.027	7.838	8.614	8.883	8.449	9.883	10.066	9.112	8.758
Src	4.366	3.467	5.686	6.530	3.382	4.471	6.741	6.695	6.975	6.223	7.084	4.877	5.358	3.773	4.120
Stk39	4.533	4.919	5.111	7.011	4.764	5.090	7.755	7.547	7.231	6.839	7.120	5.696	5.953	6.020	6.449
Usp11	3.926	5.009	6.370	6.492	6.169	5.267	6.725	6.931	7.726	8.136	8.038	9.255	9.287	8.346	8.763
Abca13	4.390	4.976	4.990	6.685	4.343	5.111	5.752	6.000	5.823	5.952	6.265	5.238	6.205	3.742	4.228
Arhgap42	3.273	5.111	8.256	8.247	3.825	4.479	5.819	6.062	8.241	8.680	8.822	7.089	7.020	5.902	6.888
Tm4sf5	3.381	3.901	7.227	7.157	3.998	4.141	5.969	6.165	7.145	6.826	6.994	4.924	4.821	4.681	4.833
Ms4a1	5.244	3.929	7.864	7.186	3.990	5.580	6.699	6.088	8.177	8.540	8.654	8.021	7.516	7.490	7.342
Acsf2	6.059	5.458	5.286	6.315	5.834	5.486	6.309	7.118	7.632	7.223	7.205	7.675	7.525	7.286	7.322
Pstpip2	7.110	5.549	5.481	6.168	6.546	4.847	6.024	6.068	8.138	8.491	8.002	8.740	8.538	8.294	8.379
Cacnb2	6.403	6.274	6.795	7.631	5.907	5.642	5.138	5.016	7.627	7.987	8.285	5.559	5.573	6.127	7.318
Loxl3	4.676	4.288	6.421	5.849	6.793	7.334	7.034	7.013	8.043	7.341	7.620	6.910	7.353	6.838	6.901
Adora2a	4.167	4.197	5.611	5.776	6.807	7.452	7.079	8.100	7.896	7.115	7.402	7.515	7.930	7.140	7.534
Mefv	5.107	5.311	4.494	5.176	7.091	6.656	6.771	7.837	9.772	9.804	9.846	10.751	10.900	10.456	10.708
Apol10b	4.592	3.944	4.487	5.130	5.098	4.502	5.083	5.648	6.422	6.985	6.531	5.441	4.841	4.610	4.665
Rhov	4.492	4.259	3.771	4.106	4.495	3.854	5.124	5.284	5.005	3.817	4.169	3.372	3.741	2.961	3.357
Rell2	4.395	3.929	3.663	5.134	4.626	3.651	4.831	4.297	5.217	5.392	5.221	4.623	4.725	3.961	5.017
Asprv1	5.110	5.026	3.515	3.602	4.160	3.671	4.878	5.317	8.082	6.181	7.704	6.756	7.846	5.572	5.489
Alpk2	3.468	3.347	4.920	5.531	2.916	4.547	5.225	4.193	6.301	5.241	5.874	5.992	6.526	4.193	5.354
Adgrf5	3.215	2.432	3.721	4.974	2.758	3.032	4.507	4.315	4.694	5.951	6.027	1.576	1.628	4.282	2.423
Flt1	4.047	4.556	6.046	6.417	4.116	4.848	5.259	4.475	7.126	8.072	7.731	2.782	4.231	5.534	5.574
Trim6	3.704	4.726	4.409	5.923	2.457	3.588	4.799	3.854	4.647	4.702	4.719	3.870	5.058	2.694	4.340
Serpinb2	3.484	2.939	7.403	7.528	3.361	4.633	4.224	5.130	8.392	9.146	9.179	7.242	7.443	7.177	6.677
Serpinb10	2.525	2.640	4.342	4.673	2.571	3.308	3.348	3.778	3.239	4.623	4.879	4.809	4.629	6.094	5.184
BC021614	2.582	2.103	3.916	4.861	2.059	3.728	3.408	4.407	5.133	5.634	5.485	4.324	4.548	5.240	5.671
Heatr9	2.597	3.472	2.640	3.655	3.506	3.364	2.685	2.259	3.800	3.125	3.596	3.540	3.322	2.586	3.054
Ptgis	2.308	2.467	4.234	3.017	1.335	2.901	1.533	3.053	7.389	7.786	7.684	1.531	1.204	3.985	2.856
BC106179	2.381	2.656	2.816	2.653	1.697	2.411	2.417	2.347	4.087	3.676	4.143	3.612	4.035	3.740	3.699
Olfr111	0.686	0.417	1.216	0.484	0.407	0.405	1.464	1.194	0.381	0.371	0.378	1.752	1.910	0.627	1.872
	Preferentially in DC2
Smad7	9.100	9.059	8.923	9.101	8.706	8.607	9.515	9.623	9.596	9.405	9.732	11.121	11.357	10.763	11.199
Sesn3	8.446	8.713	8.473	8.865	8.346	8.680	8.778	8.856	8.384	8.424	8.674	9.169	9.350	8.597	8.811
Gpd1l	9.571	8.859	9.422	8.554	9.328	9.429	9.355	9.773	10.593	10.391	10.215	11.357	11.541	10.517	10.688
Fgd3	8.878	9.504	9.507	9.233	8.755	10.029	8.778	8.732	9.527	9.310	9.423	9.770	9.778	9.520	9.246
Rab11fip4	9.484	9.940	9.599	9.855	8.764	8.989	8.088	8.375	9.984	10.228	10.176	9.432	9.508	9.068	9.041
Bcl9	8.078	8.752	8.764	8.980	7.839	8.465	8.456	8.276	8.166	8.835	9.080	8.648	9.017	8.143	8.174
Lrba	8.260	9.113	8.613	8.879	7.374	8.532	8.518	8.108	8.221	9.222	8.749	9.390	9.502	8.708	8.683
Gabbr1	8.400	9.094	8.966	9.329	7.641	7.951	8.188	8.313	7.986	8.877	8.787	9.362	9.244	8.015	8.573
Slc16a6	8.498	8.625	8.893	8.180	8.672	8.668	8.337	7.408	9.997	8.858	9.877	8.014	8.909	7.621	7.316
Ppp1r14a	6.600	7.389	9.480	8.671	6.600	7.214	9.685	9.605	7.617	7.441	7.287	9.532	9.597	8.063	8.443
Mical3	6.661	6.649	8.810	8.836	7.502	8.105	9.029	9.160	8.384	8.162	8.178	9.874	10.145	8.704	8.918
Arap2	7.636	7.789	8.569	9.080	8.000	8.292	10.018	9.984	9.170	8.659	8.823	10.940	11.177	9.362	9.539
Cacna1e	6.645	7.744	10.576	10.333	7.455	7.480	8.888	8.509	9.552	10.344	10.639	9.020	9.109	8.380	8.320
Adgrg5	8.342	7.996	10.083	10.120	7.709	8.009	10.821	10.888	10.095	10.536	10.162	12.111	12.041	11.402	11.780
Siglecg	8.204	8.401	7.005	8.487	9.545	9.400	10.999	10.553	8.739	9.160	8.833	11.641	11.657	10.646	11.114
Cd300lf	7.014	6.952	7.929	8.414	9.461	8.733	10.409	10.348	7.524	7.616	7.444	11.381	11.146	10.090	10.534
Cd7	6.089	6.100	9.273	8.710	9.004	9.287	13.889	13.549	8.691	7.651	8.092	11.109	11.266	10.350	10.283
Tspan9	7.592	7.250	8.030	8.397	6.387	5.973	8.187	8.133	8.241	8.176	8.019	8.666	9.004	8.253	8.054
Abhd6	7.018	7.416	6.868	7.777	7.090	6.055	8.184	8.337	7.119	7.136	7.364	8.274	8.566	7.796	7.675
Cdon	6.334	7.257	8.164	8.081	5.790	6.403	6.779	7.796	7.191	7.621	7.768	8.003	7.923	6.707	7.318
Jmy	7.341	7.611	7.607	7.639	7.689	7.740	7.457	6.855	7.796	7.475	8.313	9.187	9.658	8.601	8.620
Ptpn3	5.713	6.092	7.150	6.983	5.833	6.659	7.816	7.862	5.719	5.545	5.807	7.755	8.203	6.411	6.257
Lrrc16a	5.552	5.851	7.031	7.191	7.088	7.456	8.384	7.792	7.673	6.582	6.387	10.195	10.262	9.068	9.305
Slc6a12	6.220	5.929	8.124	8.470	7.586	7.294	7.915	8.068	7.902	8.501	8.048	9.223	9.049	8.078	7.866
Arhgap6	7.749	8.388	8.292	7.464	8.029	8.279	8.391	8.533	7.891	7.824	8.000	10.573	10.303	8.781	9.141
Fcrl1	8.012	7.962	7.627	7.296	8.224	7.803	8.570	9.022	8.899	9.167	8.881	9.902	9.762	9.546	9.778
Tspan2	8.235	7.558	8.712	6.912	7.515	7.547	8.950	8.951	8.468	8.567	8.773	9.604	9.806	8.529	8.848
Mfsd7b	8.459	7.482	8.544	8.560	8.150	7.933	8.779	9.024	9.283	8.820	9.118	11.032	11.524	10.018	10.278
Spns3	5.290	5.534	6.318	6.834	7.757	7.009	10.170	10.487	8.348	7.693	8.018	10.177	10.311	9.230	9.498
Ube2e2	6.089	5.472	5.807	7.090	6.138	5.314	10.279	10.135	8.186	8.086	8.056	10.559	10.345	9.351	9.710
Tcf7	4.298	3.652	7.601	7.782	6.387	5.930	9.257	9.390	8.597	6.978	7.992	9.153	9.854	7.207	6.851
Gpr4	6.270	5.958	9.629	9.856	6.178	4.944	9.076	8.774	9.595	10.418	10.498	9.548	9.837	8.439	8.830
Actn1	9.886	10.230	11.122	11.034	9.077	10.056	10.415	10.306	10.602	11.015	10.769	9.711	9.709	8.785	8.740
Lrrk2	10.882	10.715	10.377	10.636	9.841	9.951	9.907	9.985	11.788	12.188	12.173	12.261	12.209	11.921	12.102
Acap1	10.419	9.909	9.640	9.393	10.583	10.383	10.340	10.801	9.248	9.176	8.891	10.971	10.717	9.942	9.976
Actr1b	10.302	9.753	9.717	9.121	10.276	10.106	10.405	10.689	10.278	9.982	10.029	11.012	11.176	10.281	10.142
Kit	10.308	9.989	9.715	9.876	9.106	9.090	10.772	10.819	11.916	12.199	12.456	12.799	13.001	11.943	12.298
Fam234b	9.184	8.765	9.813	9.990	9.736	9.498	10.072	10.112	9.491	9.571	9.775	11.168	11.088	10.173	10.764
Tbc1d4	10.154	10.056	11.762	11.816	9.018	9.440	12.139	12.198	12.827	12.406	12.700	13.980	14.485	12.512	13.118
Ahr	9.269	9.754	11.323	11.117	8.979	8.914	11.155	10.617	12.231	11.849	12.637	12.084	12.634	11.720	11.882
Agpat3	11.391	11.050	11.302	10.872	8.538	8.719	8.543	9.096	11.619	11.336	11.183	9.731	9.615	9.578	9.349
D930015E06Rik	10.556	10.784	11.220	11.716	10.706	10.280	12.283	12.080	11.569	11.600	11.709	12.855	12.999	11.818	12.004
Slc44a2	10.176	9.662	10.579	10.440	10.876	10.977	11.578	11.656	10.726	11.304	11.072	12.548	12.464	12.285	12.113
Ncf4	11.961	12.012	11.604	11.288	11.727	11.551	11.205	11.480	11.838	11.653	11.636	11.482	11.576	11.117	10.955
Il1r2	11.031	10.865	9.317	7.305	11.656	10.986	12.564	11.764	10.970	8.472	9.882	12.361	13.396	11.202	11.816
Tspan13	11.943	11.842	13.590	13.150	11.925	11.290	13.149	13.537	13.518	13.246	13.349	13.455	13.713	13.096	13.334
Mdh2	11.797	11.914	12.638	12.323	11.990	11.642	12.677	12.920	12.282	11.937	11.715	13.411	13.371	12.319	12.207
Wdfy4	13.098	13.691	13.982	13.604	11.706	12.616	11.975	12.085	13.659	14.470	14.389	13.380	13.523	13.139	13.212
Dnase1l3	9.557	10.222	15.247	13.765	8.283	8.486	12.486	12.402	13.160	13.608	13.519	12.943	13.294	12.287	12.695
Hook1	6.354	6.776	7.141	7.297	5.620	6.539	6.367	7.027	8.063	7.897	7.209	7.418	7.568	6.588	7.051
Mirt1	5.528	6.077	6.442	7.092	5.571	7.182	6.998	6.813	6.746	6.794	6.890	8.440	8.427	7.796	7.461
St14	6.595	6.236	5.189	7.100	6.968	7.316	7.354	7.882	6.921	7.525	7.330	9.769	9.762	8.284	8.411
Stau2	5.884	4.875	4.941	6.735	6.032	5.372	6.900	6.724	6.406	6.321	7.116	7.331	7.125	6.382	5.890
Sash1	4.261	5.814	6.496	6.753	4.746	6.032	8.562	7.910	5.258	6.390	5.849	8.698	8.635	7.033	6.942
Scn3a	4.654	5.406	5.152	6.164	5.775	5.888	7.837	7.526	5.494	3.866	3.079	8.663	8.729	6.184	7.199
Gpm6b	3.852	4.114	5.773	6.867	4.534	4.579	8.373	7.998	6.869	4.524	5.468	9.242	9.406	7.447	7.708
Npl	4.953	4.449	4.825	5.726	4.496	4.962	8.046	7.925	6.070	4.681	4.878	8.962	8.910	7.838	8.199
Dab2ip	4.294	4.209	5.771	6.478	3.506	5.676	6.619	7.208	5.298	4.692	5.005	8.937	9.072	7.692	7.817
Ston2	3.658	3.666	5.527	5.446	5.095	4.877	7.360	6.522	6.392	4.836	4.906	7.951	8.190	6.741	6.978
Scel	3.568	3.325	3.923	4.816	6.320	5.869	6.885	7.645	2.103	2.036	2.083	7.735	7.257	6.616	6.660
Zfp366	7.714	6.798	8.023	7.506	5.942	5.922	5.626	6.285	9.465	10.712	10.317	9.580	9.589	9.570	9.763
Ildr1	6.713	6.742	7.483	7.344	4.670	4.771	6.056	4.556	9.171	7.837	8.228	6.941	7.831	6.253	6.490
Mmp9	7.940	7.273	4.466	4.977	2.666	4.319	4.585	5.519	2.949	5.781	5.359	9.815	9.727	7.774	6.119
Il12rb2	8.016	6.237	4.635	6.052	7.666	4.394	6.470	7.416	7.638	7.871	8.185	8.693	8.897	8.185	8.222
Cd101	5.134	5.194	4.150	5.506	6.713	5.537	5.774	4.793	2.714	4.692	3.725	8.294	7.906	7.677	8.063
Cd5	4.517	4.686	3.633	4.627	5.235	4.792	7.421	7.691	7.431	6.793	6.969	8.249	8.528	7.141	7.494
Ace	3.432	3.964	4.302	5.308	3.146	5.041	7.147	7.270	2.517	5.662	5.824	7.557	7.210	10.294	8.978
Rnf43	4.889	4.208	5.413	4.677	3.564	5.250	6.374	5.857	5.620	5.966	5.462	7.799	8.291	6.957	6.792
Slc44a5	5.080	4.274	4.253	4.907	3.674	3.841	5.584	5.429	3.371	1.947	2.285	7.667	7.623	6.371	7.388
Dlg2	3.302	2.662	4.480	4.866	2.969	4.398	5.394	5.518	3.573	3.314	2.132	6.266	6.079	4.446	3.555
Cyp4f37	3.556	2.486	5.254	4.642	3.938	3.158	5.391	6.722	4.493	4.927	4.601	9.122	8.532	7.672	7.458
Blk	2.393	3.591	3.773	3.701	2.099	3.069	6.487	6.951	4.418	3.909	5.085	6.943	7.093	5.573	4.835
Rab37	4.155	4.474	7.704	6.091	2.755	5.479	7.673	8.102	4.990	5.226	3.728	8.190	8.096	6.304	6.300
Bank1	4.886	5.825	6.774	6.978	4.833	4.532	6.881	7.552	7.770	8.193	8.364	9.335	8.944	8.641	8.329
Mfsd2a	4.258	4.657	7.299	6.210	3.073	3.649	5.476	4.798	5.811	5.889	6.025	5.944	5.549	5.256	5.566
Frmd5	3.361	4.384	6.371	6.195	3.414	4.957	5.790	5.878	5.607	6.147	6.034	8.442	8.611	6.590	6.476
Dtx1	3.168	3.506	5.666	6.369	3.798	5.247	9.133	9.542	5.794	6.341	5.734	10.861	11.105	8.554	8.526
Gm4956	1.790	1.034	3.837	2.063	3.043	2.884	10.332	10.641	2.686	0.651	0.715	2.785	1.661	0.768	1.941
Cdh17	4.073	4.252	3.467	5.962	3.158	3.419	5.169	4.676	4.500	5.126	5.747	7.343	7.564	3.981	3.748
Stk32c	4.989	4.520	3.974	5.137	4.205	5.043	4.347	4.223	4.879	6.131	6.525	8.554	8.215	6.871	7.573
Hap1	4.930	3.346	6.220	6.254	3.801	4.132	4.202	4.133	7.588	7.519	7.597	10.037	9.803	9.138	9.918
H60b	3.761	4.196	5.628	3.851	4.950	4.725	4.822	3.359	6.910	6.451	6.986	6.815	7.141	6.594	6.295
Hic1	3.898	4.654	5.032	3.900	2.629	4.467	6.553	3.642	7.670	6.774	6.909	7.616	8.389	6.782	6.848
Ccr6	2.703	2.212	3.864	4.497	2.494	3.547	6.180	5.126	5.394	3.030	4.722	8.633	8.766	6.931	7.057
Slc8a2	1.916	2.028	4.478	2.704	1.682	3.136	4.044	3.533	1.201	1.163	1.190	4.014	4.900	2.896	2.019
Cdhr3	2.275	1.365	3.109	3.216	1.303	2.530	3.206	3.755	2.571	1.426	1.491	7.510	7.635	4.908	5.023
	In both DC1 and DC2
Nod1	6.050	6.260	8.897	8.488	6.582	7.144	9.828	9.919	8.448	9.405	9.201	10.896	10.778	10.020	10.208
Abcb1a	4.511	5.787	9.195	8.606	4.985	6.975	9.749	9.665	6.057	5.263	6.246	9.464	9.788	7.570	8.050
Stra6l	5.641	5.863	9.441	8.919	6.016	6.216	9.636	9.327	8.712	9.054	8.940	11.347	11.333	9.946	10.728
Adam23	7.126	7.472	10.011	9.746	7.273	8.199	9.807	9.591	12.211	12.498	12.524	13.287	13.434	12.087	12.662
Abcg3	5.959	6.266	10.330	10.091	6.083	6.468	10.452	10.573	10.675	11.045	10.803	11.705	11.426	11.302	11.489
Ffar2	4.347	4.262	8.796	8.305	6.072	7.475	11.000	10.776	7.765	8.479	7.954	10.558	10.541	9.013	9.596
Rras2	7.625	7.559	6.664	7.859	9.076	8.891	10.249	10.304	9.334	8.515	9.044	10.749	10.751	9.493	10.136
Pecam1	7.946	7.606	8.306	8.573	8.075	8.705	8.738	8.369	9.748	10.223	10.150	10.228	10.246	9.922	9.799
Rundc3b	5.887	5.583	7.946	7.839	6.620	6.366	8.166	8.032	6.387	6.289	5.863	7.878	8.129	6.836	6.434
Arhgap28	5.711	6.069	7.736	7.541	6.626	7.043	8.539	8.278	8.569	8.531	8.726	8.092	8.515	6.612	7.315
Slc12a2	6.925	6.531	8.097	7.718	5.637	6.259	9.269	9.430	9.030	8.885	9.053	10.983	11.114	10.225	9.926
Cd300e	5.092	5.401	8.697	8.043	5.615	5.702	8.045	8.979	9.618	10.173	9.827	8.668	8.123	10.106	9.268
Adgrl3	5.721	5.840	7.908	8.544	5.633	6.471	8.281	7.626	8.660	9.408	9.504	11.134	11.146	10.079	10.412
Kif9	5.844	5.976	6.538	7.172	6.051	6.643	7.283	6.901	7.925	8.142	8.035	8.708	8.700	8.192	8.654
Asb2	8.353	7.841	10.544	10.592	5.779	6.090	8.124	8.601	10.497	11.568	11.010	12.219	11.982	11.389	11.688
Esam	3.949	4.204	6.081	5.351	4.112	4.354	7.867	7.722	7.093	7.335	6.932	9.107	8.933	5.923	6.757
Gp2	3.043	4.553	4.484	4.943	3.700	3.829	3.537	4.910	9.848	11.032	10.832	9.201	9.123	8.416	9.190
Spint1	11.047	10.233	9.523	9.497	10.179	9.767	9.081	9.785	8.797	9.506	9.003	9.876	9.561	9.344	9.860
Apol7c	8.986	8.300	8.972	9.397	10.909	9.960	9.670	10.011	10.594	11.393	10.617	9.510	9.517	9.013	9.812
Satb1	9.383	9.617	9.753	10.023	9.139	9.132	10.540	10.375	9.420	9.587	9.526	10.578	10.524	9.953	10.009
Flnb	9.060	9.413	10.452	10.859	8.561	9.060	10.430	10.520	10.826	11.116	11.117	11.385	11.822	10.878	11.134
Hpgds	11.066	11.121	10.426	9.746	11.623	11.392	10.314	10.228	7.299	7.368	7.498	9.043	9.136	8.294	8.937
I830077J02Rik	9.462	9.257	11.590	10.911	10.804	10.832	12.154	12.217	10.756	11.290	11.122	12.333	12.241	11.847	11.994
Plac8	9.973	11.098	13.649	13.792	10.836	11.624	14.686	13.842	12.396	12.252	12.129	12.013	12.063	12.210	11.990
Upregulated in Notch2-deficient DC
	Preferentially in DC1
Alcam	10.847	11.013	10.279	9.911	10.676	11.378	10.475	10.417	9.568	10.216	10.362	10.840	10.739	10.893	11.039
App	10.460	10.410	10.391	10.375	10.983	11.235	10.903	11.069	10.868	10.884	10.962	11.994	12.250	11.576	11.835
Atp8b4	10.449	10.779	10.271	9.588	10.181	10.589	9.599	9.541	9.498	9.731	9.781	9.972	9.981	10.018	9.909
Dpysl2	11.251	11.565	11.155	10.788	11.743	11.370	11.025	11.107	10.013	9.744	9.992	9.482	9.549	10.150	9.976
Lpcat4	11.815	11.763	10.090	10.587	11.301	10.713	10.196	10.150	9.877	9.998	9.892	9.228	8.834	9.801	9.637
St3gal5	12.661	11.699	10.245	10.344	12.029	10.956	9.204	9.301	11.347	11.376	11.483	10.100	10.250	10.430	10.227
Cd34	12.630	12.029	9.068	8.868	11.133	10.611	8.431	8.884	7.175	5.841	7.097	7.090	7.215	7.728	7.444
Cysltr1	10.879	10.724	9.330	8.626	10.872	10.065	8.179	8.044	7.810	8.080	7.840	6.641	6.345	8.477	8.100
Anxa1	13.270	12.909	12.207	12.094	13.592	12.478	11.632	12.202	11.933	11.768	11.797	10.959	10.937	11.890	11.282
Fgl2	13.764	12.814	12.165	12.123	12.792	11.781	11.834	12.031	12.981	12.986	13.041	12.955	13.122	12.458	12.648
Anxa2	12.881	12.404	11.215	11.112	13.327	12.671	12.868	13.074	11.593	10.626	10.775	11.440	11.493	12.258	11.764
Itgb7	13.272	12.605	11.104	10.791	13.083	13.057	11.680	11.823	11.683	12.002	11.915	12.089	12.188	12.513	12.370
S100a6	10.687	11.842	10.017	10.489	12.387	13.270	12.801	12.016	8.896	8.523	8.298	10.999	11.021	11.031	11.080
S100a10	12.312	13.026	9.099	9.484	12.635	12.687	11.427	10.805	9.971	9.108	9.072	9.766	9.797	10.278	9.959
Nusap1	10.351	9.765	8.972	8.729	10.240	9.823	9.694	9.808	9.032	7.679	8.132	8.362	8.987	8.205	7.694
Acss1	10.880	10.126	8.958	8.633	10.116	9.803	9.440	9.895	9.965	9.649	9.894	9.923	10.129	10.677	10.651
Ids	10.318	9.904	9.249	9.206	10.112	9.464	9.230	9.052	9.545	9.716	9.702	10.264	10.189	10.143	10.427
Capn2	9.929	9.235	8.756	9.011	9.850	9.944	8.958	9.388	9.542	9.823	9.706	9.521	9.036	10.028	9.823
Tmem106a	9.342	9.123	8.473	9.131	10.053	9.453	10.136	10.457	8.265	8.623	8.567	9.135	9.048	9.208	9.252
Mis18bp1	9.324	9.102	8.297	8.523	8.997	9.048	9.183	8.937	7.932	7.275	7.378	7.982	8.215	7.841	7.461
Arid5b	8.837	9.247	7.302	8.214	9.146	8.988	9.262	8.701	6.969	6.996	7.677	9.091	9.001	8.692	8.848
Il13ra1	9.466	8.772	8.348	7.649	10.489	9.871	9.537	9.498	10.084	10.003	10.117	10.364	10.189	11.157	11.439
Arhgap5	10.074	10.174	9.158	9.366	8.992	9.067	8.476	8.338	9.915	10.384	10.497	9.619	9.344	9.870	9.762
Phka2	9.390	9.515	9.020	8.830	8.482	9.158	8.369	7.838	9.500	9.870	9.977	8.970	8.839	9.029	9.104
Lrrc1	10.140	9.924	9.318	8.654	8.507	8.904	7.001	7.256	9.031	9.315	9.319	7.343	7.660	7.868	7.534
Phf11a	9.478	9.547	8.979	8.256	8.508	7.982	6.833	7.342	8.909	8.921	8.790	8.156	8.388	8.457	8.520
Cxcr3	11.129	11.096	8.662	9.125	9.981	9.161	6.525	5.921	8.161	9.692	9.197	6.613	6.469	8.064	7.678
Itga1	9.549	9.351	7.934	7.704	8.838	8.123	6.353	5.639	7.983	8.200	8.205	5.523	3.798	6.466	5.556
Map3k9	8.085	8.576	7.703	7.605	8.125	8.886	7.112	5.812	8.115	7.989	7.831	7.227	7.135	7.090	7.486
Lmo1	8.965	9.646	5.315	7.290	9.053	9.025	6.746	6.163	6.436	5.578	5.812	4.737	4.856	6.626	6.248
Dusp7	8.663	7.816	7.443	6.762	8.408	7.981	7.111	7.982	6.116	7.281	6.913	7.826	7.045	7.718	6.997
Tlr4	8.712	7.234	7.229	6.708	8.177	8.135	6.635	6.858	6.672	7.381	7.184	7.269	6.641	7.495	6.882
Gm8995	8.698	8.890	7.686	7.219	9.738	10.091	8.988	8.916	9.435	9.333	9.348	10.201	10.261	10.789	10.885
Adamts10	8.695	8.581	7.499	7.294	8.825	9.295	8.504	8.811	7.690	8.357	8.188	9.314	9.373	9.526	9.296
Pik3r6	8.700	8.623	5.371	7.385	9.231	8.647	8.480	8.560	7.326	7.951	7.358	8.590	8.812	8.672	8.013
Cldn1	10.511	9.697	5.586	5.635	8.377	7.803	6.563	6.650	7.563	7.267	7.655	6.118	6.228	6.612	6.430
Qpct	10.147	9.937	3.817	4.992	8.015	6.858	6.562	5.879	6.760	7.075	5.972	5.897	5.644	6.923	7.325
Pglyrp1	8.192	8.976	7.657	7.385	6.875	7.353	10.193	9.825	7.512	7.519	7.504	9.955	10.133	9.154	8.753
Hpse	7.636	7.381	5.507	6.975	7.558	7.041	9.539	9.971	7.710	7.538	8.054	8.595	8.482	9.686	9.321
Phf11d	7.712	6.869	7.136	7.335	7.398	6.825	7.903	7.856	6.930	7.442	7.056	7.593	7.800	7.594	7.801
Grap2	7.041	7.019	7.031	7.157	7.183	6.837	7.616	6.905	7.144	7.513	7.736	6.668	7.022	7.598	7.514
Zcchc4	8.217	7.456	7.046	7.691	7.453	7.729	7.259	7.432	8.114	8.687	8.220	8.414	7.768	7.851	7.743
Ctnnd1	5.990	7.385	6.688	6.953	6.101	7.295	7.166	7.514	5.504	6.447	5.924	4.716	4.345	6.012	6.253
Cd200r1	7.915	7.703	5.857	6.059	9.268	8.520	5.988	6.476	5.896	7.123	6.355	7.870	7.258	7.971	8.575
Zfp608	6.992	7.519	5.661	5.261	7.599	8.528	6.743	6.708	6.056	5.952	6.232	7.519	7.528	7.768	7.810
Acot11	7.388	7.298	6.755	6.374	7.005	7.568	6.540	6.316	6.126	6.666	5.944	6.475	6.677	7.149	6.923
Stard8	7.234	7.327	7.055	5.913	7.421	7.494	5.243	5.144	6.273	7.074	6.003	6.158	5.893	7.615	7.264
Lifr	5.899	5.322	6.011	6.845	7.566	6.826	7.518	7.145	3.638	5.693	5.303	7.476	6.418	7.679	7.585
Lilra6	6.304	5.605	5.462	4.707	8.235	7.591	7.893	7.380	6.066	5.922	6.050	7.869	7.835	7.758	7.809
Cav2	6.322	5.804	4.889	5.394	8.693	5.720	6.540	6.080	4.557	4.006	4.556	5.202	5.318	6.615	5.726
Alms1	7.094	7.245	6.462	7.739	6.331	6.047	5.929	5.799	7.512	8.238	7.876	6.734	6.500	6.996	6.074
Fam160a2	7.287	7.596	6.104	5.754	5.774	5.543	5.350	5.268	7.306	8.186	7.717	5.204	4.239	6.437	5.740
Dhrs9	8.274	7.485	5.499	7.170	6.794	5.886	3.598	5.635	6.959	6.346	6.606	4.945	5.269	6.251	4.665
Ffar4	8.814	8.954	5.891	6.873	6.883	6.625	6.859	6.018	8.597	9.020	8.802	7.677	7.611	7.973	7.870
Fcrla	8.844	8.863	8.175	8.554	5.604	5.657	5.304	4.093	6.528	6.803	6.844	5.410	4.898	6.567	6.387
Fgd6	7.942	8.367	8.393	8.492	6.353	6.646	4.781	5.600	9.135	9.501	9.557	5.728	5.486	6.910	6.994
Ppef2	6.998	7.493	8.138	7.916	5.001	4.778	4.638	3.585	6.595	7.176	6.655	2.838	2.924	4.893	4.092
B430306N03Rik	6.406	5.726	4.691	7.164	6.475	6.463	6.147	5.376	6.335	7.201	6.834	6.504	5.824	7.740	6.605
Cyp2s1	6.387	5.801	5.417	6.192	6.182	4.953	5.341	5.213	4.877	5.634	5.237	5.656	6.111	6.085	5.362
Homer2	5.339	5.254	6.210	6.970	4.719	4.738	5.895	4.067	6.530	6.909	6.861	2.508	3.135	4.249	3.654
Adgb	5.165	5.642	5.694	6.165	4.585	4.784	4.828	4.457	4.755	4.837	4.335	3.933	3.744	3.361	4.020
3830403N18Rik	6.129	5.910	7.886	5.984	6.958	4.141	6.245	5.776	4.767	5.277	4.597	5.455	3.407	5.673	3.655
Naalad2	5.181	4.396	6.087	6.463	3.494	3.244	3.558	4.292	6.349	6.264	6.501	2.095	3.073	2.130	2.002
Dpy19l3	4.260	5.328	5.430	6.191	3.694	5.063	4.558	5.110	7.123	6.920	7.140	6.594	6.070	6.046	5.806
Slc52a3	5.886	5.251	3.820	5.282	3.179	3.471	3.313	3.461	3.778	3.744	3.834	1.838	3.005	4.691	4.721
Cyp8b1	5.186	5.325	4.797	5.379	2.605	3.351	3.869	3.260	4.643	6.129	5.603	2.856	2.236	4.124	3.452
Stk32c	4.989	4.520	3.974	5.137	4.205	5.043	4.347	4.223	4.879	6.131	6.525	8.554	8.215	6.871	7.573
Slc15a2	4.659	3.939	4.989	5.810	5.018	4.318	4.994	4.142	7.503	7.609	7.490	8.923	8.657	8.733	7.739
Gm1965	6.496	5.858	2.894	2.992	1.425	1.828	1.593	2.288	4.511	6.092	5.744	2.302	1.318	2.509	3.456
	Preferentially in DC2
Gramd4	9.186	9.243	9.288	9.011	9.744	10.246	9.580	9.848	8.930	8.738	9.001	8.826	8.948	9.659	9.492
Tnfsf9	8.857	9.444	9.616	9.482	10.247	9.643	9.160	9.253	8.195	8.528	9.115	9.274	9.403	10.883	10.999
Socs3	8.896	8.314	9.185	8.885	9.923	9.834	9.255	9.502	10.466	8.377	9.196	8.729	9.031	9.955	9.893
Rftn1	9.497	8.651	8.196	8.495	11.333	10.894	9.386	10.084	10.096	9.791	10.156	9.147	9.138	10.004	9.825
Atp6v0a1	8.921	8.954	8.696	8.354	10.242	10.386	8.636	8.830	8.373	9.248	9.448	9.338	9.347	9.443	9.774
Dab2	9.115	8.717	7.989	7.664	10.124	9.378	8.202	8.182	4.787	3.768	5.039	5.226	5.781	7.401	7.947
Adam15	9.216	8.989	7.658	7.217	9.716	9.967	8.018	8.416	6.827	7.029	7.510	7.348	7.302	8.317	8.363
Wls	9.006	8.384	7.410	8.380	9.868	9.432	9.265	9.399	6.235	5.922	6.345	8.448	8.820	9.144	9.533
Lpl	7.251	6.963	6.797	7.252	11.169	10.649	8.717	9.386	4.554	5.303	5.918	6.988	6.778	7.800	7.191
Cxcl2	7.284	7.776	6.940	7.969	10.582	10.592	9.540	8.926	9.290	7.344	8.099	7.928	7.759	8.487	7.908
Fcgr3	7.226	7.241	6.272	6.636	10.616	9.921	9.102	9.177	4.923	5.516	6.190	7.065	6.742	9.209	8.316
Tnip3	7.740	7.688	7.657	8.242	11.015	10.537	8.000	8.118	7.341	6.492	6.858	6.112	6.780	8.804	8.701
L1cam	7.819	7.760	6.171	6.897	8.995	9.737	8.692	8.750	5.864	5.356	5.899	7.927	8.306	9.083	8.566
Slamf9	9.945	10.522	5.125	6.709	10.920	10.771	9.353	9.094	7.348	6.550	6.965	6.996	7.887	8.191	8.347
Clec4b1	8.247	9.119	6.060	6.640	10.820	11.373	8.752	8.591	5.381	5.380	5.099	7.339	7.333	9.312	9.338
Ccl9	8.226	8.388	7.504	8.233	13.119	12.957	9.730	9.564	7.053	6.088	6.445	9.182	9.302	11.286	10.931
Capg	6.894	7.163	6.187	7.081	11.953	11.856	9.258	9.330	5.692	5.903	5.438	6.493	5.846	7.470	7.359
Arrb1	9.783	10.331	9.363	9.685	9.738	10.446	8.982	9.107	9.627	9.959	10.019	8.667	8.692	9.315	9.226
Ext1	9.978	9.559	8.974	8.824	9.575	9.631	8.671	8.776	9.350	8.975	9.151	8.515	8.747	9.257	9.106
Dapk1	10.215	10.738	9.449	9.313	9.749	10.357	7.907	7.600	8.731	9.150	9.056	8.019	7.837	9.328	10.004
Fbxo4	9.682	9.555	9.259	9.134	9.106	9.135	6.965	7.205	9.521	8.925	9.018	6.717	6.945	8.415	8.123
Padi2	9.632	8.925	8.254	7.934	9.824	9.734	6.958	6.846	8.148	8.054	8.311	7.384	7.261	9.071	8.644
Plpp2	9.637	9.958	7.034	8.502	9.202	9.310	7.643	7.301	7.218	7.637	7.703	6.226	6.099	7.576	7.669
Sema4a	12.005	11.412	10.524	10.676	11.571	11.338	9.322	9.435	11.173	11.453	11.450	9.201	9.212	10.945	10.948
Oxct1	11.645	11.452	10.976	10.532	11.074	10.937	9.426	9.455	11.076	10.659	10.737	9.079	9.444	10.125	10.102
Clec12a	11.474	11.620	11.162	11.033	11.319	11.057	8.903	8.908	11.721	11.444	11.509	9.706	9.626	11.573	11.371
Ccl6	10.107	10.440	9.791	9.410	11.389	11.351	9.537	9.402	9.177	9.498	9.201	9.512	9.166	11.252	10.835
Dnase1l1	10.144	10.024	9.930	9.192	10.752	10.335	9.389	9.581	9.148	9.287	9.169	8.828	8.935	9.473	9.525
Cmtm3	10.977	11.061	10.085	9.795	11.121	10.795	9.296	9.724	10.268	10.141	10.105	9.544	9.576	10.116	10.212
Cd36	11.032	10.286	10.986	10.929	10.714	10.110	8.087	8.400	12.656	12.627	12.485	9.216	8.625	10.828	10.065
Ccl2	9.254	9.819	12.447	11.544	9.641	9.662	10.545	10.704	8.349	8.973	9.675	7.204	7.672	8.079	8.102
Ccdc88a	11.374	11.338	10.940	10.933	11.778	11.872	11.139	11.163	11.448	11.477	11.641	11.802	11.860	12.066	12.062
Ccl22	8.927	8.854	10.207	10.135	12.836	12.978	10.488	10.444	10.654	9.839	10.342	7.534	8.898	8.474	9.397
Crat	8.142	7.433	7.843	7.500	8.133	8.478	7.490	7.685	8.605	8.827	8.895	7.839	8.110	8.290	8.080
Svil	7.695	8.156	7.203	7.308	7.989	8.317	7.987	7.676	7.453	8.046	8.084	8.275	8.164	8.811	8.855
Tiam1	7.790	8.471	8.376	7.461	8.153	8.748	6.893	6.673	8.183	8.634	8.570	6.944	7.216	8.662	8.492
Man1c1	8.605	8.191	8.604	7.708	9.062	8.852	7.939	8.302	7.719	8.250	8.283	7.960	7.835	9.026	9.122
Agpat2	8.709	8.794	6.831	6.994	8.924	8.580	7.571	7.545	6.146	6.175	6.065	6.128	6.058	7.317	6.849
Igsf9	8.994	8.834	6.700	6.759	7.943	8.592	6.626	5.959	6.938	7.159	7.433	5.394	6.384	6.870	6.469
Ralgds	6.475	5.986	7.750	7.234	8.721	8.968	7.738	7.760	8.222	7.371	7.595	8.180	8.304	8.287	8.423
Myof	6.053	6.951	7.171	7.875	8.430	9.259	7.209	8.075	9.119	9.845	9.776	7.664	7.088	8.974	8.671
Sdc4	6.252	5.807	7.133	7.353	8.979	9.728	8.864	8.783	7.930	6.295	7.794	7.541	8.268	8.242	8.466
Clec10a	5.307	5.807	4.456	5.038	11.485	11.478	7.254	7.224	5.339	5.310	5.159	7.175	6.742	9.902	10.128
Ltb4r1	7.741	7.725	4.770	3.721	9.844	9.081	5.949	5.288	4.097	3.435	4.572	6.742	6.519	8.982	8.729
F2rl2	8.964	8.768	7.848	8.112	8.787	7.435	3.888	3.745	6.129	6.949	6.908	5.750	5.593	6.388	6.809
Lyz1	8.312	8.286	6.627	6.943	7.016	6.352	4.953	4.715	7.896	7.947	7.873	7.625	7.239	8.924	8.371
Plcb4	7.711	7.873	7.780	8.495	6.077	6.121	6.712	7.114	9.350	9.560	9.396	7.544	7.583	7.743	8.078
Glipr2	7.230	6.758	9.788	9.797	9.606	9.340	9.986	10.485	10.202	9.100	9.702	7.717	8.232	8.589	8.882
Timp2	6.537	6.136	7.680	8.310	7.483	7.307	9.279	9.826	4.818	5.868	6.268	6.565	5.752	6.934	6.870
Fn1	4.697	5.452	8.309	9.861	4.562	4.540	9.719	10.225	2.467	3.922	4.810	4.546	3.666	5.950	5.344
Mpeg1	12.857	14.099	14.872	13.847	12.395	13.664	11.623	11.779	14.840	15.089	14.998	11.884	11.915	13.539	13.054
Sqrdl	5.376	5.453	4.563	5.775	6.464	5.964	5.950	7.163	5.807	5.913	5.843	5.964	5.577	7.306	6.780
Xdh	5.481	5.229	4.835	5.602	5.950	6.609	6.667	6.617	6.381	6.546	6.356	7.243	7.228	9.160	8.797
Map3k6	5.771	5.568	4.578	4.319	6.660	5.499	5.466	5.226	3.765	3.443	3.791	2.797	4.147	4.550	5.012
Dkkl1	5.405	5.899	4.087	4.422	5.764	5.814	5.922	5.842	4.690	4.373	4.062	3.979	4.578	5.212	4.548
Dennd4c	5.976	6.009	6.108	6.809	6.858	6.171	6.184	5.757	5.327	6.550	6.303	6.550	6.325	7.185	7.031
Hacd1	3.971	5.125	5.754	5.507	6.097	5.961	5.497	5.506	3.529	3.479	2.801	2.666	2.753	4.128	3.994
Blnk	5.083	5.506	5.172	6.302	7.903	6.388	5.714	4.693	5.095	5.191	5.488	5.987	4.136	6.533	6.455
Abca9	3.800	4.901	5.564	5.825	7.198	6.155	6.070	5.497	4.739	5.094	4.155	8.694	8.531	9.542	9.691
Abca6	3.440	4.008	3.567	4.767	6.508	5.965	5.720	4.244	1.729	1.674	1.713	4.433	3.308	5.158	4.679
Il1rl1	3.386	3.218	4.657	5.230	5.135	5.491	5.438	4.149	2.958	1.605	1.644	2.399	1.707	5.733	5.865
Aqp9	4.592	4.007	3.576	5.034	5.962	6.142	4.224	5.250	2.102	2.823	2.082	3.743	3.487	4.670	3.144
Stxbp6	3.620	4.174	5.032	5.751	7.602	7.183	6.531	5.282	4.103	4.031	2.821	5.140	6.046	7.505	7.472
Hr	3.187	3.729	5.011	5.005	6.312	7.283	6.493	6.006	4.210	2.103	2.416	4.756	5.768	6.404	6.444
Irak3	4.653	4.254	4.644	4.015	7.376	6.759	5.420	5.384	5.309	4.180	4.224	5.658	5.221	7.321	7.092
Kcne3	3.400	3.459	2.654	4.053	7.758	6.913	5.160	5.284	1.677	2.368	1.656	3.811	3.453	6.826	6.792
Mgl2	3.438	3.127	4.074	4.031	8.872	8.155	4.640	5.846	2.346	2.483	3.047	5.388	5.536	8.234	8.710
Mitf	5.545	5.623	6.926	6.028	7.240	7.489	6.193	6.283	5.991	6.297	6.733	6.502	6.791	6.773	6.343
Arhgap23	5.986	5.513	5.183	6.055	6.919	7.143	6.133	6.348	4.063	4.541	5.543	4.907	5.358	6.244	6.017
Aff3	6.056	6.805	5.505	6.728	6.202	7.143	7.218	7.088	7.656	8.534	8.202	6.822	6.123	6.997	6.963
C3	5.650	5.449	5.263	6.169	7.389	7.784	7.872	8.057	3.891	4.385	3.455	6.264	5.907	7.939	8.161
Clec4e	5.934	5.839	4.725	5.765	8.561	7.327	7.062	7.145	4.477	4.475	5.638	6.114	3.706	7.078	5.781
Pros1	5.940	5.306	7.165	6.156	7.994	6.770	7.419	7.876	5.317	5.315	3.364	6.967	6.650	8.104	7.915
Dcstamp	5.440	5.299	7.594	7.146	8.796	7.087	7.024	7.012	9.975	7.617	9.171	6.624	7.404	6.197	6.923
Pltp	5.220	4.098	4.738	6.380	8.605	6.585	8.422	8.702	5.771	6.017	5.949	9.620	9.588	9.788	9.234
Smim5	4.596	4.827	4.363	4.467	8.400	7.706	7.335	7.593	4.296	4.626	3.635	6.406	6.265	7.037	7.064
Dok2	5.645	4.975	3.811	3.477	7.937	7.590	6.320	6.840	4.551	4.089	5.347	4.729	2.570	5.581	4.794
Cx3cr1	5.287	5.391	5.060	4.587	8.797	9.393	7.867	6.877	5.636	5.497	5.098	7.822	7.759	10.356	9.760
Plxdc2	5.591	4.816	3.604	5.812	8.349	8.432	5.811	5.245	2.665	3.156	2.417	4.640	4.514	6.040	7.951
Slc27a3	4.290	4.471	6.001	5.050	4.489	4.685	4.431	6.140	3.687	3.623	3.763	3.477	3.142	3.724	3.391
Il6	4.760	4.175	5.790	6.399	4.600	4.063	6.162	6.232	6.223	5.692	6.153	6.169	6.481	5.079	5.669
Nuak1	3.298	3.082	5.707	6.064	3.715	5.256	6.055	6.286	4.426	5.199	5.235	5.406	5.226	5.846	5.453
F13a1	4.969	3.820	4.311	3.408	4.936	4.999	6.936	7.396	3.559	1.765	1.809	3.209	4.138	5.937	5.424
Gda	4.914	4.927	4.141	5.223	4.239	4.968	6.435	5.680	2.736	3.214	3.936	3.682	3.503	5.514	4.436
F10	3.460	1.870	2.822	3.504	4.341	4.810	6.019	5.896	1.250	1.194	1.234	1.243	2.516	3.918	4.155
Kctd12b	2.259	3.176	3.224	3.697	5.288	5.696	5.875	5.104	1.827	3.795	1.812	4.742	4.716	5.023	5.470
Upb1	3.605	3.482	3.286	5.731	4.630	5.582	3.874	3.473	3.385	3.740	4.044	3.636	3.810	5.088	5.303
E230016K23Rik	3.286	3.238	2.615	4.877	4.423	2.952	3.354	2.423	1.261	1.226	1.250	2.266	2.217	2.308	3.053
Scn4b	5.206	3.867	4.797	7.294	5.664	5.075	4.166	3.673	6.499	6.633	6.453	5.683	6.075	6.238	7.033
Slc6a1	3.751	2.816	4.782	4.301	1.636	3.848	4.454	3.696	1.822	3.007	1.532	3.344	3.217	2.749	2.484
Rarb	4.559	3.599	3.178	2.349	3.054	3.482	2.966	4.126	2.243	2.524	1.625	3.082	2.885	3.670	3.221
Car5b	2.082	2.791	2.103	2.637	3.631	3.495	1.654	3.310	1.390	1.095	1.111	1.384	1.138	2.387	3.154
Fcrls	1.388	1.737	0.883	1.883	3.936	4.148	2.274	1.356	0.634	0.604	0.625	0.630	0.661	2.796	2.232
Aldh1a2	2.837	3.328	3.731	3.995	6.034	6.139	3.111	3.403	5.910	5.306	5.625	5.939	6.598	5.716	6.078
Cldn10	2.423	2.076	3.841	4.037	4.830	4.205	4.179	2.685	2.414	2.187	1.593	3.383	3.444	3.323	4.212
Abcd2	4.049	3.305	4.376	3.984	3.805	5.522	4.203	3.595	4.501	6.118	5.342	5.398	4.998	7.415	7.165
Cyp2ab1	1.057	2.091	3.167	3.272	2.204	2.348	2.458	2.107	0.977	0.938	2.425	2.849	1.011	5.389	3.780
Klrb1a	1.920	2.580	2.799	4.021	2.498	2.158	1.856	1.300	1.778	2.279	1.758	3.821	2.461	4.777	4.007
Cyp7b1	1.332	2.733	1.543	3.245	1.353	1.700	4.838	3.598	3.603	1.721	1.254	3.031	3.207	3.985	3.437
	In both DC1 and DC2
Bach2	7.709	8.269	5.878	6.400	8.267	8.980	7.090	6.888	5.691	6.220	6.646	6.763	6.579	8.217	8.000
Gas7	7.808	7.922	5.556	6.171	7.953	7.959	6.567	5.992	3.862	4.771	4.181	5.065	5.018	6.835	6.359
Cd300lg	8.037	8.173	4.388	5.744	9.297	9.425	6.149	5.788	3.365	2.952	4.926	5.832	6.073	7.915	7.873
Klrb1b	9.935	9.893	4.293	4.547	8.412	8.864	7.337	5.773	6.302	5.003	5.907	5.755	6.560	7.522	7.476
Cd84	9.486	9.323	6.048	7.070	8.779	8.258	6.910	6.586	5.800	6.955	5.922	6.666	6.489	7.167	6.437
Arsb	11.022	9.417	7.783	8.667	8.657	7.348	6.614	6.628	10.781	11.057	10.967	9.570	9.525	10.588	10.400
Fgfr1	7.561	7.676	6.629	7.361	7.359	8.157	7.202	7.307	7.072	6.905	7.226	7.962	8.065	9.376	9.421
Fry	6.548	6.824	6.841	7.503	6.834	7.561	7.403	6.739	5.583	5.216	4.693	6.814	6.875	7.252	6.414
Xylt1	6.254	6.704	6.873	6.518	7.442	7.773	6.391	5.636	5.736	4.711	5.678	6.368	6.978	8.272	7.606
Parvb	7.048	8.558	4.685	7.090	6.841	8.513	5.762	5.060	4.753	4.805	4.932	4.157	4.633	5.964	5.480
Cfh	7.074	7.040	5.319	6.608	8.088	7.610	5.610	4.957	7.389	8.265	7.901	6.893	6.729	9.239	9.503
Cd226	8.452	8.012	3.245	6.019	6.628	5.899	3.698	2.989	5.486	5.194	5.390	4.767	4.388	6.987	6.269
Nrp1	9.874	10.142	7.443	8.148	10.028	10.368	9.592	9.524	8.372	8.734	8.873	8.226	8.544	9.655	9.239
Ccdc109b	9.416	9.468	7.995	7.685	10.585	9.807	8.113	7.802	6.211	6.213	6.454	6.103	6.611	8.526	8.580
Fkbp1b	8.559	9.274	8.803	7.972	8.800	8.884	7.937	7.723	6.890	6.782	6.643	5.219	5.368	6.631	6.561
Slc25a24	9.740	9.413	8.804	8.346	8.715	8.596	7.692	7.741	8.849	9.057	8.443	7.463	7.253	8.085	8.327
Sigmar1	11.319	11.051	10.350	9.953	10.526	9.850	8.936	9.424	9.906	10.055	9.964	8.884	8.713	9.920	9.479
Tbxas1	11.897	11.516	10.269	10.154	10.316	9.909	8.233	7.368	9.295	9.679	9.587	7.609	7.397	9.132	8.881
Fcgr2b	11.038	10.711	9.065	8.935	11.601	10.991	10.073	9.963	8.411	8.404	8.529	9.059	8.781	10.885	10.758
Olfm1	12.792	12.209	11.323	11.356	12.450	11.842	9.410	9.212	11.233	11.844	11.682	9.556	9.497	11.392	11.793
Dpep2	12.738	12.977	9.569	8.911	13.503	13.222	9.547	10.068	8.765	9.610	9.595	8.764	8.398	10.022	9.894
Ccr2	12.573	12.163	7.290	7.669	12.855	12.369	10.025	10.180	9.177	9.774	9.618	9.971	9.750	12.066	12.071
Id3	13.803	14.487	10.744	11.357	13.098	12.710	11.004	10.710	6.548	6.575	6.861	7.476	6.982	8.871	8.700
Ahnak	11.867	12.615	12.254	11.651	12.386	13.137	11.821	11.723	11.497	11.151	11.589	10.067	10.044	11.875	11.224
