# Supplementary material for: Notch Signaling Facilitates In Vitro Generation of Cross-Presenting Classical Dendritic Cells
Source: Cell Rep. 2018 Jun 19;23(12):3658–3672.e6. doi: 10.1016/j.celrep.2018.05.068 (PMC6063084; doi:10.1016/j.celrep.2018.05.068)
Supplement: Table S4. The Expression of Chemokine and Chemokine Receptor Genes in DC Subsets, Related to Figures 4B and S3C — Data represent the same samples as in Table S1. [file mmc5.csv]

	Culture-derived DC								Primary splenic DC
gene	DC1 (FL) #1	DC1 (FL) #2	DC1 (FL+Notch) #1	DC1 (FL+Notch) #2	DC2 (FL) #1	DC2 (FL) #2	DC2 (FL+Notch) #1	DC2 (FL+Notch) #2	DC1 #1	DC1 #2	DC1 #3	DC2 Esamhi #1	DC2 Esamhi #2	DC2 Esamlo #1	DC2 Esamlo #2
Chemokine receptors
Ccr5	10.737	10.332	5.689	5.630	10.269	9.670	8.037	7.799	7.326	8.277	7.688	8.046	8.455	8.316	9.008
Ccr1l1	3.324	2.888	0.672	2.620	2.020	0.927	1.075	1.147	0.490	0.469	0.484	0.487	0.509	2.285	0.566
Xcr1	13.102	12.791	12.499	12.323	10.219	9.228	7.190	7.148	12.663	13.332	13.199	9.290	9.290	10.485	10.313
Cx3cr1	5.287	5.391	5.060	4.587	8.797	9.393	7.867	6.877	5.636	5.497	5.098	7.822	7.759	10.356	9.760
Cxcr3	11.129	11.096	8.662	9.125	9.981	9.161	6.525	5.921	8.161	9.692	9.197	6.613	6.469	8.064	7.678
Ccr2	12.573	12.163	7.290	7.669	12.855	12.369	10.025	10.180	9.177	9.774	9.618	9.971	9.750	12.066	12.071
Cxcr6	2.559	2.317	3.580	1.927	2.607	3.057	1.806	2.189	4.091	3.604	3.917	4.100	3.544	4.080	3.834
Cxcr1	-0.830	-0.823	-0.002	0.690	-0.510	-0.828	-0.415	-0.544	-0.840	-0.844	-0.841	-0.840	-0.836	-0.838	-0.823
Ccr4	1.823	2.528	3.129	2.825	2.602	2.955	2.087	2.044	1.348	0.844	0.858	0.861	0.880	0.869	0.933
Cxcr5	2.640	3.758	4.957	5.164	2.868	4.408	3.953	5.148	4.070	3.780	3.196	4.825	4.675	4.603	4.091
Cxcr4	6.980	6.588	8.062	7.933	8.360	8.885	8.905	8.813	10.175	9.188	9.852	9.565	9.880	10.254	9.830
Ccr10	1.468	0.939	1.351	1.123	0.911	1.770	1.229	1.055	1.334	1.069	0.651	0.652	0.659	1.447	1.301
Ccr8	0.920	0.198	0.733	1.914	0.188	0.947	2.110	0.890	0.159	0.148	0.156	0.157	0.168	0.162	1.178
Ccr6	2.703	2.212	3.864	4.497	2.494	3.547	6.180	5.126	5.394	3.030	4.722	8.633	8.766	6.931	7.057
Ccr7	9.785	9.138	12.122	12.443	12.848	12.503	13.505	13.825	14.041	12.242	13.405	13.130	14.283	12.193	12.893
Ccr3	2.138	2.520	4.023	2.160	3.968	1.817	3.757	3.651	2.728	5.061	5.697	5.888	4.136	5.909	4.963
Ccr9	9.571	9.099	8.872	8.337	7.819	7.411	6.108	4.743	9.104	9.519	9.417	7.658	7.339	8.513	8.089
Cxcr2	5.746	5.287	3.433	3.681	2.168	3.532	3.855	3.641	2.406	3.336	2.886	4.506	2.289	4.567	3.853
Ccr1	9.392	8.697	4.974	5.589	10.961	9.351	8.518	8.363	5.799	5.502	6.387	7.152	6.458	7.616	7.916
Chemokines
Ccl1	1.173	0.464	0.530	1.382	0.777	1.498	1.868	1.428	0.417	0.405	2.759	0.672	1.098	0.421	0.462
Ccl11	-1.207	-1.204	-0.796	-1.188	-0.755	-0.348	-1.199	-0.979	-1.211	-1.213	-1.212	-1.212	-1.210	-1.211	-1.204
Ccl12	-1.891	-1.888	-0.891	-1.876	-1.890	-1.890	-1.884	-1.892	-1.895	-1.897	-1.895	-1.895	-1.893	-1.479	-1.889
Ccl17	3.889	4.468	1.762	3.140	4.590	5.806	2.822	3.876	3.132	2.691	1.391	2.148	1.443	3.095	3.668
Ccl19-ps1	-3.153	-3.152	-3.138	-3.135	-3.153	-2.770	-3.146	-3.153	-3.154	-3.154	-3.154	-3.154	-3.153	-3.154	-3.152
Ccl19-ps3	0.000	0.000	0.000	0.000	0.000	0.000	0.000	0.000	0.000	0.000	0.000	0.000	0.000	0.000	0.000
Ccl2	9.254	9.819	12.447	11.544	9.641	9.662	10.545	10.704	8.349	8.973	9.675	7.204	7.672	8.079	8.102
Ccl20	-1.824	-1.822	-1.815	-1.407	-1.823	-1.589	-1.819	-1.295	-1.826	-1.828	-1.827	-1.827	-1.826	-1.826	-1.822
Ccl21c	0.000	0.000	0.000	0.000	0.000	0.000	0.000	0.000	0.000	0.000	0.000	0.000	0.000	0.000	0.000
Ccl22	8.927	8.854	10.207	10.135	12.836	12.978	10.488	10.444	10.654	9.839	10.342	7.534	8.898	8.474	9.397
Ccl24	2.794	3.443	2.375	5.067	6.521	6.317	4.497	4.620	2.829	3.518	1.426	3.264	1.493	3.748	2.342
Ccl25	6.199	6.503	6.180	6.865	6.488	6.571	6.891	6.460	6.715	5.827	5.295	5.991	6.310	6.169	5.900
Ccl26	-2.295	-2.294	-1.937	-2.288	-2.073	-2.295	-2.292	-2.097	-2.297	-2.297	-2.297	-2.297	-2.296	-2.297	-2.294
Ccl27a	1.851	2.267	2.181	1.945	2.544	3.532	1.450	2.454	2.617	2.057	2.208	2.666	2.079	2.155	2.944
Ccl27b	0.000	0.000	0.000	0.000	0.000	0.000	0.000	0.000	0.000	0.000	0.000	0.000	0.000	0.000	0.000
Ccl28	2.385	1.055	2.816	2.461	1.907	1.624	2.656	1.207	0.624	1.060	0.619	0.622	0.639	0.630	0.685
Ccl3	10.270	10.758	11.586	11.636	11.759	11.933	12.226	11.834	9.969	10.292	10.557	11.940	12.067	11.829	11.885
Ccl4	9.421	10.314	11.175	11.716	10.944	11.455	11.900	11.429	11.363	11.582	12.288	12.089	12.371	11.580	11.810
Ccl5	8.297	9.400	10.821	11.197	11.525	12.714	11.404	10.723	11.404	10.400	11.274	11.397	11.816	10.842	11.287
Ccl6	10.107	10.440	9.791	9.410	11.389	11.351	9.537	9.402	9.177	9.498	9.201	9.512	9.166	11.252	10.835
Ccl7	6.415	7.004	9.921	9.885	7.084	6.935	9.209	10.151	6.879	6.955	8.302	4.730	5.413	5.402	5.359
Ccl8	0.523	0.583	1.352	2.323	0.207	0.983	1.368	1.781	0.176	0.164	0.172	0.174	0.185	0.458	0.217
Ccl9	8.226	8.388	7.504	8.233	13.119	12.957	9.730	9.564	7.053	6.088	6.445	9.182	9.302	11.286	10.931
Cx3cl1	7.419	7.138	6.692	7.533	8.080	7.635	7.234	6.918	5.999	5.453	6.151	4.039	4.926	5.352	4.872
Cxcl1	3.226	3.376	6.249	8.178	5.770	5.986	8.458	8.240	5.001	4.341	4.713	4.153	2.950	4.769	3.767
Cxcl10	6.816	6.459	7.270	7.270	8.013	8.032	7.999	8.035	8.614	8.170	8.903	7.401	8.045	7.994	8.115
Cxcl11	2.227	2.575	2.697	4.346	1.999	1.987	3.256	1.926	5.675	5.605	5.378	3.156	3.273	3.540	4.768
Cxcl12	4.397	3.439	9.028	10.154	3.170	4.563	10.792	11.381	3.946	4.153	4.937	3.929	2.259	5.180	3.039
Cxcl13	0.742	0.764	0.833	0.850	1.052	0.748	1.164	1.012	0.716	2.274	2.351	2.272	2.067	2.084	2.040
Cxcl14	-0.016	-0.004	1.372	0.046	1.193	0.831	1.036	0.772	-0.030	-0.037	-0.032	-0.031	0.230	-0.028	-0.005
Cxcl15	2.695	1.878	2.682	3.950	2.562	2.152	4.575	4.467	0.685	0.644	0.673	0.680	0.719	0.698	0.822
Cxcl16	11.746	11.482	11.290	11.103	12.137	11.699	11.662	11.977	12.135	11.572	12.085	10.472	11.271	11.174	11.358
Cxcl2	7.284	7.776	6.940	7.969	10.582	10.592	9.540	8.926	9.290	7.344	8.099	7.928	7.759	8.487	7.908
Cxcl3	2.465	2.921	1.959	4.634	6.263	5.784	5.076	3.344	2.241	0.888	0.931	0.941	1.969	0.968	1.958
Cxcl5	3.017	1.494	5.817	7.776	2.318	0.870	8.465	8.700	0.672	0.586	0.647	0.662	0.744	0.699	0.944
Cxcl9	6.900	6.948	10.134	9.422	6.223	5.703	6.716	5.500	11.579	10.900	10.976	7.579	7.900	8.672	9.182
Gm10591	0.000	0.000	0.000	0.000	0.000	0.000	0.000	0.000	0.000	0.000	0.000	0.000	0.000	0.000	0.000
Gm13304	0.000	0.000	0.000	0.000	0.000	0.000	0.000	0.000	0.000	0.000	0.000	0.000	0.000	0.000	0.000
Gm13306	0.000	0.000	0.000	0.000	0.000	0.000	0.000	0.000	0.000	0.000	0.000	0.000	0.000	0.000	0.000
Gm20878	0.000	0.000	0.000	0.000	0.000	0.000	0.000	0.000	0.000	0.000	0.000	0.000	0.000	0.000	0.000
Gm21541	0.000	0.000	0.000	0.000	0.000	0.000	0.000	0.000	0.000	0.000	0.000	0.000	0.000	0.000	0.000
Gm21586	0.000	0.000	0.000	0.000	0.000	0.000	0.000	0.000	0.000	0.000	0.000	0.000	0.000	0.000	0.000
Pf4	4.369	6.184	4.812	4.276	5.015	7.068	5.030	4.493	2.409	2.741	2.181	2.711	2.025	3.652	2.920
Ppbp	4.463	6.340	1.893	1.948	5.430	5.225	3.521	4.335	2.429	3.681	3.294	3.661	1.521	3.768	1.657
Xcl1	1.661	1.384	1.520	1.553	1.692	3.405	3.063	2.063	1.283	3.372	3.683	3.484	3.224	4.018	3.049
